# Supplementary material for: An evolutionary functional genomics approach identifies novel candidate regions involved in isoniazid resistance in Mycobacterium tuberculosis
Source: Commun Biol. 2021 Nov 24;4:1322. doi: 10.1038/s42003-021-02846-z (PMC8613195; doi:10.1038/s42003-021-02846-z)
Supplement: Supplementary file 4 — Supplementary Data 1 [file 42003_2021_2846_MOESM4_ESM.xlsx]

## Sheet: Raw_counts
Raw Counts obtained by TnSeq from the original pool and the experimental populations
Coordinate	Pool_R1	Pool_R2	Exp1_control	Exp1_isoniazid_0.2	Exp2_control	Exp1_isoniazid_0.18
60	0	0	1	8	0	3
72	0	1	1	3	1	0
102	0	0	0	9	0	3
188	2	0	1	4	2	1
246	0	0	1	4	1	3
333	0	0	0	1	0	2
360	0	0	0	1	0	1
426	0	0	0	1	1	0
448	1	0	0	2	1	0
471	0	0	0	1	0	0
483	0	0	0	0	1	0
494	0	0	0	1	0	0
504	0	1	0	4	0	1
514	0	0	0	1	0	0
525	0	0	0	2	0	0
534	0	0	0	0	0	0
601	0	0	0	0	0	0
653	1	0	0	0	0	0
670	0	0	0	0	0	0
706	0	0	0	0	0	0
741	0	0	0	1	0	1
784	0	0	0	0	0	1
794	0	1	0	0	0	0
843	0	0	0	1	0	0
989	0	0	0	4	0	0
1092	1	0	0	1	0	0
1104	1	0	1	0	0	1
1267	1	0	0	9	0	3
1278	0	1	0	8	0	2
1345	0	0	0	1	0	1
1423	0	0	0	1	0	3
1522	3	0	4	18	1	3
1552	0	0	1	6	1	2
1635	63	36	78	1381	56	532
1779	0	0	0	4	1	3
1782	0	0	1	6	0	4
1788	0	2	1	12	1	6
1847	6	0	1	76	6	38
1858	43	32	56	568	37	332
1921	3	1	8	12	4	16
2001	0	0	0	13	0	1
2012	0	0	0	6	0	0
2063	0	0	0	4	1	1
2104	0	0	2	4	1	4
2141	0	0	0	6	0	0
2232	0	0	0	0	0	3
2290	0	0	3	3	0	4
2315	0	0	0	2	1	3
2318	0	2	0	2	0	1
2333	2	0	1	1	0	0
2344	0	0	0	1	0	2
2363	0	0	0	3	0	1
2387	0	0	0	4	0	2
2404	0	0	0	1	0	0
2427	0	0	0	0	0	0
2479	0	0	0	0	0	0
2507	0	0	0	0	0	1
2537	0	0	0	1	0	0
2591	0	1	0	0	0	0
2648	0	0	0	0	0	0
2738	0	0	0	0	0	0
2774	0	0	0	0	0	1
2845	0	0	0	0	0	0
2920	0	0	0	0	0	0
3027	0	0	0	1	0	0
3056	0	2	0	0	0	0
3066	0	1	0	0	0	1
3070	0	0	0	0	0	0
3119	0	0	0	0	1	1
3131	0	0	0	1	1	0
3145	0	0	0	1	0	0
3222	0	0	0	0	0	0
3228	0	0	0	0	0	0
3277	0	3	0	0	0	0
3283	10	23	6	3	8	4
3329	10	20	2	6	5	9
3372	0	0	0	1	1	0
3379	0	0	0	0	0	1
3384	2	3	0	0	0	0
3396	0	0	0	0	0	0
3412	5	4	2	2	2	1
3425	6	2	0	2	3	2
3441	1	2	0	1	2	0
3467	7	13	3	1	2	1
3471	2	2	3	1	0	1
3513	1	0	0	0	0	0
3591	9	1	17	14	9	21
3682	1	0	0	3	0	0
3708	9	10	6	3	6	4
3728	1	1	1	0	0	0
3739	11	11	5	9	8	14
3770	1	0	0	0	1	0
3782	2	7	5	8	4	9
3796	0	1	1	0	0	1
3833	2	1	0	0	0	2
3925	6	3	7	1	3	4
3960	1	1	0	0	2	0
3967	0	0	0	0	0	1
3986	1	1	4	2	1	3
4011	2	2	0	0	2	0
4028	0	1	2	0	2	3
4094	1	0	0	0	0	0
4118	9	5	9	1	5	2
4121	0	6	0	0	0	0
4130	5	1	1	0	0	0
4158	1	1	1	1	0	1
4207	1	0	0	0	0	0
4217	3	0	2	0	0	0
4353	0	0	0	0	0	0
4664	0	0	1	0	0	0
4721	0	0	0	0	0	0
4789	0	0	0	2	2	0
4912	1	0	0	2	0	0
4961	3	0	0	1	0	3
4970	1	1	1	0	0	1
4989	1	2	5	66	1	14
4995	25	12	18	12	15	19
5066	20	15	25	5	17	21
5120	31	7	29	10	23	34
5128	2	2	0	0	2	1
5170	40	46	64	11	40	38
5230	2	1	1	0	0	1
5273	1	1	0	1	0	0
5287	0	2	1	0	0	2
5336	0	0	0	0	0	0
5364	0	1	1	1	0	0
5420	0	0	1	0	1	2
5439	0	0	0	0	3	0
5517	0	0	0	0	0	0
5547	0	0	0	0	0	0
5579	0	0	1	1	0	0
5586	0	1	1	0	1	1
5623	1	0	2	0	1	1
5631	0	0	0	1	1	0
5669	0	0	0	0	0	0
5687	0	1	0	0	0	0
5792	0	1	0	0	0	0
5977	1	0	0	0	0	0
5996	0	0	0	0	0	0
6055	0	0	0	0	0	0
6128	0	0	0	0	0	0
6230	0	0	0	0	0	0
6249	0	0	0	0	0	0
6286	0	0	0	0	0	0
6403	0	0	0	0	0	0
6490	0	0	0	0	0	0
6502	0	0	0	0	0	0
6526	0	0	0	0	0	0
6605	0	0	0	0	0	0
6612	0	0	0	0	0	0
6672	0	0	0	0	0	0
6729	0	0	0	0	0	0
6793	0	0	0	0	1	0
6809	0	0	0	0	0	0
6856	0	0	0	0	0	0
6944	0	0	0	0	0	0
6983	0	0	0	0	0	0
7067	0	0	0	0	0	0
7077	0	0	0	0	1	0
7093	1	0	0	0	0	0
7225	0	0	0	0	1	0
7265	1	2	2	0	4	1
7299	26	19	19	0	23	1
7383	0	0	0	0	0	0
7392	0	0	0	0	0	0
7470	0	0	0	0	0	0
7551	0	0	0	0	0	0
7578	0	0	0	0	0	0
7620	0	0	0	0	0	0
7686	0	0	0	0	0	0
7763	0	0	0	0	0	0
7767	0	0	0	0	0	0
7798	0	0	0	0	0	0
7865	0	0	0	0	0	0
7970	0	0	0	1	0	0
8031	0	0	0	0	0	0
8077	0	0	0	0	0	0
8099	0	0	0	0	0	0
8127	0	0	0	0	0	0
8219	0	0	0	0	0	0
8236	0	0	0	0	0	0
8288	0	0	2	0	1	0
8295	0	0	0	0	0	0
8338	0	0	0	0	0	0
8391	0	0	0	0	0	0
8394	0	0	0	0	0	0
8436	0	0	0	0	0	0
8486	0	0	0	1	0	0
8546	0	0	0	0	0	0
8786	0	0	0	0	0	0
8858	0	0	0	0	1	0
8874	0	0	0	0	0	0
8901	0	0	0	0	0	0
9030	0	0	0	1	0	0
9045	0	0	0	0	0	0
9100	5	3	2	0	0	1
9150	0	0	0	0	0	0
9165	0	0	0	0	0	0
9419	0	0	0	0	0	0
9465	0	0	1	0	1	1
9492	1	0	2	0	0	0
9503	0	0	0	0	0	0
9519	0	0	0	0	0	0
9526	0	0	0	0	1	1
9542	0	0	0	0	1	0
9564	0	0	0	0	0	0
9624	1	0	0	0	0	1
9776	0	0	1	0	0	0
9816	14	12	6	0	14	3
9850	0	0	0	0	1	0
9877	37	41	49	8	42	25
9894	8	1	0	0	0	0
9903	8	6	8	4	8	4
10023	2	5	5	0	3	1
10104	0	0	1	0	1	1
10277	1	4	4	3	5	0
10299	0	0	0	0	0	2
10414	0	0	0	0	0	0
10426	12	9	17	2	21	4
10583	19	22	82	3	33	6
10600	1	1	1	0	0	1
10608	17	11	15	1	8	1
10769	31	10	52	15	74	12
10826	18	20	18	5	17	20
10857	1	0	0	0	1	2
10876	2	2	1	2	0	0
10884	3	3	0	1	3	2
10892	0	2	0	0	0	2
10894	0	2	3	0	1	0
10907	0	0	1	0	1	0
10923	2	0	3	2	1	0
10953	0	0	0	0	4	0
11096	4	6	6	1	4	8
11119	1	1	0	0	0	0
11131	0	1	2	0	0	2
11176	2	0	3	0	4	1
11198	21	14	15	9	16	22
11207	45	28	25	14	33	26
11289	30	29	18	7	26	30
11301	1	1	0	0	1	0
11422	70	32	27	14	41	54
11444	1	2	0	0	0	1
11530	62	29	29	6	23	29
11556	16	19	13	8	16	21
11618	34	26	26	9	24	23
11659	3	0	1	1	1	0
11675	49	70	45	9	36	40
11679	47	45	42	14	30	46
11733	7	9	13	4	8	14
11739	26	13	11	2	10	12
11743	50	40	54	24	42	58
11749	1	0	2	1	0	0
11787	12	9	17	3	4	6
11848	1	0	1	0	2	3
12042	0	0	0	0	0	0
12054	3	3	0	1	1	2
12145	0	1	0	0	1	0
12250	41	17	23	8	26	17
12352	22	8	10	7	6	7
12466	27	14	16	15	8	25
12491	29	7	18	12	7	17
12512	0	0	3	1	0	1
12530	8	10	3	1	2	4
12621	25	17	127	57	107	84
12663	7	8	4	2	11	5
12750	18	22	8	3	4	3
12798	50	37	14	7	25	13
13025	63	74	64	29	76	59
13046	116	84	93	33	113	86
13079	1	4	3	3	3	4
13155	6	1	11	0	5	1
13168	52	27	29	8	42	25
13275	55	30	27	2	22	19
13309	26	19	16	10	13	12
13322	18	8	19	0	11	13
13325	63	49	53	4	22	20
13369	18	18	25	2	21	3
13459	0	0	1	0	2	0
13469	0	0	0	0	1	1
13486	15	6	6	0	7	2
13560	11	5	2	2	4	1
13567	9	9	10	0	4	1
13595	0	3	0	0	3	0
13608	1	1	3	0	0	0
13669	8	13	6	0	5	4
13686	0	0	4	0	3	1
13699	1	0	1	0	1	0
13772	5	1	2	0	0	0
13852	4	2	1	0	1	0
13903	3	1	0	0	1	1
14021	3	2	2	0	0	0
14059	41	27	11	0	9	7
14080	46	32	22	1	15	8
14088	25	15	11	0	9	5
14096	4	1	0	4	1	2
14177	5	11	11	1	1	1
14367	0	0	0	0	0	0
14421	1	1	1	0	1	0
14454	5	6	4	0	2	1
14621	29	26	20	4	9	5
14661	11	9	2	0	3	1
14665	40	23	33	0	13	6
14667	1	1	0	0	0	0
14677	5	8	6	0	1	7
14749	17	7	24	1	6	3
14758	39	33	37	10	11	4
14782	0	0	0	0	0	0
14813	9	8	7	2	2	0
14821	22	8	17	4	18	24
14872	11	13	14	8	18	24
14902	0	0	1	0	0	0
14938	1	0	2	0	0	0
14968	0	1	1	0	1	0
15023	0	0	0	0	0	0
15084	0	1	1	0	1	0
15114	1	0	1	0	0	0
15221	0	0	0	0	0	0
15245	0	0	0	0	0	0
15269	1	0	1	0	1	0
15304	0	0	0	0	0	0
15327	0	0	1	0	0	0
15366	0	0	0	0	0	0
15464	1	1	1	0	0	0
15515	5	3	0	1	0	0
15576	0	0	0	0	0	1
15591	2	0	3	1	0	1
15657	0	0	0	0	0	0
15773	0	0	0	0	0	0
15812	0	0	0	0	0	0
15927	0	0	0	0	0	0
16161	0	0	0	0	0	0
16184	0	0	0	0	0	0
16273	0	1	0	0	0	0
16433	0	0	0	0	0	0
16520	0	0	0	0	0	0
16535	0	0	0	0	0	0
16558	0	0	0	0	0	0
16683	0	0	0	0	0	0
16794	0	0	0	0	0	0
16851	0	0	0	0	0	0
16872	0	0	0	0	0	0
16926	0	0	0	0	0	0
17015	0	0	0	0	0	0
17176	0	0	0	0	1	0
17190	0	1	0	0	0	1
17205	0	0	0	0	0	0
17247	0	0	0	0	0	0
17313	0	0	0	0	0	0
17333	0	0	0	0	0	0
17439	1	0	1	0	1	0
17476	5	2	1	0	2	1
17483	0	0	0	0	0	0
17586	12	8	5	1	5	2
17862	0	0	0	0	0	0
17981	0	0	0	0	0	0
18010	1	0	0	0	0	0
18123	0	0	0	0	0	0
18140	0	0	0	0	0	0
18161	0	0	0	0	0	0
18215	0	0	0	0	0	0
18454	0	0	0	0	0	0
18488	0	0	0	0	0	0
18527	0	0	0	0	0	0
18666	0	0	0	0	0	0
18693	0	0	0	0	0	0
18725	1	0	0	0	0	0
18907	0	0	0	0	0	0
19038	4	4	1	0	0	0
19043	4	2	2	0	0	0
19081	0	0	0	1	1	0
19100	13	2	7	0	0	0
19107	1	1	0	0	0	0
19134	1	6	2	0	0	1
19138	5	13	10	0	0	0
19151	4	3	2	0	1	1
19179	0	3	0	0	0	0
19194	0	1	0	0	0	0
19226	1	2	1	0	0	0
19239	1	4	1	0	0	0
19259	1	0	0	0	0	0
19310	1	0	0	0	0	0
19453	29	19	15	3	2	7
19461	38	16	7	1	0	3
19582	54	39	33	6	11	14
19667	12	13	5	0	3	5
19693	17	17	57	2	7	17
19760	20	10	6	0	2	2
19771	4	5	2	2	0	2
19829	12	6	7	1	1	2
19838	7	4	2	0	1	0
19914	0	0	3	0	1	0
19935	9	8	7	2	0	1
19951	11	15	9	0	4	2
19963	20	7	4	0	2	1
19973	3	6	4	0	0	1
19984	45	18	22	5	9	2
20002	7	4	7	1	4	1
20037	3	2	1	0	0	3
20044	7	5	6	3	2	2
20092	22	18	5	0	2	2
20178	35	26	10	1	11	3
20211	1	0	0	0	0	0
20234	23	11	69	27	47	97
20266	5	11	1	2	2	4
20278	37	27	15	4	17	17
20345	146	91	70	5	36	14
20349	40	28	23	0	13	7
20376	19	11	7	0	2	2
20456	14	10	4	0	1	1
20497	15	25	9	0	5	7
20547	40	59	22	0	13	5
20650	2	1	0	0	1	0
20671	20	7	8	1	3	3
20680	4	5	1	0	1	2
20712	4	7	5	0	2	0
20756	9	18	18	3	10	13
20787	4	9	8	0	1	3
20859	18	13	6	0	4	4
20883	86	40	16	6	17	11
21041	0	3	0	0	2	0
21204	2	0	1	0	0	0
21210	9	4	6	1	0	1
21266	35	17	10	0	8	3
21359	5	1	1	0	0	0
21414	0	1	1	0	0	0
21477	33	23	22	3	17	5
21481	46	43	26	0	10	10
21548	2	2	0	0	1	1
21608	0	1	1	0	0	0
21777	2	4	8	7	3	12
22070	38	16	17	11	23	25
22092	2	1	1	0	1	3
22118	25	11	17	11	13	21
22144	15	13	5	13	7	16
22187	3	0	5	0	0	3
22195	28	19	12	6	7	12
22199	94	39	30	36	9	42
22202	33	27	40	24	8	32
22279	4	1	4	0	0	0
22314	7	4	4	0	4	5
22338	3	1	0	0	2	1
22454	8	9	6	5	7	11
22460	8	4	3	0	1	1
22578	1	2	0	0	0	1
22590	0	0	2	1	1	0
22625	0	0	1	2	0	1
22817	0	0	1	1	0	0
22836	1	0	0	0	0	2
22887	0	0	0	0	0	0
22932	1	0	0	0	0	0
23083	0	0	0	0	0	1
23099	0	0	0	1	0	0
23125	0	1	0	0	0	0
23153	0	0	1	0	0	0
23205	0	0	0	0	1	0
23330	2	4	6	1	2	1
23361	3	6	0	0	0	1
23381	7	6	1	0	2	1
23394	23	20	12	13	6	33
23413	6	6	1	1	3	2
23442	1	2	0	2	0	0
23512	4	3	0	1	0	0
23550	8	6	12	1	6	3
23582	7	24	7	1	0	1
23640	16	8	7	1	1	0
23663	31	4	2	0	0	1
23681	4	3	0	1	0	0
23723	46	30	14	3	10	7
23807	46	31	26	32	12	62
23856	17	61	6	8	6	12
23933	2	3	1	0	0	2
23947	0	0	1	1	1	1
24102	1	0	0	0	0	0
24136	0	3	0	0	1	0
24159	0	1	0	1	0	0
24174	0	1	0	0	0	0
24183	0	0	1	0	0	0
24207	1	0	1	0	0	0
24231	1	1	0	0	0	0
24237	0	0	0	0	0	1
24261	0	1	0	0	0	0
24282	0	0	0	0	0	0
24309	1	0	1	0	0	0
24318	0	2	0	0	0	0
24336	0	0	0	0	0	1
24351	0	1	0	0	0	0
24372	0	0	0	0	0	0
24384	0	0	1	1	0	0
24402	0	0	0	0	0	1
24447	0	0	0	0	0	0
24483	0	0	0	0	0	0
24492	0	0	0	0	0	0
24501	0	0	0	0	0	0
24534	0	0	0	0	0	0
24552	0	0	0	0	0	0
24564	0	0	0	0	0	0
24579	0	0	0	0	0	0
24621	0	0	1	0	0	0
24633	0	0	0	0	0	0
24657	0	0	0	0	0	0
24678	0	1	1	0	0	0
24696	0	0	0	0	0	0
24714	0	0	0	0	0	0
24732	1	0	0	0	0	1
24750	0	0	1	0	0	0
24768	0	0	1	0	0	0
24801	0	0	0	0	0	0
24819	0	0	0	0	0	0
24840	1	0	0	0	1	0
24909	0	0	1	0	0	0
24921	2	0	0	2	0	1
24924	2	1	1	0	0	0
24960	0	2	0	0	0	0
24986	17	13	6	0	2	4
25069	15	15	15	0	4	2
25099	0	1	1	0	4	0
25143	63	28	40	12	20	13
25168	41	19	25	4	10	7
25170	55	39	38	3	16	30
25252	6	5	2	0	3	1
25260	57	48	30	1	13	19
25438	4	2	0	0	1	4
25505	39	31	30	9	16	35
25528	1	1	1	1	1	2
25613	6	2	1	7	2	4
25616	69	64	57	46	47	75
25624	32	34	27	23	20	58
25730	77	49	75	11	54	68
25796	9	6	13	2	11	12
25832	6	5	2	0	0	0
25844	8	13	5	2	17	18
25906	17	12	9	0	2	6
25914	22	43	24	3	10	20
25960	3	5	4	0	3	5
25967	3	4	1	2	0	2
26040	279	25	27	3	17	21
26067	13	5	1	3	4	2
26141	25	25	32	11	17	41
26175	2	0	1	0	0	3
26183	20	14	11	3	4	5
26193	43	51	47	12	30	44
26197	59	77	61	11	51	65
26261	1	2	2	0	1	2
26280	21	30	39	7	23	20
26290	7	2	5	1	1	8
26300	21	18	23	2	15	17
26377	24	24	21	6	28	21
26417	1	2	0	0	0	0
26622	19	14	17	9	23	21
26742	11	7	9	1	10	21
26780	25	18	13	5	14	18
26831	2	2	0	0	2	0
26838	3	1	0	2	0	0
26860	4	3	5	3	13	5
26873	6	4	7	1	0	11
26932	28	19	37	6	19	24
27213	10	9	10	3	12	7
27245	42	72	45	7	29	45
27252	10	4	20	2	9	14
27299	15	6	10	1	3	9
27354	22	15	14	6	12	22
27367	3	4	3	0	0	2
27399	0	0	1	0	2	0
27410	38	29	23	12	19	19
27470	0	0	1	0	0	0
27482	2	1	4	0	0	0
27484	1	0	1	0	0	1
27518	0	0	1	0	0	0
27526	0	2	3	0	2	1
27528	0	1	2	0	0	1
27530	3	0	1	0	0	0
27534	1	0	0	0	0	1
27558	1	1	2	0	0	0
27566	0	0	1	0	0	0
27569	0	0	0	0	1	0
27578	2	1	3	1	4	4
27683	1	1	2	0	0	0
27703	0	0	0	0	0	0
27784	0	0	0	0	0	0
27906	0	0	0	0	0	0
27925	0	0	0	0	0	0
27994	1	1	0	0	0	0
28003	0	0	0	0	0	0
28005	0	0	0	0	0	0
28145	0	0	0	0	0	0
28208	0	1	0	0	0	0
28232	0	0	1	0	0	0
28263	0	0	0	0	0	0
28368	6	4	2	1	6	0
28455	0	2	2	1	5	2
28512	0	0	0	0	0	0
28661	3	6	3	2	3	3
28670	1	0	1	0	2	0
28679	1	2	1	1	2	2
28687	0	0	0	0	0	0
28705	1	0	3	1	3	2
28803	0	0	0	0	0	0
28914	28	28	27	10	11	23
28974	3	2	2	1	3	3
29010	54	46	40	16	40	29
29205	19	10	5	3	11	12
29270	20	11	8	8	16	12
29354	10	2	6	1	3	1
29403	12	7	2	1	5	4
29457	14	11	11	1	14	13
29516	27	23	26	10	23	13
29567	2	4	5	3	6	10
29587	39	20	15	10	23	32
29605	2	7	3	3	5	7
29620	45	42	23	9	18	21
29659	25	4	23	2	11	15
29667	149	132	130	49	129	104
29671	23	19	12	10	22	15
29776	41	46	54	19	29	35
29892	49	38	53	22	43	37
29920	14	4	3	3	3	4
29923	20	7	12	7	19	19
30009	0	2	0	0	0	3
30119	2	1	1	0	1	2
30195	2	0	1	0	0	1
30271	21	11	16	7	16	13
30449	16	11	3	1	11	7
30479	10	13	7	1	13	11
30679	9	12	17	1	8	6
30911	1	0	2	0	0	3
30968	53	24	36	7	31	28
31004	1	1	1	0	0	0
31066	14	2	14	1	5	15
31075	46	20	23	9	28	29
31149	8	11	10	3	4	5
31153	83	77	46	9	46	41
31223	9	10	1	2	1	7
31261	43	48	28	6	27	18
31323	2	3	2	0	1	0
31381	32	20	16	2	17	17
31410	3	4	3	2	0	5
31589	103	43	75	16	48	68
31597	75	53	44	13	46	33
31684	11	5	13	5	12	18
31701	42	42	35	5	21	18
31810	1	1	0	1	1	0
31825	60	26	39	15	43	45
31967	0	0	5	0	1	1
31978	2	2	5	1	0	6
32045	7	4	4	4	3	2
32051	0	0	1	0	0	5
32134	18	9	24	2	8	8
32163	5	8	8	2	4	7
32197	1	1	1	1	1	0
32253	15	14	8	2	12	5
32403	1	3	44	17	63	46
32434	27	25	16	3	17	19
32493	2	0	8	1	8	5
32518	5	2	2	2	1	1
32673	24	14	13	5	15	16
32755	1	1	1	2	6	0
32777	45	68	35	10	51	39
32886	21	9	17	3	19	9
32910	6	0	2	2	1	1
32995	0	1	0	0	0	2
33023	5	6	2	1	5	2
33045	5	2	7	3	8	0
33058	120	77	108	42	95	76
33113	17	15	13	4	13	8
33152	13	3	8	1	7	4
33217	66	65	52	12	40	59
33355	5	7	2	0	3	1
33359	30	22	24	12	20	15
33449	0	0	2	0	0	2
33490	11	2	5	1	4	2
33533	10	11	2	1	0	5
33560	7	6	4	0	4	3
33650	3	0	1	0	2	0
33797	65	97	59	16	34	46
33805	19	6	11	2	15	12
33857	8	2	46	14	42	41
33861	8	3	7	0	7	11
33863	15	13	9	1	5	3
33901	5	2	0	0	0	0
33907	0	0	0	0	2	0
33927	0	0	0	0	0	0
33933	1	2	0	0	0	0
33942	18	7	7	4	5	9
34010	0	3	1	1	1	0
34028	13	10	1	2	4	1
34158	4	8	4	0	2	2
34163	10	8	15	5	10	15
34182	22	16	8	2	15	7
34207	17	11	14	9	6	14
34241	3	0	3	0	3	0
34313	7	9	10	3	8	7
34364	18	11	5	1	8	10
34367	64	58	58	16	72	45
34401	4	6	2	0	3	2
34418	37	40	30	12	28	31
34420	35	27	22	11	26	15
34504	42	27	35	7	37	36
34590	16	18	8	4	10	15
34679	40	40	15	7	36	29
34688	41	37	31	16	20	22
34743	20	11	15	6	5	13
34849	0	0	2	0	8	2
34874	38	31	28	14	32	26
34893	28	11	6	3	25	29
34937	0	3	3	0	2	2
34999	79	31	52	21	64	59
35021	0	0	1	0	0	1
35075	12	14	9	1	7	21
35079	19	12	15	2	10	17
35117	2	0	3	2	5	1
35119	5	4	4	1	3	3
35135	0	3	6	1	0	1
35160	1	1	2	1	1	2
35182	3	1	1	0	1	3
35203	0	3	0	0	1	2
35206	0	0	2	0	0	1
35213	1	2	0	0	1	1
35250	5	0	1	1	1	1
35261	19	25	16	8	19	20
35293	4	7	8	3	4	7
35304	3	6	2	2	2	4
35326	16	9	7	0	4	10
35343	2	1	4	0	0	1
35353	41	8	5	4	9	15
35388	15	9	14	6	9	10
35409	1	0	0	0	1	1
35422	7	8	13	1	16	8
35453	10	5	10	2	2	5
35480	0	0	1	0	1	0
35489	7	4	9	2	4	7
35570	85	18	8	4	2	10
35630	8	0	7	1	3	8
35703	88	60	57	20	48	52
35750	6	9	6	1	7	8
35781	0	2	2	1	0	1
35873	29	17	21	6	11	15
35910	42	44	38	6	25	37
36029	19	27	19	6	26	22
36191	26	8	14	6	21	12
36326	36	34	26	11	29	26
36356	1	1	2	1	1	1
36368	10	6	10	4	3	2
36428	7	6	7	5	5	9
36455	79	105	58	24	39	37
36515	25	13	27	10	18	11
36519	3	3	3	1	6	4
36606	0	0	1	1	2	0
36677	26	28	23	5	19	24
36734	5	11	13	2	11	8
36802	23	25	19	9	15	17
37093	62	76	64	17	70	69
37125	4	7	5	1	13	4
37184	3	8	7	2	11	8
37214	16	32	22	12	19	27
37224	5	4	10	2	0	6
37353	59	51	45	20	49	50
37361	73	37	28	17	41	24
37404	2	1	2	0	2	3
37512	1	3	1	0	1	1
37626	18	22	14	3	11	12
37666	49	32	52	6	48	50
37674	1	1	1	0	3	2
37752	25	10	9	1	11	18
37775	83	43	32	7	50	31
37784	49	43	36	11	29	36
37829	7	3	7	1	6	5
37944	11	22	23	6	21	19
37977	19	13	18	0	10	12
38003	23	38	27	9	20	20
38047	24	15	10	3	22	11
38065	3	3	3	3	2	1
38096	26	23	26	5	30	28
38133	19	20	16	1	14	12
38249	83	48	48	18	55	48
38363	13	13	5	0	2	6
38444	127	104	84	25	83	89
38517	32	18	16	3	12	19
38588	9	7	4	1	12	10
38846	0	0	1	0	1	0
38902	5	3	2	0	5	1
39125	12	4	11	3	18	15
39290	27	17	18	6	17	19
39312	3	2	10	1	5	5
39343	21	30	14	3	7	10
39845	8	9	13	2	3	3
39873	39	38	37	17	48	48
39878	10	18	8	4	8	14
39937	10	2	5	2	5	6
39941	49	53	78	21	21	70
39967	38	47	180	61	95	172
40011	0	3	0	0	2	0
40025	417	300	331	166	159	377
40141	36	31	28	13	15	24
40156	55	49	38	19	18	41
40200	20	21	26	14	6	21
40238	86	63	85	32	48	74
40326	1	2	2	1	0	6
40392	5	4	3	3	0	8
40474	52	46	61	27	30	58
40496	9	16	7	4	4	13
40543	10	14	6	4	2	10
40585	1	2	0	0	0	0
40849	17	15	14	11	9	20
40876	1	0	0	0	0	0
40930	0	1	0	0	1	0
40961	4	4	7	1	2	7
41179	16	19	26	13	15	29
41242	30	16	29	7	21	12
41248	34	36	31	21	19	50
41374	51	48	29	36	18	55
41427	24	18	13	17	7	19
41496	85	31	102	114	97	172
41593	9	4	8	7	10	17
41632	10	7	112	116	89	198
41718	6	5	6	8	4	15
41727	3	3	6	3	1	2
41910	45	32	34	7	22	27
41915	3	4	4	1	7	6
41986	5	3	1	2	1	2
42060	0	0	0	1	0	0
42083	1	0	0	0	1	0
42208	8	7	2	1	4	0
42276	11	5	6	3	6	2
42362	1	4	0	0	5	2
42434	3	2	7	1	2	6
42473	2	3	5	2	1	0
42493	2	9	1	3	2	1
42644	34	19	31	1	15	15
42713	26	21	28	0	5	13
42806	21	12	22	3	15	15
42852	20	12	20	5	12	11
42854	44	30	142	17	54	71
42881	17	24	25	5	9	11
43245	5	1	4	0	1	0
43421	31	18	25	7	25	14
43515	2	0	3	0	1	0
43547	66	38	52	11	59	47
43549	40	45	20	12	30	21
43634	2	0	1	0	0	1
43640	1	0	1	0	0	0
43642	1	1	0	0	0	0
43660	0	0	2	0	0	0
43698	0	1	0	0	0	0
43796	1	2	1	0	0	0
43838	0	0	0	0	0	0
43856	1	0	0	0	0	0
43865	0	0	1	0	0	1
43885	0	0	0	0	1	0
43902	0	0	0	0	0	0
43937	0	0	1	0	0	1
43944	0	0	1	0	1	0
43966	0	0	0	0	0	0
44069	0	0	0	0	0	0
44094	0	0	0	0	0	0
44100	0	0	0	0	0	0
44102	0	0	0	0	1	0
44145	0	0	0	0	0	0
44249	0	0	0	0	0	0
44261	0	0	0	0	0	0
44298	0	0	0	0	0	0
44302	0	0	0	0	0	0
44408	0	0	0	0	0	0
44600	0	0	0	0	0	0
44684	0	0	0	0	0	0
44720	0	0	0	0	0	0
44798	0	0	0	0	0	0
44849	0	0	0	0	0	0
44864	0	0	0	0	0	0
44869	0	0	0	0	0	0
44937	0	0	0	0	0	0
44952	0	0	0	0	0	0
44968	0	0	0	0	1	0
44984	0	0	0	0	0	0
44986	0	0	0	0	0	0
45017	0	0	0	0	0	0
45140	0	0	0	0	0	0
45167	1	0	0	0	0	0
45239	0	0	0	0	0	0
45315	0	0	0	0	0	0
45353	0	0	0	0	0	0
45401	0	0	0	0	0	0
45413	0	0	0	0	0	0
45464	0	0	0	0	0	0
45524	0	0	0	0	0	0
45563	0	0	0	0	0	0
45590	0	0	0	0	0	0
45623	0	0	0	0	0	0
45647	0	0	1	0	0	0
45649	0	0	1	0	0	0
45659	0	0	0	0	0	0
45665	0	0	0	0	1	0
45686	0	0	0	0	0	0
45731	0	0	0	0	0	0
45784	0	0	0	0	0	0
45804	0	0	1	1	0	0
45830	0	0	0	0	0	0
45841	0	0	0	0	0	0
45854	0	0	0	0	0	0
45920	0	0	0	0	1	0
46009	1	0	0	0	0	0
46014	0	0	0	0	0	0
46072	1	0	0	1	0	0
46087	0	0	0	0	0	0
46100	0	0	0	0	0	0
46164	1	1	2	1	0	0
46192	0	1	0	0	0	0
46271	0	0	1	0	0	2
46295	0	1	0	0	0	0
46320	3	0	1	1	4	3
46432	0	1	1	2	3	1
46469	37	41	31	14	48	30
46503	6	2	3	0	1	1
46515	3	7	16	6	9	10
46525	3	7	7	0	2	3
46532	3	3	5	0	2	4
46568	5	3	5	1	0	4
46576	0	2	2	1	4	1
46779	7	11	25	38	28	55
46959	136	91	391	308	253	826
47084	1	1	3	1	1	6
47097	22	18	18	6	12	14
47119	117	103	166	78	119	263
47220	43	18	19	21	25	50
47224	10	3	17	2	3	33
47301	2	2	5	3	6	6
47316	33	22	67	37	72	154
47363	9	2	9	2	9	15
47367	21	21	86	44	90	148
47391	47	40	74	44	63	91
47459	26	31	13	0	18	11
47577	12	5	6	2	9	3
47610	43	28	24	1	17	7
47682	20	16	6	0	6	3
47706	1	1	1	2	0	0
47907	5	5	1	0	2	0
48038	48	32	45	0	15	5
48079	3	7	1	0	2	0
48087	2	2	0	0	1	0
48104	28	22	35	9	42	16
48108	92	51	60	17	54	35
48203	0	1	1	0	0	0
48282	15	16	23	0	11	11
48388	0	1	0	0	0	0
48446	12	6	3	1	6	7
48450	20	32	17	2	21	12
48466	4	0	0	0	1	1
48481	4	8	6	2	5	7
48489	17	10	14	1	9	7
48514	59	44	54	9	49	44
48648	0	2	0	0	0	0
48654	32	25	18	7	30	21
48663	34	10	19	4	16	9
48691	1	1	0	0	1	0
48730	4	3	1	1	1	1
48765	0	1	0	0	0	0
48782	1	2	6	2	2	5
48870	14	10	6	0	3	5
48895	18	5	9	4	13	8
48954	10	5	28	3	16	16
48983	29	14	22	6	31	18
48991	6	8	9	0	3	6
49038	14	4	6	1	8	5
49290	16	6	8	2	7	4
49388	6	6	12	4	11	7
49553	0	0	4	0	0	1
49616	20	14	24	8	15	12
49656	19	12	24	10	28	23
49750	41	28	47	10	18	31
49934	39	39	51	24	53	50
49951	31	12	17	7	13	23
49973	3	6	10	0	5	3
50022	0	0	1	0	1	0
50097	0	0	0	0	0	1
50214	1	0	0	0	0	0
50265	0	0	0	0	0	0
50552	0	0	1	0	0	0
50641	0	0	0	0	0	0
50655	0	0	0	0	0	0
50691	0	0	0	0	0	0
50778	0	0	1	0	1	0
50781	0	0	0	0	0	1
50803	0	0	0	0	0	0
50955	1	1	0	0	1	0
50987	0	1	0	0	1	0
51012	0	1	0	0	0	0
51015	1	1	1	0	0	0
51018	1	1	0	1	0	2
51104	0	1	1	0	0	0
51125	1	0	1	0	0	0
51138	0	1	0	0	1	0
51146	8	16	12	4	4	6
51186	6	3	0	0	1	0
51297	4	0	1	0	0	1
51453	172	134	152	34	93	161
51519	36	61	45	3	33	45
51609	10	15	20	1	15	18
51611	78	71	75	12	64	56
51621	5	5	3	1	3	5
51675	0	4	7	1	2	3
51745	6	4	2	1	1	2
51765	2	2	2	0	7	1
51793	6	3	2	0	0	3
51804	2	7	4	0	2	4
51806	11	9	7	3	13	4
51838	4	7	2	1	5	2
51880	8	9	9	4	5	8
51892	1	3	1	1	3	3
51899	3	1	2	1	1	0
51907	181	105	98	27	107	124
51967	68	61	84	7	85	102
52123	30	25	41	24	40	43
52127	110	84	59	17	68	67
52129	141	53	65	20	72	72
52180	10	16	6	2	9	7
52189	6	2	6	1	2	14
52204	2	3	1	1	1	2
52366	21	17	25	10	26	25
52524	11	9	12	4	11	15
52541	66	49	33	9	25	56
52659	38	33	37	13	27	62
52706	128	36	67	13	73	63
52709	19	13	11	6	15	5
52746	21	22	18	7	14	21
52774	0	2	3	0	1	0
52797	26	21	19	9	20	14
52829	41	29	197	5	121	61
52837	22	13	7	0	13	3
52844	0	3	1	0	1	2
52873	31	21	26	0	10	5
52918	10	5	5	0	4	0
53033	10	1	8	0	1	1
53114	29	23	13	1	11	7
53152	31	24	20	1	14	12
53187	1	0	3	0	0	1
53242	17	14	30	7	46	30
53488	0	0	0	0	0	0
53634	0	0	0	0	1	0
53648	2	0	0	0	0	0
53702	2	0	0	0	1	0
53740	0	0	0	0	0	0
53809	0	0	0	0	0	0
53888	0	0	0	0	0	0
53977	0	5	0	0	0	0
53987	3	7	1	0	1	0
54091	7	3	3	0	1	0
54113	1	1	0	0	0	0
54128	7	1	1	0	2	0
54146	0	0	1	0	0	0
54173	9	6	0	0	0	0
54300	1	1	0	0	0	0
54560	7	4	3	0	4	0
54635	11	21	9	0	4	2
54638	4	3	11	0	4	5
54703	4	4	4	0	1	0
54752	0	0	0	0	0	0
54759	12	12	6	0	8	2
54869	9	5	6	0	2	0
54872	0	0	0	1	1	1
55025	0	0	1	0	1	0
55058	0	0	0	0	2	0
55081	4	4	1	0	3	0
55085	20	6	19	3	24	2
55104	5	13	1	0	1	1
55191	0	0	1	0	0	0
55232	1	0	0	0	3	0
55251	0	0	1	0	0	0
55288	1	0	0	0	2	1
55337	4	1	1	0	0	0
55354	5	3	4	1	1	0
55398	0	1	0	2	1	0
55421	1	0	1	0	0	0
55523	6	4	0	0	1	0
55560	0	1	5	1	11	2
55612	3	4	1	0	2	1
55642	2	0	0	0	1	2
55767	0	0	0	0	2	0
55796	6	2	3	0	2	1
55835	0	0	0	0	0	0
55995	1	0	0	0	0	0
56008	13	15	12	0	10	8
56011	3	2	21	0	22	9
56023	4	2	4	1	1	3
56031	0	1	1	0	0	0
56044	17	5	11	0	4	0
56057	11	12	5	1	9	3
56080	3	1	1	0	1	0
56131	0	0	1	0	0	0
56155	40	15	19	4	15	5
56157	7	6	7	0	5	2
56164	0	0	2	0	0	1
56185	23	7	7	2	10	2
56191	18	14	8	1	6	4
56207	2	0	2	0	1	1
56218	4	20	3	0	6	1
56228	0	0	0	0	0	0
56354	1	2	1	0	1	0
56402	19	8	9	0	11	2
56521	1	7	4	0	2	2
56539	0	0	0	0	0	0
56716	14	3	3	1	2	1
56822	0	2	0	0	1	0
56842	1	2	2	0	0	0
57043	37	18	12	0	17	4
57046	21	24	19	4	17	3
57050	23	10	12	2	6	8
57052	1	0	2	0	0	0
57157	7	4	8	1	4	4
57183	0	0	0	0	0	0
57278	1	0	0	0	0	0
57392	0	0	0	0	0	0
57510	4	6	5	2	5	5
57615	61	59	34	14	71	44
57702	24	17	13	4	10	9
57734	13	12	10	3	18	14
57878	24	8	6	0	6	11
57931	0	0	1	0	1	1
57956	77	59	86	23	78	79
57985	4	0	1	0	3	1
58049	4	4	3	0	4	5
58105	20	40	14	10	21	26
58191	1	1	1	0	1	0
58201	0	1	0	0	2	1
58247	2	2	1	0	0	0
58284	2	0	5	0	0	1
58339	2	1	0	1	0	0
58369	1	0	1	0	0	0
58460	3	2	1	0	0	0
58480	4	4	0	0	2	1
58522	15	9	23	5	9	12
58526	52	38	24	4	24	6
58703	0	0	0	1	0	0
58759	1	1	0	0	0	0
58822	1	0	2	0	0	0
58834	0	0	1	0	0	1
58919	0	0	0	0	0	0
59113	0	1	0	2	0	0
59175	0	0	0	1	0	0
59215	1	0	1	0	0	1
59242	0	0	1	3	0	1
59358	2	7	7	114	8	55
59374	0	0	0	1	0	1
59405	4	6	2	246	6	62
59481	0	0	0	2	0	2
59489	3	0	0	19	2	3
59584	19	8	7	179	4	68
59593	8	6	6	252	4	66
59641	0	0	0	1	0	0
59747	2	0	0	40	1	12
59839	7	1	2	9	0	7
59865	60	23	18	6	26	13
59986	41	18	10	3	9	4
60027	8	5	0	0	2	2
60071	2	0	1	4	1	1
60126	14	17	17	9	9	13
60135	17	6	6	2	1	1
60152	0	1	0	2	1	2
60162	1	0	0	4	7	2
60211	1	1	0	6	1	2
60236	0	0	0	1	0	0
60256	8	7	7	3	6	7
60273	13	4	1	0	2	5
60290	3	1	3	0	2	3
60334	9	7	8	1	12	9
60345	0	0	0	1	0	0
60357	3	2	0	0	2	1
60415	1	0	0	0	0	0
60453	1	0	0	0	0	0
60538	0	1	0	3	0	1
60550	0	0	0	0	0	0
60567	0	1	0	0	0	0
60591	2	1	0	0	0	0
60612	0	0	0	0	0	0
60699	0	0	0	0	0	0
60747	0	0	0	0	0	0
60750	1	0	0	0	0	0
60793	0	0	0	0	0	0
60819	0	0	0	0	0	0
60825	0	0	0	0	0	0
60885	0	0	0	0	0	0
61004	0	0	0	0	0	0
61310	0	0	0	0	0	0
61404	0	0	0	0	0	0
61434	0	0	0	0	0	0
61550	0	0	1	0	0	0
61556	0	0	0	0	0	0
61628	0	0	0	0	0	0
61817	0	0	0	0	0	0
61888	0	0	0	0	0	0
61989	0	0	0	0	0	0
62048	0	0	0	0	0	0
62070	0	0	0	0	0	0
62116	0	0	0	0	0	0
62161	0	0	0	0	0	0
62167	1	0	0	0	0	0
62197	0	0	0	0	0	0
62209	0	0	0	0	0	0
62310	0	0	0	0	0	0
62313	0	0	0	0	0	0
62327	0	0	0	0	0	0
62572	0	0	0	0	0	0
62733	0	1	1	0	0	0
62794	0	0	1	1	1	0
62828	0	1	0	1	0	0
62974	1	0	0	0	0	0
63194	49	27	39	19	25	44
63212	63	29	33	15	43	39
63241	2	1	0	0	0	0
63377	77	84	82	33	56	66
63379	79	52	40	30	45	45
63431	14	18	41	11	35	35
63467	59	42	32	14	47	33
63494	66	46	56	29	26	50
63501	60	30	25	4	19	36
63521	0	1	2	1	0	4
63576	65	56	65	18	52	69
63626	30	19	31	9	23	42
63756	19	14	48	9	21	27
63758	77	54	41	14	52	51
63788	22	16	25	3	17	27
63800	100	67	71	22	62	75
63802	24	17	19	4	25	22
63825	6	6	9	1	6	8
63863	84	68	89	23	92	50
63884	68	74	45	26	73	54
63887	99	113	88	18	94	77
63890	26	9	23	10	10	17
63908	55	38	45	16	55	47
63918	1	1	5	0	14	3
64023	0	3	0	0	2	0
64044	2	0	0	0	1	2
64073	2	5	1	1	3	3
64179	1	0	0	0	0	2
64181	1	2	2	2	3	0
64306	1	1	1	0	1	0
64347	4	1	1	0	2	1
64420	1	1	1	0	1	0
64440	2	1	0	0	2	5
64518	0	0	3	1	1	1
64552	0	1	0	0	1	1
64572	0	0	0	0	0	1
64581	1	0	0	1	2	0
64603	2	0	0	0	0	0
64688	0	0	0	0	0	0
64691	0	0	1	0	0	0
64708	1	2	0	0	1	1
64716	0	0	0	0	0	0
64800	0	0	0	0	1	0
64823	0	0	0	0	0	0
64914	1	1	1	2	3	1
64955	70	73	73	18	77	68
64986	6	6	5	3	1	4
65109	19	22	14	1	13	20
65125	4	3	0	0	2	2
65169	6	3	2	3	3	4
65226	9	9	10	1	18	17
65315	1	2	0	1	1	3
65323	4	15	11	6	15	9
65434	13	15	16	3	11	6
65500	67	14	10	1	23	15
65549	40	40	32	13	21	22
65551	27	5	4	0	3	4
65666	29	17	9	4	14	17
65692	8	10	15	1	12	15
65715	10	12	17	4	14	10
65758	3	0	1	1	1	2
65840	24	24	19	11	16	27
65933	7	6	7	0	2	5
65987	0	8	9	2	7	12
66035	8	3	3	0	4	1
66061	5	5	10	1	8	9
66065	22	19	17	4	23	15
66098	0	1	0	0	0	0
66233	4	2	1	0	1	0
66275	14	6	10	3	5	5
66364	1	2	2	0	0	0
66386	2	2	18	6	23	13
66410	0	0	0	0	0	0
66449	2	2	4	0	2	2
66511	3	1	1	2	1	1
66578	13	14	13	3	6	14
66652	0	0	0	0	0	0
66659	4	5	5	1	2	5
66692	3	3	0	1	5	2
66764	0	0	0	0	0	0
66787	6	10	4	4	7	1
67009	0	0	0	0	1	0
67071	4	5	4	3	6	11
67127	5	0	6	1	0	1
67136	3	3	2	0	5	2
67138	1	2	4	1	3	0
67156	2	2	0	0	0	0
67247	4	5	2	0	2	7
67290	4	2	1	0	0	2
67299	26	11	5	3	5	12
67316	11	6	4	1	2	2
67364	17	11	11	7	7	13
67898	0	1	0	0	0	0
67916	3	2	0	1	4	3
67955	3	12	7	2	9	4
68150	14	28	12	4	14	13
68185	13	15	18	8	19	24
68222	1	1	0	0	1	0
68237	11	10	8	2	4	9
68246	12	22	7	2	12	7
68256	4	4	4	1	5	6
68276	8	13	8	2	6	3
68310	11	11	5	1	10	2
68321	42	29	32	13	42	39
68360	0	0	0	0	0	0
68377	40	27	32	10	19	23
68380	35	35	22	7	41	24
68387	2	5	4	1	11	5
68407	10	7	5	1	5	2
68444	1	2	1	0	1	0
68577	0	1	0	1	3	2
68594	0	4	0	0	2	0
68608	4	2	6	3	4	4
68726	0	2	0	1	0	0
68733	3	5	1	9	0	6
68737	14	7	7	6	11	8
68792	15	13	11	4	14	12
68861	0	1	1	0	0	3
68872	7	5	3	4	14	3
68894	0	0	1	0	1	1
69044	2	2	0	2	1	0
69085	3	0	0	0	0	1
69121	3	4	8	1	8	6
69170	0	1	1	0	0	0
69190	64	60	33	10	32	42
69281	10	10	6	5	1	8
69301	8	8	11	5	15	16
69316	2	10	6	2	11	3
69339	25	16	26	11	13	28
69367	0	2	2	1	1	0
69375	0	2	1	0	0	0
69422	1	1	0	0	2	0
69444	0	1	0	0	1	1
69589	24	15	20	0	24	11
69591	3	21	7	0	7	5
69625	1	0	1	0	0	0
69652	1	0	0	0	1	0
69657	22	21	13	4	9	18
69661	0	1	1	0	0	0
69675	2	0	1	0	1	0
69744	10	12	16	4	12	5
69792	10	11	14	8	9	4
69806	2	5	0	0	2	2
69823	5	2	2	0	1	7
69850	9	14	12	2	6	7
69928	5	4	10	0	22	9
69999	8	5	6	4	11	14
70021	2	3	2	0	1	0
70028	1	7	3	1	2	1
70030	61	42	78	31	54	79
70099	1	4	3	2	4	5
70102	18	18	12	5	11	17
70135	19	27	18	6	18	17
70177	8	6	1	0	0	2
70198	30	23	20	3	22	27
70204	6	8	4	1	3	2
70206	2	0	1	2	1	0
70390	0	0	1	0	0	1
70435	10	4	5	3	6	7
70453	1	1	1	2	1	4
70459	3	1	4	0	3	5
70534	29	7	18	9	9	12
70542	5	4	1	2	4	1
70570	1	0	2	0	0	0
70583	1	0	3	0	0	1
70699	2	0	1	0	2	0
70728	10	3	13	3	10	13
70744	3	0	5	2	2	1
70821	0	3	1	2	1	0
70843	9	4	3	2	4	3
70909	9	5	4	2	6	10
70933	13	7	145	36	144	106
70963	8	8	9	1	4	5
70988	1	0	0	0	0	0
71098	3	3	3	3	0	1
71143	11	5	15	3	24	9
71158	1	5	11	1	4	9
71266	0	0	2	0	2	2
71300	10	9	11	5	8	9
71399	0	0	0	0	0	0
71519	2	0	0	0	0	0
71557	3	4	3	2	2	4
71571	0	0	2	0	0	2
71588	5	7	3	2	6	11
71594	5	2	5	3	0	7
71637	13	8	16	6	16	10
71679	129	86	129	26	103	73
71681	58	44	45	14	35	37
71834	8	4	10	2	2	4
71922	0	1	1	0	1	1
72031	29	21	15	9	9	6
72049	3	6	0	0	3	1
72076	19	49	14	7	24	34
72089	26	23	52	13	58	52
72109	46	19	18	4	19	22
72121	30	11	26	3	22	9
72255	1	0	1	1	0	0
72333	0	0	1	0	2	0
72356	3	1	1	0	1	1
72359	2	2	1	2	0	0
72388	1	1	2	0	2	2
72506	1	2	2	0	0	2
72518	6	5	1	1	0	0
72612	3	0	2	1	2	1
72636	1	0	0	0	1	2
72654	0	0	0	0	0	0
72770	2	6	0	0	0	3
72826	4	0	4	0	4	0
72857	1	1	0	0	0	0
72923	0	0	0	0	0	0
72989	1	1	0	0	3	0
73031	0	0	0	0	0	0
73247	0	0	0	0	0	0
73349	0	0	1	0	0	2
73415	0	0	7	0	4	3
73494	5	2	4	0	2	2
73549	2	1	3	0	2	1
73604	0	0	1	0	0	0
73682	0	0	5	0	0	2
73799	2	1	2	0	3	0
73961	0	0	0	0	0	1
73987	0	0	1	0	2	0
74045	0	0	1	0	1	2
74095	0	0	0	0	0	0
74129	0	0	1	0	0	0
74177	0	0	0	0	0	0
74192	0	0	1	0	0	0
74224	0	0	1	0	0	0
74281	1	0	0	0	1	0
74313	0	1	0	0	0	0
74320	0	0	0	0	2	0
74342	2	0	3	0	1	0
74374	1	1	0	1	1	2
74447	3	0	0	0	3	2
74483	1	0	2	0	2	0
74562	5	10	16	0	6	7
74572	4	1	1	0	3	0
74578	2	1	1	0	2	1
74696	14	7	3	0	0	0
74722	5	9	5	0	1	1
74749	4	5	0	0	1	0
74761	0	0	1	0	0	0
74908	15	7	7	0	2	0
75047	11	5	1	1	0	0
75049	15	9	3	0	1	1
75103	0	2	0	0	1	0
75128	1	0	0	0	0	0
75142	3	3	1	0	4	0
75156	0	0	0	0	0	1
75189	4	3	2	3	5	2
75203	4	6	1	0	2	1
75242	1	1	1	0	0	0
75244	3	3	3	3	5	2
75253	0	4	1	0	0	0
75275	1	2	0	0	1	0
75286	5	0	0	0	5	4
75500	15	6	7	8	6	6
75613	275	197	206	53	186	191
75615	29	15	30	6	29	15
75808	4	5	4	3	4	4
75826	6	3	2	0	0	2
75862	10	8	3	2	6	4
75881	3	0	1	2	3	0
75983	0	0	1	0	2	0
76069	12	17	8	0	8	4
76097	5	5	3	3	3	7
76105	0	0	0	0	0	0
76198	5	6	12	5	12	21
76298	14	5	10	1	3	7
76715	16	5	9	1	8	11
76727	3	4	20	5	17	10
76889	2	1	15	4	20	18
77005	7	6	2	0	2	4
77055	2	0	1	0	0	1
77108	31	21	20	1	28	13
77192	6	11	7	4	11	2
77289	0	0	0	0	0	0
77385	0	0	0	0	1	0
77422	2	0	1	2	2	2
77530	9	6	9	2	15	6
77641	1	0	0	0	0	0
77650	0	0	0	0	1	0
77838	0	0	0	0	0	0
77925	0	0	0	0	0	0
77955	9	7	3	0	9	4
78293	14	15	16	5	8	9
78364	3	2	2	0	3	3
78442	15	8	10	4	11	14
78463	1	0	1	0	0	0
78478	7	12	3	4	11	15
78567	11	6	3	2	3	0
78628	2	3	1	2	0	4
78662	1	1	2	0	1	1
78703	34	15	33	8	26	23
78706	20	18	21	13	17	25
78721	0	0	2	0	0	0
78733	66	63	70	16	67	65
78784	43	51	43	13	47	48
78921	6	1	0	1	3	1
79152	57	38	42	16	40	54
79256	9	5	4	0	7	0
79325	100	80	93	35	89	80
79365	30	32	33	12	27	20
79398	175	78	68	8	61	53
79427	7	5	7	0	2	5
79474	4	9	4	0	6	5
79485	3	4	5	2	6	3
79724	11	7	2	1	2	5
79787	68	67	35	20	48	56
79825	2	1	0	0	9	3
79894	26	42	21	5	14	14
79917	333	59	20	3	19	15
80115	5	8	2	1	6	5
80143	0	1	2	0	0	0
80149	2	2	5	0	0	0
80228	59	35	35	12	40	23
80352	18	8	15	2	10	10
80385	2	1	0	0	0	0
80426	18	7	15	2	20	17
80521	103	64	61	11	72	44
80551	22	10	25	5	25	16
80612	34	43	24	6	21	23
80787	81	61	69	13	56	53
80832	21	28	12	4	14	6
81165	162	115	133	29	120	96
81179	40	26	12	7	22	16
81196	19	10	10	6	7	5
81216	204	174	201	27	156	121
81220	101	79	81	17	69	60
81245	34	15	12	4	16	3
81374	91	61	86	18	71	69
81396	12	14	7	2	4	7
81445	20	39	7	2	10	6
81462	20	16	18	2	14	21
81552	3	1	5	0	3	2
81566	66	33	24	6	29	44
81576	2	2	2	0	0	1
81610	21	10	14	3	24	14
81671	13	9	15	3	14	25
81712	64	47	29	13	58	37
81715	168	125	111	41	142	131
81727	2	1	1	2	1	1
81735	12	10	4	2	5	9
81896	76	55	99	16	59	86
81919	19	5	10	2	21	9
81927	66	40	83	22	55	66
82004	11	14	16	2	12	12
82038	22	18	15	3	2	12
82361	14	11	11	1	10	11
82417	8	5	7	3	10	7
82504	2	0	1	1	2	4
82517	12	2	3	0	5	7
82585	18	42	23	3	18	18
82587	8	4	17	1	11	13
82666	2	3	4	0	4	1
82686	49	32	25	7	33	27
82765	1	1	0	0	0	0
82807	1	0	0	0	0	0
82826	0	0	0	1	0	1
82912	20	25	11	5	19	20
82996	18	15	15	6	27	17
83114	34	28	41	12	25	15
83141	4	10	9	4	6	7
83239	0	0	1	1	1	0
83326	0	1	0	0	0	0
83357	6	2	8	5	8	12
83403	95	60	96	16	81	77
83409	1	0	1	0	1	0
83566	18	3	9	0	3	4
83585	24	14	20	1	13	12
83738	44	47	42	12	31	35
83846	6	10	9	2	4	1
83940	0	0	1	1	0	1
83946	54	38	45	21	41	40
83966	11	18	17	2	6	10
83981	0	1	1	0	1	1
83992	1	0	1	3	1	2
84065	28	25	22	6	28	13
84081	26	29	11	7	12	18
84173	1	3	0	0	1	0
84233	4	6	3	0	5	0
84313	3	1	1	0	1	0
84353	86	68	58	19	66	56
84434	7	7	5	4	11	6
84493	30	12	9	2	13	9
84508	2	5	1	0	0	0
84520	1	6	3	1	0	4
84543	22	16	14	3	10	7
84559	3	1	1	1	0	0
84617	36	40	42	5	32	18
84742	8	8	14	10	20	16
84811	5	0	1	0	0	1
84833	27	25	23	14	39	29
84872	9	11	10	3	15	8
84918	42	21	17	8	13	15
84930	27	27	19	4	18	21
84952	104	70	87	34	64	59
84956	67	86	38	14	38	54
85010	38	22	40	13	53	29
85113	19	23	16	7	34	23
85135	5	6	4	1	11	5
85166	17	14	9	6	11	12
85178	26	17	31	7	22	27
85223	90	54	77	22	73	87
85276	44	32	40	4	19	28
85300	65	28	42	5	25	42
85575	19	23	18	4	21	14
85637	23	18	13	10	8	14
85720	8	13	5	4	9	3
85873	1	2	3	0	0	0
85915	1	0	0	0	0	0
85976	24	13	20	24	25	20
85986	11	12	10	4	8	6
86103	1	2	3	0	10	12
86135	6	1	2	2	8	9
86272	3	1	0	0	2	0
86280	2	1	4	0	0	2
86359	6	9	4	0	5	7
86378	26	24	10	3	13	18
86429	21	18	12	3	3	12
86436	10	9	3	0	11	10
86448	22	19	14	1	10	8
86486	0	2	1	0	1	0
86492	0	2	0	0	3	0
86509	0	0	0	0	0	0
86514	1	0	0	0	1	1
86527	0	0	1	0	0	0
86613	0	0	2	0	0	0
86621	9	10	0	0	4	4
86681	4	5	2	0	3	1
86698	0	1	0	0	0	0
86709	4	2	3	0	1	1
86835	11	19	12	3	7	3
86924	3	5	4	0	1	4
87124	8	3	4	3	5	7
87131	0	0	0	0	1	0
87276	9	11	12	4	6	8
87288	0	1	0	0	0	0
87309	3	1	2	0	0	4
87343	4	5	7	0	3	5
87433	0	1	0	0	0	0
87586	22	8	11	3	10	13
87605	44	19	15	5	24	15
87615	1	0	1	1	0	0
87631	13	16	4	8	7	12
87774	24	14	16	4	15	20
87875	19	10	31	1	18	7
87955	70	42	47	11	42	44
88015	47	23	24	6	27	20
88076	18	12	10	10	16	19
88232	80	63	83	16	55	78
88280	21	10	28	7	30	17
88299	3	3	1	0	4	0
88427	8	63	3	0	5	3
88439	8	1	4	2	1	2
88454	0	1	1	0	2	3
88604	3	9	4	0	1	5
88631	8	8	12	1	3	5
88665	1	0	0	0	0	0
88681	8	13	8	2	8	2
88732	2	2	0	0	0	0
88778	25	29	25	4	14	19
88954	5	4	1	1	4	0
88963	2	2	4	0	1	1
89271	6	6	6	1	3	1
89370	0	0	0	0	0	0
89383	17	4	11	3	4	14
89471	2	6	2	0	0	0
89478	4	1	2	1	1	3
89516	2	1	2	0	4	0
89523	0	0	0	1	2	0
89549	7	8	12	2	9	5
89593	27	24	18	3	12	11
89747	6	3	8	2	9	11
89797	15	7	16	7	17	23
89817	1	0	0	0	0	0
89885	22	21	16	3	17	18
89917	24	22	40	5	29	28
89982	0	0	1	0	0	0
89994	1	2	1	0	0	0
90015	0	0	2	0	0	2
90101	6	7	11	2	11	3
90240	2	1	4	1	1	1
90290	0	1	2	0	2	0
90321	2	2	2	0	2	0
90497	5	5	7	0	2	3
90587	0	0	0	0	0	0
90607	6	2	4	1	7	4
90619	0	2	0	1	2	8
90811	4	7	9	2	9	8
90935	7	6	3	0	8	3
90939	44	13	18	8	14	12
91072	17	20	12	4	12	13
91165	11	9	5	4	8	9
91216	7	1	5	1	7	11
91281	1	0	0	0	0	0
91291	2	0	1	0	0	0
91353	0	2	4	1	4	0
91937	0	0	0	0	0	0
92035	6	0	3	0	3	3
92134	15	16	7	5	12	8
92136	1	2	2	0	3	2
92155	1	1	0	0	0	1
92194	5	4	21	1	23	20
92196	6	3	3	0	1	4
92269	4	5	5	2	2	1
92278	1	0	1	0	1	0
92294	2	10	2	0	4	3
92334	7	20	8	2	7	3
92338	1	1	2	1	5	1
92393	0	0	0	0	0	0
92407	2	2	3	0	0	1
92638	7	3	13	1	5	6
92816	2	2	1	2	2	3
92857	1	1	1	0	0	0
92973	2	2	2	1	2	3
93199	0	0	1	0	1	1
93294	6	5	3	1	3	3
93434	0	0	37	12	31	38
93603	1	0	2	4	1	2
93773	5	0	1	1	2	5
94215	12	19	3	4	9	8
94244	2	1	0	1	1	1
94256	4	1	6	0	2	3
94269	0	0	0	0	0	0
94345	0	1	0	0	0	0
94428	3	2	0	0	5	3
94472	0	1	1	1	1	0
94485	3	5	1	1	2	5
94538	1	1	0	0	0	0
94564	15	19	5	2	8	6
94611	0	0	1	0	0	0
94776	7	7	6	0	5	1
94872	0	8	3	2	2	2
95042	0	2	1	0	1	0
95410	1	2	3	0	4	0
95445	0	0	0	0	0	0
95463	0	0	0	0	0	0
95549	3	2	2	0	2	4
95567	0	0	0	0	0	0
95594	0	0	0	0	0	0
95611	0	0	0	0	0	0
95636	2	5	0	0	1	0
95684	0	0	0	0	0	0
95727	3	2	1	0	1	1
95797	2	2	2	0	3	3
95840	2	3	1	0	3	6
96143	1	1	0	0	1	0
96188	0	0	0	0	0	0
96267	0	0	0	0	0	0
96319	0	0	0	0	0	0
96392	3	0	1	1	2	1
96458	22	9	11	1	10	6
96513	8	8	20	2	4	9
96566	2	2	1	0	2	1
96642	1	0	0	0	0	0
96647	5	0	3	2	1	3
96655	0	0	1	0	0	0
96688	1	0	2	0	0	0
96718	6	2	4	0	2	5
96872	3	7	4	0	6	1
96890	4	0	10	2	8	12
96912	3	4	1	0	4	5
96920	3	2	0	0	1	1
96936	8	1	1	0	0	1
96974	3	11	6	0	7	7
96980	1	3	8	0	1	4
97071	1	1	0	0	1	1
97102	32	21	28	5	14	17
97273	1	0	0	0	2	0
97285	1	0	0	0	0	1
97330	12	10	9	1	6	4
97335	1	2	1	0	0	0
97399	0	0	0	0	1	0
97470	22	2	2	4	3	4
97509	2	2	1	0	0	0
97581	6	8	17	2	7	23
97592	1	1	0	1	0	0
97623	5	2	3	1	0	4
97668	10	9	3	1	4	8
97688	7	2	2	1	1	4
97707	3	11	6	1	0	1
97718	0	0	0	0	1	0
97788	18	11	12	2	7	9
97823	0	0	0	0	0	0
97888	1	4	2	0	2	2
97893	41	21	29	11	23	23
98092	6	6	2	2	4	13
98152	0	1	4	0	1	0
98260	9	10	3	6	1	4
98297	4	2	4	2	0	3
98313	1	2	4	0	2	0
98330	5	2	1	2	0	1
98349	2	0	0	0	1	0
98379	3	4	7	1	2	7
98396	2	2	0	2	2	1
98437	0	0	0	0	1	1
98468	15	12	22	2	14	14
98552	12	6	6	1	14	6
98613	101	88	77	11	71	51
98692	2	2	0	0	1	0
98709	3	1	3	2	2	0
98751	0	0	0	0	1	0
98818	19	10	9	5	17	17
98836	2	0	0	0	1	0
98963	37	14	22	15	52	74
99023	17	7	12	5	8	11
99137	17	15	24	3	19	19
99151	6	6	8	1	5	17
99188	4	5	13	4	11	14
99322	7	5	7	0	9	11
99343	0	2	1	0	0	0
99444	5	1	0	1	3	3
99546	4	7	5	0	13	3
99609	4	4	0	4	2	1
99638	0	0	0	0	0	0
99732	6	1	6	3	4	2
99791	4	4	4	4	1	0
99848	6	1	9	0	1	1
99940	41	36	32	9	31	34
100020	11	10	8	3	12	12
100068	3	1	1	0	1	0
100176	30	55	26	12	53	27
100179	81	54	43	7	43	33
100206	16	16	9	2	16	7
100256	3	5	4	1	4	0
100310	2	2	0	0	0	1
100459	5	5	4	2	1	1
100505	44	33	50	31	106	56
100517	65	51	42	21	49	45
100629	58	41	39	10	30	50
100805	38	26	20	10	14	16
100887	0	2	1	0	0	1
100983	20	16	13	3	9	18
101082	13	5	9	5	5	12
101095	18	12	6	5	6	12
101123	25	28	52	13	16	38
101166	33	29	21	10	18	22
101194	70	68	40	23	27	49
101198	5	8	2	2	3	3
101246	12	9	6	2	5	11
101319	44	37	33	16	21	36
101331	0	1	0	0	0	2
101409	36	60	22	5	25	37
101643	6	0	0	2	0	1
101686	8	4	6	2	5	7
101697	7	4	0	0	2	2
101715	2	2	2	0	1	1
101850	0	0	0	0	0	0
101864	9	4	2	3	2	4
102093	0	0	0	0	0	0
102135	0	0	0	0	0	0
102231	4	3	2	1	4	4
102385	18	23	17	6	8	12
102456	5	7	3	0	2	5
102531	50	32	39	9	26	26
102612	36	35	26	5	23	22
102683	20	12	21	7	27	14
102809	1	0	0	0	0	0
102816	1	0	1	0	0	0
102889	0	0	0	0	0	0
103041	18	12	10	4	4	16
103052	4	9	6	5	9	4
103106	1	0	0	0	1	0
103214	5	5	18	9	14	18
103405	7	8	4	1	0	4
103534	40	24	27	5	20	17
103630	5	3	2	0	6	3
103809	12	5	6	3	9	10
103957	31	16	27	2	8	11
104034	22	11	13	11	12	15
104050	19	16	14	6	12	5
104092	21	26	16	10	13	12
104113	37	19	14	8	31	19
104157	16	7	8	0	4	12
104424	4	0	6	1	5	4
104464	1	3	2	1	2	0
104472	12	12	13	0	5	5
104491	18	11	17	2	17	13
104562	10	8	10	2	9	15
104587	0	0	0	0	1	1
104611	4	6	5	3	2	10
104806	0	0	0	0	0	0
104952	1	0	0	0	2	0
105089	1	1	2	0	0	1
105096	3	3	0	0	4	1
105112	3	0	4	0	1	1
105146	4	1	3	0	4	0
105177	4	1	2	0	6	0
105188	8	4	7	2	5	5
105198	1	1	0	0	1	3
105208	29	15	20	5	15	8
105249	1	1	0	0	0	0
105259	12	7	3	3	3	4
105288	11	26	23	10	9	15
105319	4	1	3	0	3	1
105329	41	23	16	8	29	20
105331	54	45	36	9	47	26
105416	53	42	27	3	38	24
105426	11	17	23	4	24	11
105507	28	22	35	7	44	27
105528	23	37	13	4	18	9
105586	33	10	50	7	46	24
105603	32	41	32	12	35	27
105732	25	21	18	5	29	17
105774	1	4	0	0	2	0
105808	1	0	0	0	2	0
105863	0	2	1	0	1	0
105871	0	0	2	0	1	2
105877	26	26	27	10	32	14
105908	3	5	5	0	3	1
105933	1	1	1	0	3	0
105939	4	0	1	0	1	1
105982	1	2	0	0	2	0
106017	0	2	7	1	3	11
106032	0	1	1	1	2	0
106038	12	11	9	0	8	0
106041	2	3	15	4	2	4
106050	3	4	3	1	1	1
106105	6	2	6	0	0	4
106154	2	0	1	0	1	3
106323	25	60	32	3	53	14
106355	7	6	3	0	6	0
106367	7	6	3	3	2	2
106483	2	8	11	5	16	7
106491	3	1	0	0	1	0
106535	0	0	1	1	2	1
106601	0	2	5	1	1	2
106667	93	58	55	12	26	38
106688	11	12	17	6	5	10
106742	17	4	5	2	6	4
106805	38	24	25	11	29	12
106807	42	32	32	14	23	19
106829	8	5	11	1	7	6
106836	3	4	3	0	4	1
106858	6	3	5	1	3	2
106906	10	13	13	6	21	5
106926	6	4	3	1	8	0
106929	22	16	12	6	15	8
106941	13	33	17	2	16	8
107024	0	1	4	0	0	0
107031	29	40	14	5	18	19
107033	48	45	33	11	35	12
107039	20	23	30	7	19	23
107106	94	84	46	29	54	42
107226	3	5	10	1	7	5
107245	38	39	34	10	35	36
107278	14	21	25	6	22	19
107288	29	32	21	9	17	12
107328	24	13	9	0	13	8
107436	8	5	11	20	20	10
107452	139	84	127	33	100	85
107456	33	24	55	11	37	31
107466	3	3	10	0	6	4
107553	11	1	5	1	4	1
107592	61	19	6	3	4	9
107696	5	7	10	5	10	7
107717	3	4	5	0	3	8
107735	6	1	14	5	8	3
107765	4	7	4	1	3	4
107795	27	13	40	7	26	22
107797	15	8	7	2	13	6
107858	0	2	0	2	2	0
107927	13	12	9	6	11	6
107947	21	15	8	2	4	6
108059	4	3	7	1	7	4
108129	2	0	1	0	0	1
108149	2	0	0	0	2	1
108179	1	0	0	0	0	0
108197	0	2	1	0	0	0
108272	4	2	5	1	5	3
108285	1	0	1	0	0	1
108344	3	3	3	1	3	1
108356	6	4	3	0	4	0
108393	50	26	71	15	49	38
108565	3	0	1	0	1	0
108586	9	14	6	1	4	26
108596	3	0	0	0	1	2
108692	2	1	0	0	1	1
108718	10	10	9	2	5	6
108807	7	1	4	0	5	2
108850	4	3	2	1	7	1
108854	67	39	58	23	59	52
108899	30	32	11	7	15	20
108952	20	12	22	7	17	13
108976	2	0	3	0	0	1
109024	0	0	0	0	0	0
109032	1	0	2	0	1	3
109070	0	0	0	0	0	1
109079	1	0	0	0	4	2
109104	0	3	1	0	0	1
109197	0	1	2	0	0	0
109215	16	7	4	0	10	11
109226	1	0	0	0	1	0
[truncated: 72,605 more rows]

## Sheet: Zscores
Z-scores obtained for each of the four experimental populations and resistance scores
Coordenate	Genomic region	Exp1_control	Exp1_isoniazid_0.2	Exp2_control	Exp2_isoniazid_0.18	Exp1_Resistance_score	Exp2_Resistance_score
72	Rv0001	0.648497	6.94212	0.780721	-0.673805	6.29363	-1.45453
188	Rv0001	0.150121	7.48331	1.52461	0.371456	7.33319	-1.15316
448	Rv0001	-0.640118	5.06601	1.02767	-0.601568	5.70613	-1.62924
504	Rv0001	-0.74545	10.0998	-0.6441	0.728075	10.8453	1.37217
653	Rv0001	-0.634454	-0.337853	-0.598326	-0.59548	0.296602	0.00284546
794	Rv0001	-0.739543	-0.363118	-0.672355	-0.705561	0.376425	-0.0332063
1092	Rv0001	-0.697355	2.4024	-0.592271	-0.574768	3.09975	0.017503
1104	Rv0001	0.907066	-0.372027	-0.570662	1.03989	-1.27909	1.61055
1267	Rv0001	-0.690916	24.2307	-0.628825	4.17895	24.9216	4.80778
1278	Rv0001	-0.73001	19.5762	-0.67875	2.30034	20.3062	2.97909
1522	Rv0001	2.33277	29.5581	-0.100156	1.79447	27.2253	1.89463
1635	IG_Rv0001_Rv0002	4.97662	371.902	2.72026	78.3039	366.925	75.5836
1788	IG_Rv0001_Rv0002	-0.0445334	21.4295	0.0708835	5.45204	21.4741	5.38115
1847	IG_Rv0001_Rv0002	-0.985158	91.0846	2.48543	25.1944	92.0697	22.709
1858	IG_Rv0001_Rv0002	3.43597	175.929	1.24032	55.9671	172.493	54.7268
1921	IG_Rv0001_Rv0002	4.52413	16.2713	1.98866	11.7451	11.7472	9.75646
2318	Rv0002	-1.05833	3.16	-0.968214	0.15937	4.21833	1.12758
2333	Rv0002	0.140986	1.57662	-0.846444	-0.892384	1.43564	-0.0459406
2591	Rv0002	-0.726933	-0.385679	-0.659448	-0.686606	0.341254	-0.0271585
3056	Rv0002	-1.04124	-0.543999	-0.928869	-0.923601	0.49724	0.00526799
3066	Rv0002	-0.733791	-0.410778	-0.646725	0.766713	0.323013	1.41344
3277	IG_Rv0002_Rv0003	-1.26112	-0.709415	-1.09045	-1.19813	0.551707	-0.107684
3283	Rv0003	-2.5063	-0.827627	-1.72172	-2.59999	1.67868	-0.878273
3329	Rv0003	-3.30927	0.911293	-2.1849	-1.06306	4.22056	1.12184
3384	Rv0003	-1.60924	-0.841353	-1.44262	-1.41517	0.767891	0.0274565
3412	Rv0003	-1.05726	0.576887	-0.873932	-1.37795	1.63415	-0.50402
3425	Rv0003	-1.96061	0.929813	-0.039039	-0.595633	2.89042	-0.556594
3441	Rv0003	-1.21601	0.880446	0.602346	-1.2271	2.09646	-1.82945
3467	Rv0003	-2.2818	-1.07217	-2.17639	-2.57314	1.20963	-0.396748
3471	Rv0003	0.856266	0.671173	-1.26959	-0.487235	-0.185093	0.782357
3513	Rv0003	-0.660739	-0.366846	-0.605853	-0.599367	0.293893	0.00648565
3591	Rv0003	5.92724	11.4641	2.81123	8.67787	5.53685	5.86664
3682	Rv0003	-0.653164	8.32357	-0.641265	-0.609598	8.97673	0.0316661
3708	Rv0003	-1.04789	0.236881	-0.660882	-1.36424	1.28477	-0.703357
3728	Rv0003	0.0303159	-0.51127	-0.912583	-0.886074	-0.541586	0.0265093
3739	Rv0003	-1.68234	3.44988	-0.320262	1.75285	5.13222	2.07311
3770	Rv0003	-0.621979	-0.368237	1.00819	-0.584674	0.253742	-1.59286
3782	Rv0003	0.17237	5.99792	-0.0487778	2.70285	5.82555	2.75163
3796	Rv0003	0.590464	-0.3571	-0.677796	0.828129	-0.947565	1.50592
3833	Rv0003	-1.14597	-0.662222	-1.07455	0.718623	0.483745	1.79317
3925	Rv0003	1.39347	-0.170578	-0.307188	0.209637	-1.56405	0.516825
3960	Rv0003	-0.972152	-0.529332	1.30199	-0.890643	0.44282	-2.19263
3986	Rv0003	3.08137	3.31521	0.226982	2.25413	0.233845	2.02715
4011	Rv0003	-1.40602	-0.761248	0.262554	-1.22418	0.644774	-1.48674
4028	Rv0003	2.03401	-0.396889	2.34061	3.76797	-2.4309	1.42736
4094	Rv0003	-0.652322	-0.34574	-0.582421	-0.614483	0.306581	-0.0320621
4118	Rv0003	0.958283	-0.64078	-0.248868	-1.56398	-1.59906	-1.31511
4121	Rv0003	-1.7437	-0.918382	-1.64447	-1.66354	0.825316	-0.0190608
4130	Rv0003	-1.03986	-0.889745	-1.46218	-1.55601	0.150114	-0.0938335
4158	Rv0003	0.0731959	1.43194	-0.861508	0.213292	1.35874	1.0748
4207	Rv0003	-0.644807	-0.357259	-0.627137	-0.617458	0.287548	0.00967877
4217	Rv0003	0.623442	-0.586431	-1.03005	-1.10066	-1.20987	-0.0706128
4912	Rv0004	-0.637836	5.40427	-0.593016	-0.582719	6.04211	0.0102969
4961	Rv0004	-1.13093	1.08204	-1.03474	1.69822	2.21297	2.73296
4970	Rv0004	0.0459797	-0.536632	-0.945036	0.258515	-0.582611	1.20355
4989	Rv0004	2.89427	98.5949	-0.238051	11.3078	95.7006	11.5458
4995	Rv0004	0.263134	3.12537	0.1778	1.19719	2.86224	1.01939
5066	IG_Rv0004_Rv0005	2.16538	0.179198	0.743203	1.90165	-1.98618	1.15844
5120	IG_Rv0004_Rv0005	2.98596	2.30225	2.17116	5.21439	-0.683709	3.04323
5128	IG_Rv0004_Rv0005	-1.32631	-0.751159	0.317747	-0.460087	0.57515	-0.777835
5170	IG_Rv0004_Rv0005	3.55478	-0.228222	0.806743	0.468745	-3.783	-0.337998
5230	IG_Rv0004_Rv0005	-0.295955	-0.652411	-1.08658	-0.121473	-0.356456	0.965109
5273	Rv0005	-0.91151	1.2801	-0.914221	-0.831256	2.19161	0.0829649
5287	Rv0005	-0.0887538	-0.524049	-0.962248	1.15907	-0.435295	2.12132
5364	Rv0005	0.678665	2.24039	-0.662882	-0.690617	1.56173	-0.0277357
5586	Rv0005	0.655351	-0.362529	0.813304	0.780335	-1.01788	-0.0329692
5623	Rv0005	2.33974	-0.326106	1.0011	0.980486	-2.66584	-0.0206166
5687	Rv0005	-0.734229	-0.40265	-0.670907	-0.680493	0.33158	-0.00958631
5792	Rv0005	-0.748185	-0.427608	-0.714457	-0.65448	0.320577	0.0599772
5977	Rv0005	-0.620688	-0.339361	-0.621251	-0.619483	0.281327	0.00176772
7093	Rv0005	-0.667368	-0.342102	-0.602232	-0.590572	0.325266	0.0116609
7265	Rv0005	0.408302	-0.680315	2.435	-0.228102	-1.08862	-2.6631
7299	IG_Rv0005_Rv0006	-0.459814	-2.4028	1.14287	-4.0334	-1.94299	-5.17627
9100	Rv0006	-0.870228	-1.03853	-1.77286	-1.21379	-0.168303	0.559068
9492	Rv0006	2.3518	-0.359644	-0.571566	-0.626414	-2.71144	-0.0548485
9624	Rv0006	-0.620789	-0.353701	-0.579376	1.05876	0.267088	1.63813
9816	Rv0006	-1.7487	-1.87258	1.11222	-2.32482	-0.123876	-3.43704
9877	IG_Rv0006_Rv0007	1.93058	-0.834372	1.7971	-1.3112	-2.76495	-3.10831
9894	IG_Rv0006_Rv0007	-2.02589	-1.05325	-1.85108	-1.89208	0.97264	-0.0410016
9903	IG_Rv0006_Rv0007	0.598349	1.58185	0.990879	-0.624337	0.983497	-1.61522
10023	Rv0007	0.836558	-0.984698	-0.0355746	-1.18734	-1.82126	-1.15177
10277	Rv0007	1.0601	2.67556	1.98922	-1.48675	1.61546	-3.47597
10426	Rv0007	2.30023	-0.466085	4.19129	-1.59022	-2.76631	-5.78151
10583	Rv0007	14.131	-1.1361	3.9472	-2.6296	-15.2671	-6.5768
10600	Rv0007	0.0910234	-0.487908	-0.868616	0.219147	-0.578931	1.08776
10608	Rv0007	0.517205	-1.40162	-0.990825	-3.09477	-1.91882	-2.10394
10769	Rv0007	7.32322	4.19963	14.8263	-0.914609	-3.12358	-15.7409
10826	Rv0007	-0.0254883	-0.118183	0.346024	1.09561	-0.0926951	0.749588
10857	IG_Rv0007_Rv0008c	-0.648219	-0.34018	1.13314	2.69586	0.308038	1.56271
10876	IG_Rv0007_Rv0008c	-0.586535	1.88037	-1.23369	-1.24243	2.4669	-0.0087394
10884	IG_Rv0007_Rv0008c	-1.69083	0.188764	0.314623	-0.263535	1.87959	-0.578158
10892	IG_Rv0007_Rv0008c	-0.964199	-0.55553	-0.988975	1.16038	0.408669	2.14935
10894	IG_Rv0007_Rv0008c	1.89972	-0.529289	0.113638	-0.952891	-2.42901	-1.06653
10923	IG_Rv0007_Rv0008c	2.14722	3.28439	0.329783	-0.831871	1.13717	-1.16165
11096	IG_Rv0007_Rv0008c	0.522256	-0.330966	-0.104986	1.93754	-0.853222	2.04252
11119	IG_Rv0007_Rv0008c	-1.0311	-0.507935	-0.979932	-0.857737	0.52316	0.122195
11131	IG_Rv0007_Rv0008c	2.23711	-0.41019	-0.65236	2.42869	-2.6473	3.08105
11176	IG_Rv0007_Rv0008c	2.2643	-0.478971	3.90205	0.346868	-2.74327	-3.55518
11198	IG_Rv0007_Rv0008c	-0.343702	2.07805	0.558563	2.1055	2.42175	1.54694
11207	IG_Rv0007_Rv0008c	-1.57226	1.46117	0.672785	-0.596131	3.03344	-1.26892
11289	IG_Rv0007_Rv0008c	-1.93659	-0.347789	0.383414	1.23026	1.5888	0.846847
11301	IG_Rv0007_Rv0008c	-1.00327	-0.523778	0.147466	-0.939161	0.479496	-1.08663
11422	IG_Rv0007_Rv0008c	-2.74561	0.244623	0.152677	2.32423	2.99023	2.17155
11444	IG_Rv0007_Rv0008c	-1.21359	-0.65665	-1.15165	-0.182225	0.556937	0.969427
11530	IG_Rv0007_Rv0008c	-1.98514	-1.68495	-2.16922	-1.13923	0.300192	1.02999
11556	IG_Rv0007_Rv0008c	-0.901393	1.40055	0.436548	1.723	2.30195	1.28645
11618	IG_Rv0007_Rv0008c	-0.386259	0.322765	-0.0449279	-0.212742	0.709024	-0.167814
11659	IG_Rv0007_Rv0008c	-0.220489	0.941176	-0.0822113	-1.04623	1.16167	-0.964023
11675	IG_Rv0007_Rv0008c	-1.67923	-1.81061	-1.92792	-1.32751	-0.131376	0.600407
11679	IG_Rv0007_Rv0008c	-0.280213	0.393518	-1.157	1.42901	0.673731	2.58601
11733	IG_Rv0007_Rv0008c	1.82689	1.20203	0.534814	2.83069	-0.624858	2.29587
11739	IG_Rv0007_Rv0008c	-1.60464	-1.42609	-1.35688	-0.871244	0.178551	0.485634
11743	IG_Rv0007_Rv0008c	1.81859	3.51117	0.888443	3.71374	1.69257	2.8253
11749	IG_Rv0007_Rv0008c	2.4883	2.4299	-0.611358	-0.579605	-0.0584053	0.0317529
11787	IG_Rv0007_Rv0008c	2.14023	0.148099	-1.47902	-0.883744	-1.99213	0.595276
11848	IG_Rv0007_Rv0008c	0.966473	-0.352297	2.78613	4.38097	-1.31877	1.59483
12054	Rv0008c	-1.6827	0.222263	-0.938241	-0.277597	1.90497	0.660644
12145	Rv0008c	-0.73385	-0.369131	0.774426	-0.679625	0.364719	-1.45405
12250	Rv0008c	-0.642266	0.186948	0.695121	-1.18791	0.829214	-1.88303
12352	IG_Rv0008c_Rv0009	-0.993148	1.55591	-1.6639	-1.3975	2.54906	0.266406
12466	IG_Rv0008c_Rv0009	-0.59057	4.0907	-2.02514	2.17431	4.68127	4.19945
12491	Rv0009	0.480257	3.56239	-1.79964	0.901774	3.08213	2.70142
12530	Rv0009	-1.97065	-0.925301	-1.96161	-1.25242	1.04534	0.709198
12621	Rv0009	23.4694	22.319	21.8633	16.6262	-1.15045	-5.2371
12663	Rv0009	-1.21195	-0.0603889	1.86575	-0.480053	1.15156	-2.34581
12750	Rv0009	-2.48352	-1.09152	-3.04767	-3.34008	1.392	-0.292407
12798	Rv0009	-4.31712	-1.29868	-1.63175	-3.65739	3.01844	-2.02564
13025	IG_Rv0009_Rv0010c	-0.17584	2.40544	2.59716	0.352415	2.58128	-2.24474
13046	IG_Rv0009_Rv0010c	-0.074152	1.20547	3.6131	0.650261	1.27963	-2.96284
13079	IG_Rv0009_Rv0010c	0.318477	2.70619	0.577516	1.25552	2.38772	0.678007
13155	Rv0010c	4.36158	-0.939343	1.48819	-1.03261	-5.30093	-2.5208
13168	Rv0010c	-1.1236	-0.740034	2.03173	-1.08764	0.383568	-3.11937
13275	Rv0010c	-1.86227	-2.66226	-2.08429	-2.54066	-0.799997	-0.456372
13309	Rv0010c	-1.14308	1.67117	-1.16979	-1.3885	2.81425	-0.218707
13322	Rv0010c	2.07344	-1.79852	0.242081	0.79271	-3.87196	0.550629
13325	Rv0010c	0.106244	-2.76083	-3.57231	-3.73965	-2.86707	-0.167337
13369	Rv0010c	1.81858	-1.28164	1.61385	-3.05619	-3.10023	-4.67004
13486	Rv0010c	-1.0802	-1.66167	-0.411245	-2.10111	-0.581462	-1.68986
13560	IG_Rv0010c_Rv0011c	-1.92345	0.000734649	-0.919987	-2.13643	1.92418	-1.21644
13567	IG_Rv0010c_Rv0011c	0.412247	-1.51377	-1.21075	-2.25216	-1.92602	-1.04141
13595	IG_Rv0010c_Rv0011c	-1.29938	-0.696171	1.47431	-1.16703	0.603213	-2.64134
13608	IG_Rv0010c_Rv0011c	2.18459	-0.51855	-0.814645	-0.916305	-2.70314	-0.10166
13669	IG_Rv0010c_Rv0011c	-1.29513	-1.76167	-1.28066	-1.66098	-0.466538	-0.380314
13699	IG_Rv0010c_Rv0011c	0.855511	-0.352201	1.08027	-0.600799	-1.20771	-1.68107
13772	Rv0011c	-0.463043	-0.864793	-1.61115	-1.47758	-0.401749	0.133569
13852	Rv0011c	-1.05724	-0.896474	-0.83825	-1.59333	0.160764	-0.755077
13903	Rv0011c	-1.27877	-0.702624	-0.490839	-0.366703	0.576144	0.124136
14021	IG_Rv0011c_Rv0012	-0.245905	-0.820226	-1.4419	-1.43192	-0.574321	0.00998885
14059	IG_Rv0011c_Rv0012	-3.47155	-3.05473	-3.37065	-3.93745	0.416819	-0.566793
14080	IG_Rv0011c_Rv0012	-2.37498	-2.94409	-2.83217	-4.19367	-0.569117	-1.36151
14088	IG_Rv0011c_Rv0012	-1.74803	-2.22154	-1.71132	-2.60364	-0.473515	-0.892321
14096	Rv0012	-1.55305	4.05664	-0.670135	0.11866	5.60969	0.788795
14177	Rv0012	1.11739	-0.788049	-2.19735	-2.2894	-1.90544	-0.0920493
14421	Rv0012	0.0533071	-0.514905	0.23007	-0.929869	-0.568212	-1.15994
14454	Rv0012	-0.582785	-1.20203	-1.16027	-1.69267	-0.619242	-0.532393
14621	Rv0012	-1.20743	-1.3069	-2.76352	-3.67448	-0.0994727	-0.910966
14661	Rv0012	-2.47248	-1.6844	-1.85156	-2.53609	0.788079	-0.684536
14665	Rv0012	0.726188	-2.81845	-2.3297	-3.80206	-3.54464	-1.47236
14667	Rv0012	-1.00152	-0.536516	-0.874699	-0.864456	0.465001	0.0102431
14677	Rv0012	-0.124023	-1.36924	-1.9114	0.680981	-1.24522	2.59238
14749	Rv0012	3.97454	-1.18984	-1.13337	-2.13064	-5.16437	-0.997279
14758	Rv0012	0.53225	0.100064	-3.26621	-4.85231	-0.432186	-1.5861
14813	Rv0012	-0.365775	-0.183861	-1.83145	-2.69642	0.181913	-0.864967
14821	Rv0012	0.923598	0.0529731	2.06791	3.62768	-0.870625	1.55977
14872	Rv0012	0.725266	2.52595	2.6301	4.43984	1.80069	1.80974
14938	Rv0013	2.29022	-0.342013	-0.573142	-0.593644	-2.63223	-0.0205013
14968	Rv0013	0.624443	-0.390741	0.801965	-0.685163	-1.01518	-1.48713
15084	Rv0013	0.589311	-0.421419	0.838822	-0.673099	-1.01073	-1.51192
15114	Rv0013	0.912505	-0.341428	-0.576376	-0.637519	-1.25393	-0.0611434
15269	Rv0013	0.887699	-0.366523	1.02568	-0.580054	-1.25422	-1.60574
15464	Rv0013	0.114404	-0.520022	-0.939173	-0.914929	-0.634426	0.0242442
15515	Rv0013	-1.93206	-0.0799763	-1.74472	-1.74664	1.85208	-0.00191542
15591	Rv0013	2.31563	1.56518	-0.838066	0.35234	-0.750449	1.19041
15591	Rv0014c	2.31563	1.56518	-0.838066	0.35234	-0.750449	1.19041
16273	Rv0014c	-0.713974	-0.377729	-0.68025	-0.686075	0.336245	-0.00582507
17190	Rv0014c	-0.70925	-0.393534	-0.667526	0.800677	0.315716	1.4682
17439	Rv0014c	0.85294	-0.336745	1.06381	-0.603666	-1.18968	-1.66748
17476	Rv0015c	-1.2159	-0.969759	-0.465867	-1.07008	0.246137	-0.604218
17586	Rv0015c	-1.36171	-1.05615	-1.0747	-2.24127	0.305559	-1.16657
18010	Rv0015c	-0.640389	-0.334187	-0.634592	-0.593838	0.306203	0.0407542
18725	Rv0015c	-0.664521	-0.327959	-0.616081	-0.637097	0.336562	-0.0210165
19038	Rv0016c	-1.414	-1.03703	-1.81557	-1.73573	0.376971	0.0798374
19043	Rv0016c	-0.469727	-0.874794	-1.5703	-1.52184	-0.405067	0.0484607
19100	Rv0016c	0.166376	-1.41578	-2.37271	-2.4045	-1.58216	-0.0317887
19107	Rv0016c	-0.989756	-0.484555	-0.882225	-0.895025	0.505201	-0.0128005
19134	Rv0016c	-0.817037	-0.972384	-1.73235	-1.21681	-0.155347	0.515545
19138	Rv0016c	0.314418	-1.59447	-2.77646	-2.73605	-1.90889	0.0404146
19151	Rv0016c	-0.722671	-0.944698	-1.07698	-1.06108	-0.222027	0.0158949
19179	Rv0016c	-1.2456	-0.699083	-1.2253	-1.13086	0.546522	0.0944378
19194	Rv0016c	-0.705017	-0.34912	-0.6642	-0.684855	0.355897	-0.0206551
19226	Rv0016c	-0.368038	-0.641968	-1.19729	-1.12316	-0.27393	0.0741275
19239	Rv0016c	-0.929404	-0.835751	-1.46611	-1.46189	0.0936532	0.00422395
19259	Rv0016c	-0.668365	-0.349752	-0.618576	-0.619147	0.318612	-0.000570593
19310	Rv0016c	-0.621957	-0.368599	-0.622205	-0.575261	0.253358	0.0469439
19453	Rv0016c	-1.57096	-1.33018	-3.97311	-2.71997	0.240778	1.25313
19461	Rv0016c	-3.55297	-2.23161	-4.80448	-3.89752	1.32137	0.906959
19582	Rv0016c	-1.63971	-1.85388	-4.28913	-3.83465	-0.214164	0.454483
19667	Rv0016c	-1.94419	-1.80426	-2.27436	-1.68389	0.139934	0.590468
19693	Rv0016c	10.0194	-1.22053	-1.82663	0.810753	-11.24	2.63739
19760	Rv0016c	-2.15383	-1.97411	-2.92429	-2.86123	0.179719	0.0630554
19771	Rv0016c	-1.08376	0.760149	-1.93441	-0.904017	1.84391	1.03039
19829	Rv0016c	-0.432397	-0.877641	-2.29496	-1.97493	-0.445243	0.320028
19838	Rv0016c	-1.3242	-1.20661	-1.54581	-2.01358	0.117586	-0.467769
19935	Rv0016c	-0.366163	-0.179032	-2.61158	-2.28056	0.187131	0.331014
19951	Rv0016c	-0.951348	-1.92556	-2.05322	-2.71071	-0.974216	-0.65749
19963	Rv0016c	-2.23011	-1.81932	-2.56875	-2.95891	0.410795	-0.390157
19973	Rv0016c	-0.244475	-1.08614	-2.00056	-1.42741	-0.841669	0.57315
19984	Rv0016c	-1.24637	-1.11188	-3.13091	-4.52384	0.134483	-1.39293
20002	Rv0016c	0.792886	-0.369897	-0.129757	-1.59985	-1.16278	-1.47009
20037	Rv0016c	-0.856077	-0.819525	-1.4274	0.662648	0.036552	2.09005
20044	Rv0016c	0.142262	1.12516	-1.30486	-1.30197	0.982901	0.00289865
20092	Rv0016c	-3.13709	-2.39687	-3.40102	-3.48085	0.740223	-0.0798244
20178	Rv0016c	-3.57625	-2.557	-2.86556	-4.29514	1.01924	-1.42958
20211	Rv0016c	-0.640863	-0.360373	-0.616458	-0.565956	0.280489	0.0505011
20234	Rv0016c	13.93	10.8368	9.67841	23.3694	-3.0932	13.691
20234	Rv0017c	13.93	10.8368	9.67841	23.3694	-3.0932	13.691
20266	Rv0017c	-2.45448	-0.172955	-1.9006	-1.04795	2.28152	0.852648
20278	Rv0017c	-2.58827	-1.53296	-1.73785	-1.66732	1.05531	0.0705237
20345	Rv0017c	-3.9012	-4.65699	-6.09518	-8.39629	-0.755796	-2.30111
20349	Rv0017c	-1.53523	-2.97934	-2.75399	-4.01069	-1.44411	-1.2567
20376	Rv0017c	-1.77523	-2.00108	-2.77965	-2.94006	-0.225854	-0.160408
20456	Rv0017c	-2.09586	-1.82135	-2.71602	-2.75097	0.274507	-0.0349501
20497	Rv0017c	-2.41975	-2.45094	-2.8639	-2.46282	-0.0311894	0.401083
20547	Rv0017c	-3.62705	-3.59247	-4.35759	-5.66034	0.0345741	-1.30275
20650	Rv0017c	-1.21222	-0.65521	-0.131815	-1.03389	0.557009	-0.902078
20671	Rv0017c	-1.21496	-1.37933	-2.30877	-2.42137	-0.164366	-0.1126
20680	Rv0017c	-1.57877	-1.09262	-1.43487	-0.928704	0.48614	0.506164
20712	Rv0017c	-0.177484	-1.23164	-1.17577	-2.1844	-1.05415	-1.00864
20756	Rv0017c	1.21395	-0.356179	-0.443143	0.388228	-1.57013	0.831372
20787	Rv0017c	0.662426	-1.34063	-1.85634	-1.03945	-2.00306	0.816892
20859	Rv0017c	-2.28845	-2.05525	-2.37142	-2.33569	0.233193	0.0357212
20883	Rv0017c	-5.50803	-2.44008	-4.74932	-5.52592	3.06796	-0.776592
21041	Rv0017c	-1.29364	-0.672735	0.559101	-1.14024	0.620909	-1.69934
21204	Rv0017c	0.131459	-0.496891	-0.826991	-0.896874	-0.62835	-0.0698828
21210	Rv0017c	0.048297	-0.502286	-2.30591	-1.85534	-0.550583	0.450562
21266	Rv0017c	-2.79917	-2.50029	-2.88885	-3.85065	0.298878	-0.961796
21359	Rv0017c	-1.04576	-0.853194	-1.46593	-1.5158	0.192562	-0.049872
21414	Rv0017c	0.662158	-0.374229	-0.661493	-0.650867	-1.03639	0.0106263
21477	Rv0017c	-0.799599	-1.7714	-1.20242	-3.62256	-0.971798	-2.42014
21481	Rv0017c	-2.46833	-3.50683	-4.22153	-4.39177	-1.0385	-0.170239
21548	Rv0017c	-1.36831	-0.727072	-0.462797	-0.418633	0.641235	0.0441639
21608	Rv0017c	0.55162	-0.384631	-0.659252	-0.704215	-0.936252	-0.0449624
21777	Rv0018c	2.88755	6.69792	0.299955	5.85502	3.81037	5.55506
22070	Rv0018c	-1.55428	1.50779	0.436841	0.822898	3.06206	0.386056
22092	Rv0018c	-0.348624	-0.628426	-0.135263	1.64315	-0.279802	1.77841
22118	Rv0018c	0.14454	2.90024	-0.260367	1.87919	2.7557	2.13956
22144	Rv0018c	-2.31003	4.73786	-1.38643	1.43938	7.04789	2.82581
22187	Rv0018c	3.30098	-0.653406	-1.02748	1.91363	-3.95438	2.9411
22195	Rv0018c	-2.20477	-0.113574	-2.75458	-1.58805	2.09119	1.16653
22199	Rv0018c	-3.9201	4.55245	-6.0796	-1.37116	8.47255	4.70844
22202	Rv0018c	2.21795	5.591	-3.19378	1.58888	3.37304	4.78267
22279	Rv0018c	1.16827	-0.806061	-1.41035	-1.31879	-1.97433	0.0915577
22314	Rv0018c	-0.500267	-1.15688	-0.204143	0.322812	-0.65661	0.526955
22338	Rv0018c	-1.30617	-0.748747	0.396469	-0.467749	0.557419	-0.864218
22454	Rv0018c	-0.714773	1.72949	-0.0278411	1.47298	2.44427	1.50082
22460	Rv0018c	-1.06164	-1.29211	-1.78348	-1.67364	-0.230463	0.109839
22578	Rv0018c	-1.20954	-0.666977	-1.12639	-0.233681	0.542566	0.89271
22836	Rv0018c	-0.633382	-0.321165	-0.571232	2.64667	0.312217	3.2179
22932	Rv0018c	-0.642638	-0.341994	-0.609602	-0.60178	0.300644	0.00782127
23125	Rv0018c	-0.711006	-0.378559	-0.684016	-0.676132	0.332447	0.00788398
23330	Rv0019c	1.80435	0.0710479	-0.344293	-0.973035	-1.7333	-0.628742
23361	Rv0019c	-2.09919	-1.18662	-1.88641	-1.53661	0.912571	0.349797
23381	Rv0019c	-2.08057	-1.37832	-1.4483	-1.9481	0.702251	-0.499792
23394	Rv0019c	-1.86053	3.06741	-2.73312	3.60555	4.92794	6.33866
23413	Rv0019c	-1.91814	-0.445201	-0.866388	-1.38127	1.47293	-0.514878
23442	Rv0019c	-1.17263	2.22369	-1.13395	-1.1452	3.39632	-0.0112454
23512	Rv0019c	-1.83832	0.12398	-1.72135	-1.65503	1.9623	0.0663217
23550	Rv0019c	2.10514	-0.646322	0.11455	-1.05963	-2.75146	-1.17418
23582	Rv0019c	-2.31995	-1.65209	-3.65628	-3.4109	0.667858	0.245375
23640	Rv0019c	-1.34189	-1.21337	-2.76081	-2.96351	0.128521	-0.202691
23663	Rv0019c	-3.52426	-2.08488	-3.68001	-3.28538	1.43938	0.394632
23681	Rv0019c	-1.92931	0.116378	-1.72401	-1.58186	2.04569	0.142144
23723	Rv0019c	-3.45144	-2.24953	-3.71638	-4.12125	1.20191	-0.404863
23807	IG_Rv0019c_Rv0020c	-1.62788	6.7761	-3.41937	5.54516	8.40397	8.96453
23856	IG_Rv0019c_Rv0020c	-5.20114	-0.934371	-4.81234	-3.73996	4.26677	1.07238
23933	Rv0020c	-0.892904	-0.821594	-1.44161	-0.0540863	0.0713105	1.38753
24102	Rv0020c	-0.672065	-0.359881	-0.586641	-0.608084	0.312184	-0.021443
24136	Rv0020c	-1.26486	-0.697885	-0.267784	-1.15516	0.566974	-0.887381
24159	Rv0020c	-0.739811	2.02461	-0.677872	-0.681847	2.76442	-0.00397546
24174	Rv0020c	-0.718268	-0.397052	-0.661041	-0.644202	0.321216	0.0168381
24207	Rv0020c	0.829725	-0.335767	-0.610369	-0.605063	-1.16549	0.00530588
24231	Rv0020c	-1.00172	-0.49595	-0.878961	-0.901062	0.505767	-0.022101
24261	Rv0020c	-0.741002	-0.370779	-0.649275	-0.694824	0.370223	-0.0455493
24309	Rv0020c	0.91837	-0.353701	-0.594149	-0.60321	-1.27207	-0.00906096
24318	Rv0020c	-0.980089	-0.509417	-0.956495	-0.960988	0.470672	-0.00449256
24351	Rv0020c	-0.738758	-0.382287	-0.698883	-0.647339	0.35647	0.0515444
24678	Rv0020c	0.579533	-0.394436	-0.68508	-0.692342	-0.973969	-0.00726197
24732	Rv0020c	-0.626611	-0.338362	-0.617311	1.09512	0.288249	1.71243
24840	Rv0020c	-0.666061	-0.355366	1.08992	-0.594591	0.310695	-1.68451
24921	Rv0020c	-0.939138	3.46572	-0.85675	0.356205	4.40486	1.21295
24924	Rv0020c	-0.314011	-0.657284	-1.12684	-1.09802	-0.343273	0.0288184
24960	Rv0020c	-0.968867	-0.540486	-0.966223	-0.922673	0.428381	0.0435507
24986	Rv0020c	-2.14685	-1.95523	-2.87723	-2.33259	0.191623	0.544641
25069	Rv0020c	0.195895	-2.0312	-2.28014	-2.84544	-2.2271	-0.565305
25099	Rv0020c	0.673436	-0.369566	5.44797	-0.642653	-1.043	-6.09062
25143	Rv0020c	-0.286373	-0.00167595	-2.67661	-3.86479	0.284697	-1.18818
25168	Rv0020c	-0.429624	-1.36344	-2.7263	-3.51251	-0.933818	-0.786206
25170	Rv0020c	-0.851244	-2.74758	-3.50589	-1.28304	-1.89633	2.22285
25252	Rv0020c	-1.38967	-1.22053	-0.698509	-1.59895	0.169133	-0.900438
25260	Rv0020c	-2.82646	-3.50504	-4.34474	-3.56016	-0.678575	0.78458
25438	Rv0020c	-1.6192	-0.877562	-0.82637	1.08714	0.741642	1.91351
25505	IG_Rv0020c_Rv0021c	-0.496871	-0.078001	-2.33739	1.27727	0.41887	3.61466
25528	IG_Rv0020c_Rv0021c	-0.0116835	1.37847	0.190576	1.20485	1.39016	1.01428
25613	IG_Rv0020c_Rv0021c	-1.37322	5.99531	-0.575778	0.518172	7.36853	1.09395
25616	IG_Rv0020c_Rv0021c	-0.741329	6.50838	-0.899328	2.79411	7.24971	3.69344
25624	IG_Rv0020c_Rv0021c	-0.859853	4.50178	-1.34988	6.099	5.36163	7.44888
25730	IG_Rv0020c_Rv0021c	2.22021	-1.35701	0.550983	2.62738	-3.57722	2.0764
25796	IG_Rv0020c_Rv0021c	2.19748	0.0787332	2.12113	2.37154	-2.11874	0.250409
25832	IG_Rv0020c_Rv0021c	-1.45213	-1.21704	-2.11793	-2.06385	0.235086	0.0540781
25844	IG_Rv0020c_Rv0021c	-1.62008	-0.564139	2.75764	3.13998	1.05594	0.382338
25906	IG_Rv0020c_Rv0021c	-1.31485	-1.97645	-2.86793	-1.59848	-0.661602	1.26946
25914	Rv0021c	-1.40708	-2.05489	-3.39851	-1.38745	-0.64781	2.01106
25960	Rv0021c	0.0192015	-1.08522	-0.188387	0.991322	-1.10442	1.17971
25967	Rv0021c	-1.23925	1.04669	-1.7229	-0.52454	2.28594	1.19836
26040	Rv0021c	-9.22851	-5.80279	-9.20587	-8.28644	3.42572	0.919429
26067	Rv0021c	-2.44114	0.511092	-1.14926	-1.8123	2.95223	-0.663037
26141	Rv0021c	1.62319	1.61721	-0.706016	4.55858	-0.00598676	5.2646
26175	Rv0021c	0.149291	-0.468106	-0.845367	2.57097	-0.617397	3.41633
26183	Rv0021c	-1.15492	-0.722205	-2.59559	-2.33031	0.432712	0.265287
26193	Rv0021c	0.291715	-0.232822	-1.38272	0.827165	-0.524537	2.20988
26197	Rv0021c	-0.544177	-1.74571	-0.694524	1.1024	-1.20153	1.79692
26261	Rv0021c	0.418791	-0.648345	-0.195692	0.699642	-1.06714	0.895334
26280	Rv0021c	2.90372	-0.0499902	0.370933	-0.302633	-2.95371	-0.673567
26290	Rv0021c	0.496938	-0.142559	-1.2847	2.3894	-0.639497	3.6741
26300	Rv0021c	1.08002	-1.44101	-0.143561	0.299789	-2.52103	0.44335
26377	Rv0021c	-0.353853	-0.202303	2.00498	0.387122	0.151549	-1.61786
26417	Rv0021c	-1.21445	-0.665637	-1.08779	-1.13467	0.548817	-0.046881
26622	Rv0021c	0.412381	2.16099	2.72416	2.188	1.74861	-0.536157
26742	Rv0021c	0.174024	-0.898222	1.0826	5.17874	-1.07225	4.09614
26780	Rv0021c	-1.47999	-0.284361	-0.726662	0.1862	1.19563	0.912862
26831	Rv0021c	-1.32429	-0.788342	0.271916	-1.28843	0.53595	-1.56034
26838	Rv0021c	-1.33856	2.14753	-1.22741	-1.28275	3.48609	-0.0553379
26860	Rv0021c	0.9059	2.14499	5.89543	1.30388	1.23909	-4.59155
26873	Rv0021c	1.17115	-0.317399	-1.97857	3.45454	-1.48855	5.43311
26932	IG_Rv0021c_Rv0022c	3.32362	-0.128118	0.0563341	1.1999	-3.45173	1.14357
27213	Rv0022c	0.368291	0.311252	1.59709	-0.208815	-0.0570391	-1.80591
27245	Rv0022c	-1.32986	-2.29358	-2.71383	-0.43336	-0.963721	2.28047
27252	Rv0022c	5.30376	0.123429	1.54599	3.7173	-5.18033	2.17131
27299	Rv0022c	0.116465	-1.02952	-1.81156	0.311846	-1.14598	2.12341
27354	Rv0022c	-0.760122	0.50014	-0.67743	1.84404	1.26026	2.52147
27367	Rv0022c	-0.220766	-0.984024	-1.73818	-0.497933	-0.763258	1.24024
27410	Rv0022c	-1.51884	0.995761	-1.57476	-1.55912	2.5146	0.0156474
27482	IG_Rv0022c_Rv0023	2.37408	-0.607553	-1.07257	-1.04359	-2.98163	0.028973
27484	IG_Rv0022c_Rv0023	0.919212	-0.38881	-0.603717	1.12505	-1.30802	1.72877
27526	IG_Rv0022c_Rv0023	1.80399	-0.521444	1.10351	0.106719	-2.32543	-0.996787
27528	IG_Rv0022c_Rv0023	1.87895	-0.379544	-0.682629	0.817234	-2.2585	1.49986
27530	IG_Rv0022c_Rv0023	-0.183963	-0.615686	-1.06087	-1.08861	-0.431723	-0.0277399
27534	IG_Rv0022c_Rv0023	-0.628932	-0.320895	-0.579704	1.11288	0.308038	1.69259
27558	IG_Rv0022c_Rv0023	1.09577	-0.519354	-0.918054	-0.9071	-1.61512	0.0109537
27578	IG_Rv0022c_Rv0023	1.30907	1.03945	2.50195	2.71726	-0.269625	0.215303
27683	Rv0023	1.09746	-0.538204	-0.927982	-0.901948	-1.63567	0.0260343
27994	Rv0023	-0.988913	-0.521851	-0.869228	-0.948631	0.467062	-0.0794038
28208	Rv0023	-0.744024	-0.367424	-0.679236	-0.681599	0.3766	-0.00236302
28368	Rv0024	-1.3345	-0.241119	1.0509	-2.01513	1.09338	-3.06603
28455	Rv0024	0.959331	1.40299	4.42397	1.22588	0.443662	-3.19809
28661	Rv0024	-0.657712	0.647122	-0.404151	-0.396535	1.30483	0.00761527
28670	Rv0024	0.904535	-0.380277	2.64744	-0.564295	-1.28481	-3.21173
28679	Rv0024	-0.40595	0.961541	0.660045	0.688741	1.36749	0.028695
28705	Rv0024	4.0069	2.57927	4.08078	2.71381	-1.42762	-1.36697
28914	Rv0024	0.0501895	0.861388	-2.49827	0.00568392	0.811198	2.50396
28974	Rv0024	-0.185373	0.397438	0.766927	0.62264	0.58281	-0.144287
29010	Rv0024	-1.07263	0.70617	-0.0409992	-1.83317	1.7788	-1.79217
29205	Rv0024	-2.21119	-0.421436	-0.152515	0.190189	1.78975	0.342704
29270	Rv0025	-1.66827	1.76788	1.13781	-0.039766	3.43615	-1.17758
29354	Rv0025	0.304332	-0.411554	-0.711176	-1.63911	-0.715886	-0.927938
29403	Rv0025	-2.24771	-0.924129	-0.922284	-1.26893	1.32358	-0.346644
29457	Rv0025	-0.208483	-1.24978	1.25327	0.856087	-1.04129	-0.397184
29516	Rv0025	0.521069	1.29141	0.633833	-1.5684	0.770342	-2.20223
29567	Rv0025	1.30067	2.34584	2.1413	4.64675	1.04517	2.50546
29587	Rv0025	-2.36436	0.793172	-0.0878994	1.8277	3.15753	1.9156
29605	Rv0025	-0.710258	1.52976	0.515884	1.54326	2.24001	1.02738
29620	IG_Rv0025_Rv0026	-2.78813	-0.815603	-2.8759	-2.46901	1.97253	0.406885
29659	IG_Rv0025_Rv0026	2.85474	-0.867642	0.0204146	1.17166	-3.72238	1.15125
29667	IG_Rv0025_Rv0026	-0.243542	1.73598	1.37173	-0.904374	1.97953	-2.27611
29671	IG_Rv0025_Rv0026	-1.70689	1.84618	1.19347	-0.459179	3.55308	-1.65265
29776	Rv0026	1.96626	2.17562	-1.13587	-0.061205	0.20936	1.07467
29892	Rv0026	1.90523	3.06565	1.35898	0.359302	1.16042	-0.999676
29920	Rv0026	-1.73357	0.401658	-1.48017	-1.09035	2.13523	0.389822
29923	Rv0026	-0.0104094	1.93877	2.53237	2.72795	1.94918	0.195578
30009	Rv0026	-1.08976	-0.533941	-0.973746	2.29579	0.555819	3.26954
30119	Rv0026	-0.297512	-0.642444	-0.148341	0.773198	-0.344932	0.921539
30195	Rv0026	0.139699	-0.515402	-0.823535	0.242575	-0.655101	1.06611
30271	Rv0026	0.33171	1.3985	0.991766	0.0979172	1.06679	-0.893849
30449	Rv0026	-2.73983	-1.33504	0.100314	-1.13179	1.40479	-1.2321
30479	Rv0026	-1.25931	-1.21947	1.13838	0.443765	0.039832	-0.694613
30679	Rv0026	2.11496	-1.11813	-0.254316	-0.913295	-3.23308	-0.65898
30911	Rv0026	2.24755	-0.348601	-0.624995	4.23622	-2.59615	4.86121
30968	Rv0026	0.184684	-0.933615	0.134441	-0.413289	-1.1183	-0.54773
31004	Rv0026	0.0109569	-0.522323	-0.87202	-0.872726	-0.53328	-0.000705982
31066	Rv0026	2.77708	-0.755183	-0.418324	3.65818	-3.53226	4.0765
31075	IG_Rv0026_Rv0027	-1.29686	0.13109	0.468723	0.60847	1.42795	0.139748
31149	IG_Rv0026_Rv0027	0.247564	0.207747	-1.3796	-0.91694	-0.0398171	0.462664
31153	IG_Rv0026_Rv0027	-3.36305	-2.84226	-2.30819	-2.99022	0.520793	-0.682033
31223	Rv0027	-2.67572	-0.30556	-2.4105	-0.267918	2.37016	2.14258
31261	Rv0027	-2.41131	-1.8362	-1.68463	-3.17191	0.575112	-1.48728
31323	Rv0027	-0.283999	-0.850451	-0.747901	-1.46905	-0.566453	-0.721154
31381	Rv0027	-1.71469	-1.8252	-0.803215	-0.737841	-0.110502	0.0653732
31410	Rv0027	-0.265303	0.918116	-1.714	1.18116	1.18342	2.89517
31589	Rv0028	1.07834	-0.691074	-1.14113	1.44101	-1.76941	2.58214
31597	Rv0028	-2.00995	-0.956512	-0.719572	-2.53295	1.05344	-1.81338
31684	Rv0028	2.15645	1.98004	2.22197	4.84073	-0.176409	2.61875
31701	Rv0028	-0.815853	-1.9152	-2.31098	-2.76982	-1.09935	-0.45884
31810	Rv0028	-1.00361	1.3931	0.217201	-0.842668	2.3967	-1.05987
31825	IG_Rv0028_Rv0029	-0.0650975	1.16391	1.6565	1.96543	1.229	0.308935
31978	IG_Rv0028_Rv0029	2.18006	0.619569	-1.26664	3.28052	-1.56049	4.54716
32045	IG_Rv0028_Rv0029	-0.509505	2.1622	-0.618387	-1.0382	2.67171	-0.419815
32134	Rv0029	3.42045	-0.805464	-0.81154	-0.848733	-4.22592	-0.037193
32163	Rv0029	0.641435	0.0893832	-0.575196	0.656503	-0.552052	1.2317
32197	Rv0029	0.142328	1.30961	0.195208	-0.885686	1.16728	-1.08089
32253	Rv0029	-1.54232	-1.01121	0.047466	-1.86004	0.531109	-1.90751
32403	Rv0029	28.8187	21.9472	48.7908	34.0335	-6.87149	-14.7573
32434	Rv0029	-1.6817	-1.49427	-0.898582	-0.440007	0.18743	0.458575
32493	Rv0029	7.60298	1.57662	8.6752	5.07753	-6.02635	-3.59766
32518	Rv0029	-0.63409	1.11627	-1.05073	-1.07534	1.75036	-0.0246162
32673	Rv0029	-1.06469	0.0679153	0.012159	0.249437	1.1326	0.237279
32755	Rv0029	0.109578	3.05554	5.61549	-0.895492	2.94596	-6.51098
32777	Rv0029	-2.60253	-1.47832	0.581031	-1.10508	1.12421	-1.68611
32886	Rv0029	0.903422	-0.470776	2.05837	-0.743915	-1.3742	-2.80229
32910	Rv0029	-0.376501	1.54917	-0.846084	-0.734851	1.92567	0.111233
32995	Rv0029	-0.727904	-0.39888	-0.649889	2.18955	0.329023	2.83944
33023	Rv0029	-1.39282	-0.379604	0.175194	-1.21908	1.01322	-1.39427
33045	Rv0029	2.16333	2.03837	3.15099	-1.64356	-0.12496	-4.79455
33058	Rv0029	1.75857	2.98765	1.88908	-0.290804	1.22908	-2.17989
33113	Rv0029	-0.556657	-0.166806	0.0280422	-1.32693	0.389851	-1.35497
33152	Rv0029	0.364653	-0.743838	0.338781	-0.842883	-1.10849	-1.18166
33217	IG_Rv0029_Rv0030	-1.27638	-1.40488	-1.78183	0.82189	-0.1285	2.60372
33355	Rv0030	-1.54781	-1.27955	-0.875774	-1.80613	0.268262	-0.930357
33359	Rv0030	-0.0869451	2.00829	-0.161482	-1.20678	2.09524	-1.0453
33490	Rv0030	-0.328239	-0.510863	-0.432121	-1.3262	-0.182625	-0.894077
33533	Rv0030	-2.4199	-1.14191	-2.88942	-1.23244	1.27799	1.65699
33560	IG_Rv0030_Rv0031	-0.823567	-1.31431	-0.548463	-0.957185	-0.49074	-0.408722
33650	Rv0031	-0.226607	-0.596225	0.872946	-1.06626	-0.369618	-1.93921
33797	IG_Rv0031_Rv0032	-2.1931	-1.29477	-4.18848	-2.51466	0.898339	1.67382
33805	IG_Rv0031_Rv0032	-0.0741384	-0.681888	1.76923	0.733003	-0.60775	-1.03622
33857	IG_Rv0031_Rv0032	19.4686	11.4683	19.5655	19.3611	-8.00027	-0.204365
33861	IG_Rv0031_Rv0032	0.926006	-1.18178	1.27286	3.23828	-2.10779	1.96543
33863	IG_Rv0031_Rv0032	-1.12858	-1.40294	-1.8869	-2.40863	-0.274364	-0.521731
33901	IG_Rv0031_Rv0032	-1.75783	-0.93555	-1.63009	-1.6493	0.822284	-0.0192098
33933	IG_Rv0031_Rv0032	-1.23897	-0.642977	-1.0643	-1.15473	0.595994	-0.0904366
33942	IG_Rv0031_Rv0032	-1.29093	0.450309	-1.56237	-0.256104	1.74124	1.30627
34010	IG_Rv0031_Rv0032	-0.403869	0.782101	-0.292219	-1.16294	1.18597	-0.87072
34028	IG_Rv0031_Rv0032	-2.99288	-0.606084	-1.75422	-2.69186	2.3868	-0.937634
34158	IG_Rv0031_Rv0032	-0.763414	-1.2385	-1.38181	-1.37326	-0.475083	0.00855084
34163	IG_Rv0031_Rv0032	2.31931	1.6955	1.005	3.00442	-0.623809	1.99941
34182	IG_Rv0031_Rv0032	-2.15975	-1.33325	-0.058538	-2.26192	0.826502	-2.20339
34207	IG_Rv0031_Rv0032	0.276617	2.67133	-1.55454	0.854581	2.39471	2.40912
34241	IG_Rv0031_Rv0032	1.48423	-0.623041	1.82021	-1.04319	-2.10727	-2.8634
34313	Rv0032	0.785027	0.560679	0.512714	0.162245	-0.224348	-0.350468
34364	Rv0032	-2.35445	-1.50013	-1.03006	-0.407174	0.854313	0.622883
34367	Rv0032	0.0120594	-0.145505	3.21463	-0.598814	-0.157564	-3.81344
34401	Rv0032	-1.34918	-1.16261	-0.559574	-1.03956	0.186569	-0.47999
34418	Rv0032	-1.13381	0.447528	-0.577792	-0.149926	1.58134	0.427866
34420	Rv0032	-1.36148	0.880697	0.310967	-2.02077	2.24218	-2.33173
34504	Rv0032	0.521191	-0.71402	1.92453	1.61934	-1.23521	-0.305182
34590	Rv0032	-1.98422	-0.226366	-1.03912	0.332643	1.75786	1.37176
34679	Rv0032	-3.86298	-1.16617	0.537439	-0.640035	2.69681	-1.17747
34688	Rv0032	-1.0049	1.6772	-2.02641	-1.60846	2.6821	0.417947
34743	Rv0032	0.218404	1.02035	-2.06421	0.211682	0.801943	2.27589
34874	Rv0032	-0.782955	1.5935	0.78681	-0.358905	2.37645	-1.14572
34893	Rv0032	-2.71413	-0.906242	2.48959	3.50106	1.80789	1.01146
34937	Rv0032	1.09393	-0.704046	0.561758	0.560281	-1.79798	-0.00147693
34999	Rv0032	0.308339	1.69213	3.16532	2.46355	1.38379	-0.701775
35075	Rv0032	-0.981767	-1.35793	-1.10049	3.18234	-0.376165	4.28283
35079	Rv0032	0.150371	-1.00591	-0.715095	1.4051	-1.15628	2.1202
35117	Rv0032	2.42251	3.50708	4.95344	0.304973	1.08458	-4.64847
35119	Rv0032	-0.0797392	-0.174236	-0.367301	-0.312661	-0.0944972	0.0546401
35135	Rv0032	3.39025	0.857395	-1.11261	-0.310003	-2.53285	0.80261
35160	Rv0032	1.17958	1.31069	0.216471	1.26102	0.131114	1.04455
35182	Rv0032	-0.585155	-0.736269	-0.435583	1.21448	-0.151114	1.65007
35203	Rv0032	-1.24864	-0.697522	-0.3067	0.627082	0.551114	0.933782
35213	Rv0032	-1.22212	-0.661192	-0.208092	-0.221168	0.560923	-0.0130762
35250	Rv0032	-0.761975	0.528358	-0.551555	-0.619369	1.29033	-0.067814
35261	Rv0032	-1.08106	0.816369	0.220448	0.415086	1.89743	0.194638
35293	Rv0032	1.07177	1.21278	-0.291921	1.13441	0.141012	1.42634
35304	Rv0032	-1.16379	0.695736	-0.909118	0.0775841	1.85953	0.986702
35326	Rv0032	-1.32984	-1.76995	-1.86129	0.0231244	-0.440112	1.88442
35343	Rv0032	2.31975	-0.629782	-1.06087	-0.132745	-2.94953	0.928126
35353	Rv0032	-3.50892	-0.852501	-2.09391	-0.849922	2.65642	1.24399
35388	Rv0032	0.948715	1.53156	-0.1162	0.133219	0.582844	0.249419
35409	Rv0032	-0.670158	-0.333761	1.03455	0.992516	0.336397	-0.0420302
35422	Rv0032	2.26605	-0.70402	4.17218	0.718906	-2.97007	-3.45327
35453	Rv0032	1.31299	0.0457929	-1.63146	-0.402182	-1.26719	1.22927
35489	Rv0032	1.63772	0.413857	-0.124043	1.30259	-1.22387	1.42663
35570	Rv0032	-5.48015	-2.39487	-6.22483	-4.66391	3.08527	1.56092
35630	Rv0032	1.95564	0.0688354	0.081091	3.09092	-1.88681	3.00983
35703	Rv0032	-1.39558	0.0651996	-1.40664	-0.887295	1.46078	0.519348
35750	Rv0032	-0.418277	-0.787607	0.281709	0.619679	-0.36933	0.337969
35781	Rv0032	0.916237	1.24564	-1.00569	0.15693	0.329398	1.16262
35873	Rv0032	-0.0642289	-0.0539222	-1.71609	-0.744121	0.0103067	0.971974
35910	Rv0032	-0.481228	-1.68167	-1.6555	0.394474	-1.20044	2.04998
36029	Rv0032	-0.717645	-0.150262	1.59564	0.681134	0.567383	-0.914504
36191	Rv0032	-0.247845	0.740951	2.15379	-0.341153	0.988796	-2.49494
36326	Rv0032	-1.17007	0.430761	0.131407	-0.470948	1.60084	-0.602355
36356	Rv0032	1.01517	1.37279	0.169403	0.19813	0.357625	0.028727
36368	Rv0032	0.950955	1.27882	-1.28409	-1.8095	0.327863	-0.52541
36428	Rv0032	0.403822	2.34738	-0.137968	1.5189	1.94356	1.65687
36455	Rv0032	-3.38291	-0.270109	-4.20635	-4.34733	3.11281	-0.14097
36515	Rv0032	2.35324	2.26699	0.794581	-0.980514	-0.0862454	-1.7751
36519	Rv0032	0.0488642	0.18418	2.41297	0.951658	0.135315	-1.46131
36677	Rv0033	-0.505956	-0.87827	-0.639121	0.442549	-0.372314	1.08167
36734	Rv0033	1.78441	-0.135549	1.72217	0.409259	-1.91996	-1.31292
36802	Rv0033	-0.80421	0.988088	-1.06767	-0.508746	1.7923	0.558927
37093	Rv0034	-0.273404	-0.471109	1.80171	1.50924	-0.197705	-0.292469
37125	Rv0034	-0.136779	-0.372811	4.1495	-0.29634	-0.236032	-4.44584
37184	Rv0034	0.618367	0.315966	2.96488	1.57477	-0.302401	-1.39011
37214	Rv0034	-0.347583	1.96687	-0.273741	1.47292	2.31446	1.74666
37224	Rv0034	2.86513	0.70128	-1.93435	1.27816	-2.16385	3.2125
37353	Rv0035	-0.948037	1.31181	0.606569	0.82131	2.25985	0.214741
37361	Rv0035	-3.16364	0.70196	-0.326408	-2.98834	3.8656	-2.66193
37404	Rv0035	0.550374	-0.611629	0.790249	1.73452	-1.162	0.94427
37512	Rv0035	-0.71608	-0.750171	-0.546907	-0.538361	-0.0340913	0.00854604
37626	Rv0035	-1.19337	-1.06737	-1.33763	-1.05166	0.125995	0.285974
37666	Rv0035	2.31908	-1.539	2.78397	3.23644	-3.85808	0.452469
37674	Rv0035	0.074272	-0.522647	2.39463	1.31994	-0.596919	-1.07468
37752	Rv0035	-1.65311	-1.69726	-0.733218	1.17143	-0.044147	1.90465
37775	Rv0035	-3.44053	-2.30704	0.0820415	-2.68964	1.13349	-2.77168
37784	Rv0035	-1.17665	-0.443667	-1.4187	-0.157236	0.732981	1.26147
37829	Rv0035	1.18254	-0.248179	1.01745	0.569003	-1.43072	-0.44845
37944	Rv0035	1.65735	0.650096	1.78152	1.34286	-1.00726	-0.43866
37977	Rv0035	0.789225	-2.10417	-0.773058	-0.29188	-2.8934	0.481178
38003	Rv0035	-0.508826	0.143227	-1.08031	-1.06204	0.652053	0.0182654
38047	Rv0035	-1.88231	-0.975108	1.72052	-1.16581	0.9072	-2.88633
38065	Rv0035	0.0634278	2.40926	-0.322017	-0.920297	2.34583	-0.59828
38096	Rv0035	0.612772	-0.613744	2.26642	1.86033	-1.22652	-0.406098
38133	Rv0035	-0.596749	-1.86229	-0.448359	-1.01235	-1.26554	-0.563987
38249	Rv0035	-1.58741	0.201351	0.398463	-0.574552	1.78876	-0.973015
38363	Rv0035	-2.06408	-1.78133	-2.61179	-1.37458	0.282746	1.23722
38444	Rv0035	-2.43636	-1.08534	-1.03541	-0.440383	1.35102	0.595026
38517	Rv0035	-1.46188	-1.45878	-1.73785	-0.178461	0.00310004	1.55939
38588	Rv0035	-1.29098	-0.745139	2.07591	1.49974	0.545846	-0.576169
38902	Rv0035	-0.857887	-1.00267	1.04819	-1.19577	-0.144781	-2.24395
39125	Rv0036c	1.48885	0.616249	4.79241	3.50705	-0.872598	-1.28537
39290	Rv0036c	-0.575375	0.12056	-0.0889321	0.34091	0.695935	0.429842
39312	Rv0036c	5.02059	0.460132	2.14952	2.22096	-4.56046	0.0714351
39343	Rv0036c	-2.14469	-1.50904	-3.1365	-2.3344	0.635656	0.8021
39845	IG_Rv0036c_Rv0037c	1.75955	-0.182855	-1.52987	-1.49632	-1.9424	0.0335561
39873	IG_Rv0036c_Rv0037c	0.0673652	2.11106	3.08863	2.99534	2.0437	-0.0932936
39878	Rv0037c	-1.5172	0.0540468	-1.1464	0.61208	1.57124	1.75848
39937	Rv0037c	-0.0940666	0.378602	0.156534	0.715072	0.472669	0.558538
39941	Rv0037c	4.16489	1.83559	-3.18194	4.71321	-2.3293	7.89515
39967	Rv0037c	21.8759	14.8237	10.1877	22.5484	-7.05222	12.3606
40011	Rv0037c	-1.24528	-0.686932	0.456621	-1.1603	0.558345	-1.61692
40025	Rv0037c	-0.194249	7.01764	-7.27818	5.31493	7.21189	12.5931
40141	Rv0037c	-0.59173	1.38418	-2.29141	-0.540719	1.97591	1.75069
40156	Rv0037c	-1.60025	1.34718	-3.74302	-0.213936	2.94743	3.52908
40200	Rv0037c	1.43456	3.38922	-2.71741	0.981565	1.95467	3.69897
40238	Rv0037c	1.84867	2.61697	-1.42992	1.85009	0.768296	3.28001
40326	Rv0037c	0.462116	0.813865	-1.10678	4.28773	0.351749	5.39452
40392	Rv0037c	-0.592226	1.60411	-1.9447	2.46565	2.19633	4.41035
40474	Rv0037c	2.22017	3.83714	-1.44187	2.93761	1.61697	4.37949
40496	Rv0037c	-1.50083	0.259769	-2.02366	0.762154	1.7606	2.78581
40543	Rv0037c	-1.63973	0.43387	-2.54534	0.0374386	2.0736	2.58278
40585	Rv0037c	-1.22691	-0.624756	-1.12977	-1.13304	0.602155	-0.00326958
40849	Rv0037c	-0.271326	3.26084	-1.05865	1.9104	3.53216	2.96905
40876	Rv0037c	-0.644043	-0.352848	-0.587143	-0.578034	0.291195	0.0091085
40930	Rv0037c	-0.730927	-0.374156	0.808469	-0.673956	0.356771	-1.48243
40961	Rv0037c	1.584	-0.0395396	-0.705464	2.04175	-1.62354	2.74721
41179	Rv0037c	2.32968	3.76058	0.185425	3.80129	1.4309	3.61587
41242	IG_Rv0037c_Rv0038	1.77642	0.363239	0.769825	-1.48131	-1.41318	-2.25114
41248	IG_Rv0037c_Rv0038	-0.415497	3.70067	-1.74924	3.89885	4.11617	5.64809
41374	Rv0038	-2.67002	6.01702	-3.43543	2.32567	8.68703	5.7611
41427	Rv0038	-1.54353	4.93864	-2.48005	0.568572	6.48217	3.04862
41496	Rv0038	6.81506	26.057	7.7995	18.7468	19.242	10.9473
41593	Rv0038	0.761276	4.11568	2.16207	5.3157	3.3544	3.15363
41632	Rv0038	37.3322	75.9049	31.6528	73.1368	38.5726	41.484
41718	Rv0038	0.418517	5.02634	-0.220555	5.00637	4.60782	5.22693
41727	Rv0038	1.83038	2.35207	-0.961573	-0.283472	0.521682	0.678101
41910	Rv0038	-0.310868	-1.01924	-1.57151	-0.68429	-0.708367	0.887218
41915	IG_Rv0038_Rv0039c	0.350648	0.101417	2.41872	1.79056	-0.249231	-0.628156
41986	IG_Rv0038_Rv0039c	-1.36278	0.852647	-1.24297	-0.668538	2.21543	0.574427
42083	Rv0039c	-0.660779	-0.366523	0.923609	-0.579732	0.294257	-1.50334
42208	Rv0039c	-1.92701	-0.737783	-0.786695	-2.54152	1.18923	-1.75483
42276	Rv0039c	-0.490682	0.601268	-0.0822248	-1.70473	1.09195	-1.6225
42362	IG_Rv0039c_Rv0040c	-1.58407	-0.827168	1.91971	-0.117984	0.756902	-2.0377
42434	Rv0040c	2.84523	0.380265	-0.0204848	2.66325	-2.46497	2.68374
42473	Rv0040c	1.64453	1.50992	-0.717092	-1.46448	-0.13461	-0.747387
42493	Rv0040c	-2.02165	1.11482	-1.31827	-1.76053	3.13647	-0.442263
42644	Rv0040c	1.36469	-2.28909	-1.33722	-1.29016	-3.65377	0.0470596
42713	Rv0040c	1.39552	-2.56335	-3.16852	-1.37312	-3.95887	1.7954
42806	Rv0040c	1.6822	-0.63835	0.581904	0.55859	-2.32055	-0.0233144
42852	Rv0040c	1.36999	0.303592	-0.247778	-0.442699	-1.0664	-0.194921
42854	Rv0040c	19.4206	2.40291	4.49954	7.88615	-17.0177	3.38662
42881	Rv0040c	1.12535	-0.229645	-1.91262	-1.52001	-1.355	0.392606
43245	Rv0040c	0.861673	-0.86483	-0.81759	-1.51346	-1.7265	-0.69587
43421	IG_Rv0040c_Rv0041	0.534669	0.301721	1.32132	-1.20502	-0.232948	-2.52634
43515	IG_Rv0040c_Rv0041	2.34957	-0.496982	0.243927	-0.850808	-2.84655	-1.09474
43547	IG_Rv0040c_Rv0041	0.529579	-0.696453	2.8346	0.895203	-1.22603	-1.93939
43549	IG_Rv0040c_Rv0041	-3.25538	0.124641	-0.825515	-2.32076	3.38002	-1.49525
43634	Rv0041	0.189513	-0.500925	-0.873593	0.307092	-0.690438	1.18069
43640	Rv0041	0.93683	-0.350982	-0.603863	-0.613823	-1.28781	-0.00996057
43642	Rv0041	-0.989656	-0.537997	-0.901305	-0.91452	0.45166	-0.0132145
43698	Rv0041	-0.671802	-0.378517	-0.6843	-0.669046	0.293286	0.0152542
43796	Rv0041	-0.43214	-0.66662	-1.15136	-1.11454	-0.234479	0.0368237
43856	Rv0041	-0.654071	-0.346815	-0.565756	-0.595663	0.307255	-0.0299064
45167	Rv0041	-0.669187	-0.346517	-0.615031	-0.585385	0.322669	0.0296454
46009	Rv0041	-0.69584	-0.334171	-0.581721	-0.631437	0.361668	-0.0497163
46072	Rv0041	-0.640647	2.63327	-0.627261	-0.593435	3.27391	0.0338254
46164	Rv0041	1.1143	1.46028	-0.933008	-0.91461	0.345976	0.0183978
46192	Rv0041	-0.723948	-0.35886	-0.664518	-0.689114	0.365088	-0.0245965
46295	Rv0041	-0.767273	-0.381951	-0.69516	-0.670299	0.385322	0.0248612
46320	Rv0041	-0.224264	1.06801	2.80305	1.82047	1.29227	-0.98258
46432	Rv0041	0.661754	5.07624	3.79679	0.799709	4.41448	-2.99708
46469	Rv0041	-1.1016	1.01837	2.78755	-0.317163	2.11997	-3.10471
46503	IG_Rv0041_Rv0042c	-0.373741	-0.988073	-1.12053	-1.23586	-0.614332	-0.115335
46515	IG_Rv0041_Rv0042c	5.08345	3.90654	2.34158	2.83443	-1.17691	0.492857
46525	IG_Rv0041_Rv0042c	0.861539	-1.20557	-1.07619	-0.575183	-2.06711	0.501009
46532	IG_Rv0041_Rv0042c	1.27958	-0.857008	-0.288029	1.0058	-2.13658	1.29383
46568	IG_Rv0041_Rv0042c	0.697866	-0.070285	-1.73569	0.464926	-0.768151	2.20061
46576	IG_Rv0041_Rv0042c	0.975809	1.25027	3.38709	0.108658	0.274458	-3.27843
46779	Rv0042c	5.59036	22.6771	7.31599	17.0925	17.0867	9.77647
46959	Rv0042c	27.7969	53.2534	17.2395	76.2997	25.4565	59.0602
47084	Rv0042c	2.11786	1.36609	0.246457	6.20653	-0.751776	5.96007
47097	Rv0042c	-0.217764	0.257458	-1.05743	-0.537024	0.475222	0.520406
47119	Rv0042c	6.25993	8.6602	3.26338	18.4311	2.40027	15.1677
47220	IG_Rv0042c_Rv0043c	-1.69523	4.63959	0.24743	5.31276	6.33482	5.06533
47224	IG_Rv0042c_Rv0043c	4.52385	0.258982	-0.910005	12.1235	-4.26487	13.0335
47301	IG_Rv0042c_Rv0043c	2.25725	3.30112	3.45988	3.29111	1.04387	-0.168773
47316	IG_Rv0042c_Rv0043c	8.23195	10.9226	11.1594	28.7656	2.69061	17.6062
47363	IG_Rv0042c_Rv0043c	1.82027	0.489007	2.17988	5.43181	-1.33127	3.25193
47367	Rv0043c	14.7488	16.1099	17.2036	31.1044	1.36109	13.9008
47391	Rv0043c	5.04315	9.40724	4.61448	9.17714	4.36409	4.56267
47459	Rv0043c	-2.8294	-2.82053	-1.08674	-2.64544	0.00887543	-1.5587
47577	Rv0043c	-0.687865	-0.128401	0.923922	-1.40089	0.559463	-2.32482
47610	Rv0043c	-1.55032	-2.74817	-2.19153	-3.88196	-1.19785	-1.69043
47682	Rv0043c	-2.5821	-2.23585	-2.21374	-3.08046	0.346247	-0.866717
47706	Rv0043c	0.0305507	3.25119	-0.946906	-0.891264	3.22064	0.0556417
47907	Rv0043c	-1.75673	-1.17437	-0.950368	-2.00868	0.58236	-1.05831
48038	Rv0043c	1.21966	-3.31637	-2.9465	-4.75898	-4.53603	-1.81248
48079	Rv0043c	-1.75791	-1.15992	-1.09001	-2.08139	0.597994	-0.991377
48087	Rv0043c	-1.43884	-0.783302	-0.514625	-1.30366	0.655538	-0.789032
48104	IG_Rv0043c_Rv0044c	2.35682	0.873531	4.93358	-0.903089	-1.48329	-5.83667
48108	IG_Rv0043c_Rv0044c	-0.750453	-0.39268	-0.36686	-2.97336	0.357773	-2.6065
48203	IG_Rv0043c_Rv0044c	0.659965	-0.378559	-0.660564	-0.701136	-1.03852	-0.0405717
48282	Rv0044c	2.09288	-2.07115	-0.408569	-0.471679	-4.16403	-0.0631104
48388	Rv0044c	-0.693092	-0.414218	-0.648345	-0.688823	0.278874	-0.0404778
48446	Rv0044c	-1.80274	-0.908888	-0.388263	-0.0560317	0.893847	0.332231
48450	Rv0044c	-1.61218	-1.93984	-0.163752	-2.09742	-0.32766	-1.93367
48466	Rv0044c	-1.26959	-0.712751	-0.393673	-0.33222	0.556836	0.061453
48481	Rv0044c	0.0422681	0.285179	-0.00497449	0.864588	0.242911	0.869563
48489	Rv0044c	0.472393	-1.37938	-0.509541	-1.12905	-1.85177	-0.619512
48514	Rv0044c	0.83168	-1.24083	1.2533	0.443575	-2.07251	-0.809723
48648	Rv0044c	-1.00823	-0.55092	-0.972085	-0.993013	0.457305	-0.020928
48654	Rv0044c	-1.74974	-0.235946	1.43563	-0.417665	1.51379	-1.8533
48663	Rv0044c	-0.187654	-0.690266	-0.234206	-1.97376	-0.502612	-1.73956
48691	Rv0044c	-0.985805	-0.502418	0.208478	-0.875592	0.483388	-1.08407
48730	Rv0044c	-1.26507	0.0118883	-1.08226	-1.08723	1.27696	-0.0049613
48765	Rv0044c	-0.701468	-0.387013	-0.715779	-0.658832	0.314455	0.056947
48782	Rv0044c	3.70767	2.27755	0.631219	3.10874	-1.43012	2.47752
48870	Rv0044c	-1.60142	-1.85867	-2.07002	-1.49392	-0.257256	0.576094
48895	Rv0044c	-0.427064	0.654063	1.3682	-0.260595	1.08113	-1.62879
48954	Rv0044c	7.87124	0.730897	4.20642	4.05579	-7.14034	-0.15063
48983	Rv0044c	0.531135	0.14089	3.59627	0.318689	-0.390245	-3.27758
48991	Rv0044c	0.88602	-1.39964	-1.12514	0.0643533	-2.28566	1.1895
49038	IG_Rv0044c_Rv0045c	-0.736074	-0.875863	0.431227	-0.715414	-0.139789	-1.14664
49290	Rv0045c	-0.610335	-0.506142	-0.522155	-1.47652	0.104193	-0.954361
49388	Rv0045c	2.65446	1.91777	2.6567	0.958423	-0.736691	-1.69827
49616	Rv0045c	2.16864	1.57955	0.347162	-0.445212	-0.589093	-0.792374
49656	Rv0045c	2.45034	2.79848	4.23306	2.98855	0.348138	-1.24452
49750	Rv0045c	2.78698	0.196876	-1.76844	0.644595	-2.59011	2.41303
49934	Rv0045c	2.34761	4.35019	3.6058	3.24817	2.00258	-0.357625
49951	IG_Rv0045c_Rv0046c	-0.568227	0.661902	-0.910825	1.54304	1.23013	2.45386
49973	IG_Rv0045c_Rv0046c	2.82544	-1.14277	0.659448	-0.395341	-3.96821	-1.05479
50214	Rv0046c	-0.658159	-0.399738	-0.614016	-0.589802	0.258421	0.0242139
50955	Rv0046c	-0.937072	-0.529289	0.208712	-0.900592	0.407784	-1.1093
50987	Rv0046c	-0.666848	-0.378559	0.901815	-0.651031	0.288289	-1.55285
51012	Rv0046c	-0.713492	-0.388553	-0.666639	-0.637059	0.32494	0.0295799
51015	Rv0046c	0.0590438	-0.507138	-0.85272	-0.890152	-0.566182	-0.0374314
51018	Rv0046c	-0.99154	1.54389	-0.958544	1.27451	2.53543	2.23306
51104	Rv0046c	0.673293	-0.424957	-0.673544	-0.668794	-1.09825	0.00474997
51125	IG_Rv0046c_Rv0047c	0.82659	-0.350509	-0.622637	-0.616601	-1.1771	0.00603601
51138	IG_Rv0046c_Rv0047c	-0.799673	-0.403516	0.822549	-0.669304	0.396158	-1.49185
51146	IG_Rv0046c_Rv0047c	0.0313961	0.321322	-1.92312	-1.24409	0.289926	0.679026
51186	Rv0047c	-2.00151	-1.11618	-1.35656	-1.87506	0.885333	-0.518498
51297	Rv0047c	-0.541991	-0.702536	-1.20306	-0.336167	-0.160544	0.866897
51453	Rv0047c	0.659968	-1.05748	-2.72349	3.32201	-1.71745	6.0455
51519	Rv0047c	-0.317879	-2.95418	-1.25415	0.731101	-2.6363	1.98526
51609	Rv0047c	2.42144	-1.31792	1.43239	2.30862	-3.73936	0.876228
51611	Rv0047c	0.528329	-1.79171	0.50742	-0.522766	-2.32004	-1.03019
51621	Rv0047c	-0.774327	-0.313987	-0.503211	0.446056	0.460341	0.949267
51675	Rv0047c	3.35172	0.569714	0.0963734	0.839786	-2.78201	0.743412
51745	IG_Rv0047c_Rv0048c	-1.21944	-0.316786	-1.45722	-1.01748	0.902651	0.43974
51765	IG_Rv0047c_Rv0048c	0.106873	-0.732128	4.00792	-0.499168	-0.839001	-4.50709
51793	IG_Rv0047c_Rv0048c	-1.07594	-1.10288	-1.88697	-0.279495	-0.0269404	1.60748
51804	IG_Rv0047c_Rv0048c	-0.240983	-1.15274	-0.923835	0.0786538	-0.911755	1.00249
51806	IG_Rv0047c_Rv0048c	-0.741633	0.231468	1.76017	-1.43163	0.973101	-3.1918
51838	Rv0048c	-1.42018	-0.451507	0.267294	-1.24423	0.968674	-1.51152
51880	Rv0048c	0.300649	1.07625	-0.682465	0.411987	0.7756	1.09445
51892	Rv0048c	-0.679776	0.478586	0.960472	0.978785	1.15836	0.0183129
51899	Rv0048c	0.128772	0.663975	-0.432074	-1.28358	0.535203	-0.851508
51907	Rv0048c	-2.90655	-1.69207	-0.611225	1.01633	1.21448	1.62756
51967	Rv0048c	2.98894	-2.55922	4.6282	6.9549	-5.54816	2.32669
52123	Rv0048c	2.99726	5.94981	3.74528	4.35047	2.95255	0.60519
52127	Rv0048c	-3.30626	-1.7653	-1.07114	-1.27349	1.54096	-0.202355
52129	Rv0048c	-2.39328	-0.990538	-0.394858	-0.368804	1.40274	0.026054
52180	Rv0048c	-1.83563	-0.798752	-0.587323	-1.1289	1.03688	-0.541576
52189	Rv0048c	1.27621	-0.0601193	-0.589669	6.56829	-1.33633	7.15796
52204	Rv0048c	-0.878582	0.344019	-0.739924	-0.0120368	1.2226	0.727887
52366	Rv0048c	1.72447	2.17447	2.74853	2.52821	0.449998	-0.220315
52524	Rv0048c	0.793998	0.839508	1.00149	2.46806	0.0455099	1.46656
52541	Rv0048c	-2.83306	-1.58616	-3.12723	1.48394	1.2469	4.61116
52659	Rv0048c	0.548722	1.14677	-0.328608	6.1313	0.598046	6.45991
52706	IG_Rv0048c_Rv0049	-0.714478	-1.74672	1.30486	0.0264611	-1.03224	-1.27839
52709	IG_Rv0048c_Rv0049	-1.0204	0.871369	0.607387	-2.1225	1.89177	-2.72988
52746	IG_Rv0048c_Rv0049	-0.525262	0.444321	-0.826801	0.870901	0.969582	1.6977
52774	IG_Rv0048c_Rv0049	1.97202	-0.535942	0.106026	-0.934206	-2.50797	-1.04023
52797	IG_Rv0048c_Rv0049	-0.623382	1.0766	0.278254	-1.09334	1.69998	-1.3716
52829	IG_Rv0048c_Rv0049	28.4704	-1.41421	17.7992	6.10459	-29.8846	-11.6946
52837	Rv0049	-2.20032	-2.08801	-0.218954	-2.94059	0.112315	-2.72163
52844	Rv0049	-0.465528	-0.653893	-0.271935	0.602577	-0.188364	0.874512
52873	Rv0049	0.393665	-2.64779	-2.27628	-3.36133	-3.04145	-1.08505
52918	Rv0049	-0.689308	-1.37729	-0.774479	-2.40095	-0.687981	-1.62647
53033	Rv0049	1.49589	-1.18433	-1.50591	-1.56799	-2.68022	-0.0620851
53114	Rv0049	-2.4354	-2.23476	-2.22815	-3.02615	0.200632	-0.797996
53152	Rv0049	-1.10138	-2.39464	-1.75592	-2.16235	-1.29326	-0.406435
53187	Rv0049	3.72113	-0.351534	-0.587427	1.09485	-4.07266	1.68228
53242	Rv0049	3.99332	1.40249	9.37447	4.94376	-2.59083	-4.43071
53648	IG_Rv0049_Rv0050	-0.93091	-0.470064	-0.846996	-0.880884	0.460846	-0.0338887
53702	Rv0050	-0.912188	-0.462556	0.29945	-0.792985	0.449631	-1.09244
53977	Rv0050	-1.65548	-0.868182	-1.45223	-1.55218	0.787301	-0.0999478
53987	Rv0050	-1.88956	-1.18467	-1.53259	-2.10712	0.704887	-0.574529
54091	Rv0050	-0.696401	-1.12973	-1.46642	-1.96751	-0.433332	-0.50109
54113	Rv0050	-0.936475	-0.524669	-0.901155	-0.907823	0.411807	-0.00666768
54128	Rv0050	-1.347	-1.03103	-0.595316	-1.78995	0.315968	-1.19463
54173	Rv0050	-2.69116	-1.39916	-2.39207	-2.4773	1.29201	-0.0852271
54300	Rv0050	-0.984792	-0.531037	-0.907018	-0.893385	0.453755	0.013633
54560	Rv0050	-0.892365	-1.1762	-0.202627	-2.12879	-0.283833	-1.92616
54635	Rv0050	-1.76931	-2.15352	-2.45509	-3.12486	-0.384215	-0.669762
54638	Rv0050	4.32343	-0.990399	0.743026	1.32892	-5.31383	0.58589
54703	Rv0050	0.132573	-1.07387	-1.18315	-1.85661	-1.20644	-0.673461
54759	Rv0050	-1.54915	-1.79543	-0.538026	-2.60121	-0.246274	-2.06319
54869	Rv0050	-0.146539	-1.3673	-1.49859	-2.48193	-1.22076	-0.983342
55081	Rv0050	-1.44428	-1.00314	-0.09433	-1.7709	0.441147	-1.67657
55085	Rv0050	2.07736	-0.201309	4.60089	-2.49946	-2.27867	-7.10035
55104	Rv0050	-2.58429	-1.58071	-2.44241	-2.40574	1.00358	0.0366736
55232	Rv0050	-0.626534	-0.324973	4.27534	-0.616458	0.30156	-4.89179
55288	Rv0050	-0.657311	-0.346815	2.60353	1.01726	0.310495	-1.58627
55337	Rv0050	-0.829604	-0.798666	-1.42429	-1.39584	0.0309378	0.028447
55354	Rv0050	0.213712	-0.0481279	-1.21407	-1.78801	-0.261839	-0.573941
55398	Rv0050	-0.749878	5.26936	0.795443	-0.664301	6.01923	-1.45974
55421	Rv0050	0.842042	-0.368299	-0.613722	-0.619483	-1.21034	-0.00576192
55523	Rv0050	-2.12637	-1.13489	-1.44911	-1.95273	0.991486	-0.503621
55560	Rv0050	6.03559	2.40839	16.409	2.3095	-3.6272	-14.0995
55612	Rv0050	-1.34837	-0.993584	-0.514025	-1.10036	0.354791	-0.586332
55642	Rv0050	-0.914431	-0.47668	0.295635	1.37475	0.43775	1.07911
55796	Rv0051	-0.309302	-1.00165	-0.632923	-1.21795	-0.692347	-0.585024
55995	Rv0051	-0.65652	-0.374776	-0.594591	-0.601568	0.281744	-0.00697699
56008	Rv0051	-0.391052	-1.98814	-0.408379	-1.07816	-1.59709	-0.66978
56011	Rv0051	12.6583	-0.824616	14.5768	5.10294	-13.4829	-9.4739
56023	Rv0051	0.776788	0.23976	-0.867541	0.49992	-0.537027	1.36746
56031	Rv0051	0.648497	-0.380792	-0.673362	-0.645353	-1.02929	0.0280089
56044	Rv0051	0.308781	-1.71634	-1.46062	-2.92332	-2.02512	-1.4627
56057	Rv0051	-1.75895	-1.18346	-0.12869	-2.15884	0.575488	-2.03015
56080	Rv0051	-0.569657	-0.694212	-0.424888	-1.24117	-0.124555	-0.816279
56155	Rv0051	-1.137	-1.11971	-1.32951	-3.41148	0.0172888	-2.08197
56157	Rv0051	0.344914	-1.271	-0.0996144	-1.38718	-1.61592	-1.28757
56185	Rv0051	-1.78664	-0.900267	-0.446365	-2.72591	0.886378	-2.27955
56191	Rv0051	-1.7315	-1.59347	-1.90879	-2.51528	0.138028	-0.60649
56207	Rv0051	1.27752	-0.486699	0.297397	0.367441	-1.76422	0.0700442
56218	Rv0051	-2.56979	-1.89987	-1.36414	-2.92424	0.669915	-1.5601
56354	Rv0051	-0.391614	-0.650039	-0.209495	-1.11274	-0.258424	-0.903244
56402	Rv0051	-0.944313	-1.78993	0.176301	-2.60418	-0.84562	-2.78048
56521	Rv0051	-0.0815991	-1.09846	-0.83461	-0.79112	-1.01686	0.0434901
56716	Rv0051	-1.70772	-0.820845	-1.7569	-2.05083	0.886878	-0.293925
56822	Rv0051	-1.03691	-0.54935	0.133785	-0.94928	0.487562	-1.08307
56842	Rv0051	0.438522	-0.682416	-1.16058	-1.12297	-1.12094	0.0376149
57043	Rv0051	-2.77272	-2.50804	-1.02312	-3.59923	0.264676	-2.57611
57046	Rv0051	-0.491736	-0.834547	-0.383454	-3.6368	-0.342811	-3.25334
57050	Rv0051	-0.813853	-1.07318	-1.88737	-1.32535	-0.259326	0.562027
57052	Rv0051	2.27067	-0.339622	-0.581831	-0.613648	-2.61029	-0.0318168
57157	Rv0051	1.31688	-0.369297	-0.246537	-0.20485	-1.68617	0.0416869
57278	Rv0051	-0.660973	-0.355084	-0.585993	-0.642363	0.305889	-0.0563706
57510	Rv0052	0.0614306	0.526664	0.429777	0.456059	0.465233	0.0262822
57615	Rv0052	-2.9315	-0.577456	3.17169	-0.685584	2.35405	-3.85728
57702	Rv0052	-1.44137	-0.607358	-1.55646	-1.86333	0.834013	-0.306875
57734	Rv0052	-0.507895	-0.226532	2.37416	1.17818	0.281363	-1.19598
57878	Rv0052	-2.21089	-2.04766	-1.73325	-0.355834	0.163236	1.37741
57956	Rv0052	2.70363	1.13299	3.14418	3.2606	-1.57065	0.116423
57985	IG_Rv0052_Rv0053	-0.558755	-0.71021	1.2358	-0.44423	-0.151456	-1.68003
58049	IG_Rv0052_Rv0053	-0.406867	-1.06387	0.444676	1.0158	-0.657006	0.571121
58105	IG_Rv0052_Rv0053	-2.90519	0.580475	-0.850015	0.166458	3.48567	1.01647
58191	IG_Rv0052_Rv0053	0.115623	-0.485225	0.172033	-0.925677	-0.600848	-1.09771
58201	Rv0053	-0.716683	-0.395775	2.2394	0.796233	0.320908	-1.44317
58247	Rv0053	-0.671531	-0.719715	-1.31976	-1.33405	-0.0481833	-0.0142915
58284	Rv0053	4.51206	-0.502142	-0.819151	0.265671	-5.0142	1.08482
58339	Rv0053	-1.1933	0.987139	-1.09861	-1.05032	2.18044	0.0482924
58369	Rv0053	0.874972	-0.379985	-0.610891	-0.602721	-1.25496	0.00817008
58460	Rv0053	-0.862114	-0.845882	-1.41206	-1.38851	0.0162317	0.0235444
58480	Rv0053	-1.99902	-1.05531	-0.685205	-1.27407	0.943711	-0.588869
58522	IG_Rv0053_Rv0054	3.60695	1.03372	-0.211183	0.86315	-2.57324	1.07433
58526	IG_Rv0053_Rv0054	-2.82215	-2.27936	-2.03958	-4.9078	0.542788	-2.86822
58759	Rv0054	-1	-0.471571	-0.92448	-0.944872	0.528433	-0.020392
58822	Rv0054	2.4839	-0.353929	-0.580433	-0.614316	-2.83783	-0.0338826
59113	IG_Rv0054_Rv0055	-0.737417	4.67216	-0.662985	-0.656462	5.40958	0.00652346
59215	Rv0055	0.93666	-0.33394	-0.607541	1.04415	-1.2706	1.65169
59358	Rv0055	1.15654	99.4597	2.05188	27.4591	98.3032	25.4073
59405	IG_Rv0055_Rv0056	-1.23075	206.039	0.866715	29.5004	207.269	28.6337
59489	Rv0056	-1.14866	28.8763	0.889604	1.86204	30.0249	0.972439
59584	Rv0056	-1.56021	91.9104	-2.06873	17.7348	93.4707	19.8035
59593	Rv0056	-0.231837	182.153	-0.668511	25.6342	182.385	26.3027
59747	Rv0056	-0.891209	78.5497	0.289069	13.5603	79.441	13.2712
59839	Rv0056	-0.798067	7.95632	-1.7318	2.36068	8.75438	4.09248
59865	Rv0056	-3.13258	-1.49527	-1.14016	-3.38413	1.63731	-2.24397
59986	Rv0057	-3.20747	-1.68238	-2.8307	-3.99235	1.52509	-1.16165
60027	Rv0057	-2.34112	-1.3542	-1.40539	-1.49535	0.986926	-0.0899632
60071	Rv0057	0.147982	7.11374	0.305751	0.331661	6.96576	0.0259102
60126	Rv0057	0.496965	2.26136	-1.08881	0.0524874	1.7644	1.1413
60135	Rv0057	-1.40555	-0.569255	-2.61322	-2.68188	0.836297	-0.0686551
60152	Rv0057	-0.765943	4.38888	0.779489	2.22988	5.15483	1.45039
60162	Rv0057	-0.639066	10.5227	11.2303	2.66121	11.1618	-8.56907
60211	Rv0057	-0.930038	11.6801	0.180565	1.36284	12.6101	1.18227
60256	Rv0057	-0.00327838	0.656471	-0.015755	0.403797	0.659749	0.419552
60273	Rv0057	-2.43154	-1.49716	-1.72225	-0.604477	0.934378	1.11778
60290	Rv0057	0.881902	-0.754924	0.343154	1.07348	-1.63683	0.730325
60334	Rv0057	0.210034	-0.780524	2.18878	1.01357	-0.990559	-1.1752
60357	Rv0057	-1.56095	-0.790442	-0.000690214	-0.743969	0.770508	-0.743278
60415	Rv0058	-0.647184	-0.346173	-0.621467	-0.595074	0.301011	0.0263935
60415	Rv0057	-0.647184	-0.346173	-0.621467	-0.595074	0.301011	0.0263935
60453	Rv0058	-0.654022	-0.357259	-0.619747	-0.625134	0.296763	-0.00538698
60538	Rv0058	-0.723794	7.65467	-0.649127	0.821099	8.37847	1.47023
60567	Rv0058	-0.711175	-0.395575	-0.655159	-0.71608	0.3156	-0.0609213
60591	Rv0058	-1.16526	-0.670313	-1.07507	-1.11722	0.49495	-0.0421421
60750	Rv0058	-0.614006	-0.378275	-0.602664	-0.602845	0.235731	-0.000180893
62167	Rv0058	-0.620743	-0.342158	-0.580355	-0.587947	0.278586	-0.00759253
62733	Rv0058	0.640993	-0.362279	-0.697307	-0.667516	-1.00327	0.0297905
62828	Rv0058	-0.728265	2.19527	-0.681307	-0.668103	2.92354	0.0132037
62974	Rv0058	-0.672037	-0.331029	-0.616053	-0.629626	0.341008	-0.0135732
63194	IG_Rv0058_Rv0059	0.702597	2.67428	-0.856761	2.4653	1.97168	3.32206
63212	Rv0059	-1.45109	0.855618	1.19258	0.497342	2.30671	-0.695236
63241	Rv0059	-1.2096	-0.629973	-1.05716	-1.12426	0.579626	-0.067097
63377	Rv0059	0.580795	2.26157	-1.17527	0.0389371	1.68077	1.21421
63379	Rv0059	-2.72243	2.88482	-1.01042	-1.01205	5.60725	-0.00162528
63431	Rv0059	6.51259	3.1152	5.92644	5.85221	-3.39739	-0.0742314
63467	Rv0059	-2.16997	0.166983	1.07926	-1.18153	2.33696	-2.26079
63494	Rv0059	0.533118	3.69205	-2.82362	0.745692	3.15893	3.56931
63501	Rv0059	-2.53023	-2.16592	-2.74017	0.127814	0.364312	2.86799
63521	Rv0059	1.99772	2.1649	-0.6331	5.23273	0.167177	5.86583
63576	Rv0059	1.10041	0.407427	0.423842	2.81832	-0.692982	2.39448
63626	Rv0059	1.8183	0.965742	0.812998	4.99869	-0.852558	4.18569
63756	Rv0059	8.14487	2.12325	2.10663	3.78958	-6.02162	1.68295
63758	Rv0059	-2.48388	-0.845933	-0.0566549	-0.253922	1.63794	-0.197268
63788	Rv0059	1.68135	-0.910423	0.519743	3.13932	-2.59177	2.61957
63800	Rv0059	-0.818107	-0.0630769	-0.507953	1.06869	0.75503	1.57665
63802	Rv0059	0.024151	-0.611494	2.1546	1.38742	-0.635645	-0.76718
63825	Rv0059	1.31249	-0.463437	0.500506	1.32585	-1.77593	0.825344
63863	Rv0059	2.1219	0.628851	3.97748	-1.43934	-1.49304	-5.41682
63884	Rv0059	-2.74108	1.56967	2.02401	-0.518323	4.31075	-2.54234
63887	Rv0059	-1.25814	-2.00354	0.751818	-1.03412	-0.745403	-1.78593
63890	Rv0059	1.80136	2.49697	-0.944748	0.973369	0.695607	1.91812
63908	IG_Rv0059_Rv0060	0.299549	1.06362	2.95542	1.58988	0.76407	-1.36553
63918	Rv0060	4.2374	-0.522638	15.1804	2.37795	-4.76003	-12.8024
64023	Rv0060	-1.21866	-0.675385	0.624432	-1.18592	0.543272	-1.81035
64044	Rv0060	-0.964585	-0.517264	0.371883	1.48536	0.447321	1.11347
64073	Rv0060	-1.34998	0.028868	-0.0140153	-0.00981215	1.37884	0.00420316
64179	Rv0060	-0.628868	-0.34292	-0.608936	2.52263	0.285948	3.13156
64181	Rv0060	0.373647	2.37107	1.49649	-1.13405	1.99742	-2.63054
64306	Rv0060	0.039629	-0.523778	0.131864	-0.924471	-0.563407	-1.05633
64347	Rv0060	-0.838708	-0.792242	0.0875219	-0.654506	0.0464658	-0.742028
64420	Rv0060	0.0452275	-0.520954	0.19493	-0.957464	-0.566181	-1.15239
64440	Rv0060	-1.1747	-0.636846	0.774104	3.41149	0.537853	2.63739
64552	Rv0060	-0.736988	-0.394266	0.678081	0.84859	0.342722	0.170509
64581	Rv0060	-0.65243	2.58141	2.62074	-0.592638	3.23384	-3.21337
64603	Rv0060	-0.926683	-0.462556	-0.836157	-0.86646	0.464126	-0.0303029
64708	Rv0060	-1.24482	-0.642576	-0.217857	-0.234329	0.602245	-0.0164725
64914	Rv0060	0.0328213	3.34288	2.30095	0.224809	3.31006	-2.07614
64955	Rv0060	0.586229	-0.278312	2.41822	1.29958	-0.864541	-1.11863
64986	IG_Rv0060_Rv0061c	-0.295678	1.03038	-1.76148	-0.374922	1.32606	1.38656
65109	Rv0061c	-1.2374	-1.99603	-0.860125	0.822087	-0.758624	1.68221
65125	Rv0061c	-1.72435	-0.991448	-0.473061	-0.538443	0.732902	-0.065382
65169	Rv0061c	-1.06442	1.66153	-0.244904	0.266207	2.72595	0.51111
65226	Rv0061c	0.555693	-0.906054	3.94311	3.54887	-1.46175	-0.394247
65315	Rv0061c	-1.20763	0.86429	-0.216024	1.46039	2.07192	1.67642
65323	Rv0061c	0.470297	1.93626	2.37433	0.212908	1.46596	-2.16142
65434	IG_Rv0061c_Rv0062	0.625046	-0.385775	-0.15329	-1.61188	-1.01082	-1.45859
65500	IG_Rv0061c_Rv0062	-4.29418	-2.83966	-1.31429	-2.91035	1.45452	-1.59606
65549	IG_Rv0061c_Rv0062	-0.976395	0.640466	-2.09997	-1.94013	1.61686	0.159838
65551	IG_Rv0061c_Rv0062	-2.71484	-1.98632	-2.63122	-2.34103	0.728516	0.290191
65666	Rv0062	-2.65257	-0.867379	-0.970679	-0.265824	1.78519	0.704855
65692	Rv0062	1.97717	-0.937726	1.65658	2.78946	-2.9149	1.13288
65715	Rv0062	1.93269	0.572833	1.65275	0.335589	-1.35986	-1.31716
65758	Rv0062	-0.24967	1.07949	-0.0732873	0.872466	1.32916	0.945754
65840	Rv0062	-0.786219	1.75728	-0.808602	1.75921	2.5435	2.56781
65933	Rv0062	0.365568	-1.33564	-1.38257	-0.182408	-1.70121	1.20017
65987	Rv0062	2.17154	0.708411	1.74826	4.56812	-1.46313	2.81986
66035	Rv0062	-0.869141	-1.22183	-0.109137	-1.57659	-0.352688	-1.46745
66061	Rv0062	2.39538	-0.327369	1.96731	2.46501	-2.72275	0.497707
66065	Rv0062	-0.595528	-0.642626	1.58678	-0.377018	-0.0470982	-1.96379
66098	Rv0062	-0.709147	-0.408	-0.68006	-0.645363	0.301147	0.0346964
66233	Rv0062	-1.02724	-0.872103	-0.911113	-1.54372	0.155136	-0.632607
66275	Rv0062	0.228225	0.319066	-1.01569	-1.02633	0.090841	-0.0106324
66364	Rv0062	0.449385	-0.655409	-1.17329	-1.12176	-1.10479	0.0515256
66386	Rv0062	11.5815	7.52334	16.5853	8.84364	-4.05815	-7.74166
66449	Rv0062	1.46933	-0.735569	0.273046	0.286356	-2.2049	0.0133106
66511	Rv0062	-0.629054	2.00732	-0.392827	-0.428688	2.63637	-0.0358613
66578	Rv0062	0.109552	-0.297953	-1.50602	0.84308	-0.407505	2.3491
66659	Rv0062	0.275986	-0.2211	-0.886332	0.696804	-0.497086	1.58314
66692	Rv0062	-1.72933	0.2041	1.60667	-0.220622	1.93342	-1.82729
66787	IG_Rv0062_Rv0063	-1.36618	1.21965	0.142988	-2.25429	2.58582	-2.39727
67071	Rv0063	-0.181121	1.5264	1.14345	3.98652	1.70752	2.84307
67127	Rv0063	2.68738	0.59695	-1.36425	-0.561376	-2.09042	0.802875
67136	Rv0063	-0.521803	-0.887982	1.65373	-0.260715	-0.36618	-1.91445
67138	Rv0063	2.03822	0.990403	1.47472	-1.12691	-1.04782	-2.60163
67156	Rv0063	-1.34298	-0.705822	-1.29085	-1.31332	0.637153	-0.0224731
67247	Rv0063	-1.12444	-1.15322	-0.90278	1.79161	-0.0287875	2.69439
67290	Rv0063	-1.0588	-0.902295	-1.51203	-0.181089	0.156502	1.33094
67299	Rv0063	-2.84718	-0.800736	-2.4282	-0.589404	2.04645	1.8388
67316	Rv0063	-1.30248	-0.817856	-1.8539	-1.87483	0.484628	-0.020932
67364	Rv0063	-0.590178	1.7357	-1.17452	0.535161	2.32588	1.70968
67898	Rv0063	-0.713325	-0.419106	-0.667198	-0.684252	0.294218	-0.0170541
67916	Rv0063	-1.54241	0.419106	1.42456	0.68481	1.96151	-0.739752
67955	Rv0063	-0.25086	-0.0706618	1.11187	-0.951258	0.180198	-2.06313
68150	Rv0063	-1.84785	-0.818547	-0.898779	-1.11638	1.0293	-0.217601
68185	Rv0063	1.22798	2.10714	2.26593	3.64675	0.879153	1.38082
68222	Rv0063	-0.973515	-0.528033	0.171185	-0.902727	0.445483	-1.07391
68237	Rv0063	-0.590629	-0.473562	-1.5418	0.1324	0.117067	1.6742
68246	Rv0063	-2.28994	-1.29093	-0.615752	-1.8995	0.999011	-1.28375
68256	Rv0063	0.103839	-0.15068	0.951521	1.60393	-0.25452	0.652414
68276	Rv0063	-0.691486	-0.512764	-0.9484	-1.92132	0.178722	-0.972924
68310	Rv0063	-1.67916	-1.15955	0.300064	-2.43476	0.519607	-2.73482
68321	Rv0063	-0.168582	1.09183	2.48524	1.95005	1.26042	-0.535185
68377	IG_Rv0063_Rv0064	0.179255	0.396198	-1.50494	-0.694728	0.216943	0.810212
68380	IG_Rv0063_Rv0064	-1.89926	-0.848458	2.36354	-0.875542	1.0508	-3.23908
68387	IG_Rv0063_Rv0064	0.311545	-0.0159463	4.73984	1.17408	-0.327491	-3.56576
68407	IG_Rv0063_Rv0064	-1.04615	-0.863932	-0.718423	-1.8574	0.182217	-1.13897
68444	IG_Rv0063_Rv0064	-0.39498	-0.665245	-0.256803	-1.11279	-0.270265	-0.855991
68577	IG_Rv0063_Rv0064	-0.71121	2.19211	3.74788	2.26203	2.90332	-1.48585
68594	IG_Rv0063_Rv0064	-1.49971	-0.788044	0.192048	-1.36563	0.711662	-1.55768
68608	IG_Rv0063_Rv0064	1.91088	2.37212	1.10329	1.14348	0.461236	0.0401863
68726	Rv0064	-1.02432	1.2589	-0.97753	-0.949069	2.28322	0.0284614
68733	Rv0064	-1.51006	7.19723	-1.91152	1.45303	8.70729	3.36455
68737	Rv0064	-0.847612	1.92321	0.937082	-0.0927651	2.77082	-1.02985
68792	Rv0064	-0.617036	0.115447	0.844999	0.214325	0.732484	-0.630673
68861	Rv0064	0.648275	-0.378229	-0.627903	3.86039	-1.0265	4.48829
68872	Rv0064	-1.1567	1.8782	4.19895	-0.800622	3.0349	-4.99957
69044	Rv0064	-1.41516	1.8844	-0.488076	-1.29758	3.29956	-0.809502
69085	Rv0064	-1.12095	-0.592329	-1.04085	-0.130854	0.528625	0.909992
69121	Rv0064	2.63008	0.0964738	3.15672	1.90377	-2.53361	-1.25296
69170	Rv0064	0.677673	-0.404262	-0.662018	-0.663518	-1.08194	-0.00149949
69190	Rv0064	-3.41143	-1.67307	-2.51501	-1.1876	1.73836	1.32741
69281	Rv0064	-1.13548	1.43827	-2.4843	-0.0519591	2.57375	2.43235
69301	Rv0064	1.20846	1.97429	3.28066	3.72657	0.765832	0.445914
69316	Rv0064	-0.0244494	0.217285	2.56539	-1.00498	0.241734	-3.57037
69339	Rv0064	1.51225	2.37498	-0.806008	2.8807	0.862729	3.6867
69367	Rv0064	0.899448	1.32301	0.118289	-0.937177	0.423567	-1.05547
69375	Rv0064	-0.0768846	-0.515339	-0.911261	-0.935382	-0.438454	-0.0241205
69422	Rv0064	-0.962315	-0.543909	1.28868	-0.934405	0.418406	-2.22309
69444	Rv0064	-0.701108	-0.378275	0.915685	0.785002	0.322832	-0.130683
69589	Rv0064	0.426548	-2.24652	2.14544	-1.14737	-2.67307	-3.2928
69591	Rv0064	-1.5842	-1.92271	-1.07487	-1.71686	-0.33851	-0.641998
69625	Rv0064	0.788123	-0.340224	-0.608293	-0.639179	-1.12835	-0.0308858
69652	Rv0064	-0.630996	-0.339354	1.0913	-0.590301	0.291643	-1.6816
69657	Rv0064	-1.65499	-0.768647	-2.03913	0.149455	0.886342	2.18859
69661	Rv0064	0.589565	-0.390215	-0.654538	-0.690657	-0.97978	-0.0361187
69675	Rv0064	0.139936	-0.496982	0.350922	-0.883916	-0.636918	-1.23484
69744	Rv0064	1.72786	0.562751	0.990868	-1.31299	-1.16511	-2.30386
69792	Rv0064	1.18121	2.91841	0.0689113	-1.51241	1.7372	-1.58132
69806	Rv0064	-1.84585	-1.00523	-0.635054	-0.549464	0.840624	0.0855904
69823	Rv0064	-0.664733	-0.923243	-1.05614	2.55747	-0.25851	3.61361
69850	Rv0064	0.224765	-0.639508	-1.16798	-0.818253	-0.864273	0.349731
69928	Rv0064	2.87283	-1.06961	9.61581	2.73718	-3.94244	-6.87862
69999	Rv0064	-0.0316736	1.79535	2.58187	3.93642	1.82703	1.35455
70021	Rv0064	-0.273337	-0.829165	-0.80185	-1.42636	-0.555828	-0.624507
70028	Rv0064	-0.558992	-0.168679	-0.79982	-1.33288	0.390313	-0.533061
70030	Rv0064	4.30425	4.61569	2.05711	5.67526	0.311439	3.61815
70099	Rv0064	0.311016	1.58592	1.25734	1.94296	1.2749	0.685612
70102	Rv0064	-1.27568	0.041734	-0.943297	0.610518	1.31742	1.55381
70135	Rv0064	-0.930287	-0.131605	-0.280335	-0.488408	0.798682	-0.208073
70177	Rv0064	-2.22217	-1.35428	-2.30985	-1.58815	0.867889	0.721705
70198	Rv0064	-0.999542	-1.44117	0.116514	1.27016	-0.441627	1.15365
70204	Rv0064	-1.05332	-0.669506	-1.12741	-1.57668	0.383815	-0.449274
70206	Rv0064	0.173146	3.37224	0.237342	-0.867034	3.19909	-1.10438
70435	Rv0064	-0.467744	0.89896	0.251555	0.637118	1.3667	0.385563
70453	Rv0064	0.0355456	3.41102	0.236335	3.54502	3.37548	3.30868
70459	Rv0064	1.62121	-0.69466	1.20843	2.90356	-2.31587	1.69513
70534	Rv0064	0.514951	2.18665	-1.27828	-0.424386	1.6717	0.853892
70542	Rv0064	-1.62242	0.743016	0.187787	-1.39277	2.36543	-1.58055
70570	Rv0064	2.25788	-0.323601	-0.613073	-0.609429	-2.58148	0.00364378
70583	Rv0064	3.81874	-0.37429	-0.581369	1.09229	-4.19303	1.67366
70699	Rv0064	0.206639	-0.478971	1.49557	-0.825374	-0.68561	-2.32094
70728	Rv0064	3.05262	1.09177	2.27924	3.5867	-1.96085	1.30747
70744	Rv0064	3.20191	2.74681	0.93465	-0.0950633	-0.455104	-1.02971
70821	Rv0064	-0.469365	2.22988	-0.257714	-1.10201	2.69924	-0.8443
70843	Rv0064	-1.22342	0.250384	-0.492558	-0.957459	1.4738	-0.464901
70909	Rv0064	-0.998087	0.194274	0.172745	1.85511	1.19236	1.68236
70933	Rv0064	44.9943	21.4839	49.9222	35.6942	-23.5104	-14.228
70963	Rv0064	0.525469	-0.785726	-0.929271	-0.549372	-1.3112	0.379899
70988	Rv0064	-0.629146	-0.367546	-0.612577	-0.619953	0.2616	-0.00737596
71098	Rv0064	0.0467541	2.55387	-1.53394	-0.912622	2.50711	0.621315
71143	Rv0064	2.84575	0.655842	6.9407	1.15451	-2.1899	-5.78619
71158	Rv0064	4.56073	0.204035	0.847125	4.00705	-4.3567	3.15993
71300	Rv0064	0.704569	1.50191	0.126162	0.425386	0.797337	0.299224
71519	Rv0064	-0.90969	-0.523251	-0.866221	-0.809701	0.386439	0.0565202
71557	Rv0064	-0.158982	0.957889	-0.492084	0.723118	1.11687	1.2152
71588	IG_Rv0064_Rv0064A	-1.12098	0.250101	0.437121	2.69381	1.37108	2.25668
71594	Rv0064A	1.00482	2.12778	-1.58376	2.63763	1.12296	4.22139
71637	Rv0064A	1.93695	1.96001	2.57591	0.558484	0.023061	-2.01742
71679	Rv0064A	2.73024	-0.492078	1.79219	-1.41588	-3.22232	-3.20807
71681	Rv0064A	-0.42428	0.161056	-0.930178	-0.621008	0.585336	0.30917
71834	Rv0065	1.92705	0.370952	-1.30472	-0.397624	-1.5561	0.907091
71922	Rv0065	0.650759	-0.352158	0.850131	0.860468	-1.00292	0.0103366
72031	Rv0065	-1.78695	0.923627	-2.54236	-3.05682	2.71058	-0.514461
72049	Rv0065	-2.09553	-1.13648	-0.420434	-1.46325	0.959052	-1.04282
72076	Rv0065	-3.43027	-0.858149	-0.928805	0.939437	2.57212	1.86824
72089	Rv0065	6.02752	2.5226	8.63077	7.10789	-3.50492	-1.52287
72109	Rv0065	-2.24285	-1.49428	-1.26654	-0.611427	0.748567	0.65511
72121	Rv0065	1.60833	-1.01413	1.61901	-1.72176	-2.62246	-3.34077
72255	IG_Rv0065_Rv0066c	0.799709	2.73354	-0.601168	-0.589758	1.93383	0.0114105
72356	Rv0066c	-0.570257	-0.723156	-0.428257	-0.431739	-0.152899	-0.00348236
72359	Rv0066c	-0.679647	1.9582	-1.28973	-1.29314	2.63785	-0.00340568
72388	Rv0066c	1.02327	-0.520165	1.29253	1.43453	-1.54344	0.141998
72506	Rv0066c	0.430494	-0.633726	-1.16386	0.637263	-1.06422	1.80112
72518	Rv0066c	-1.87408	-0.353569	-2.02411	-2.11705	1.52051	-0.0929391
72612	Rv0066c	0.607059	1.08787	0.856215	-0.0863203	0.480809	-0.942535
72636	Rv0066c	-0.689188	-0.351834	1.19541	2.5659	0.337353	1.37049
72770	Rv0066c	-2.00205	-1.05834	-1.82432	-0.227489	0.943706	1.59683
72826	Rv0066c	1.75724	-0.660648	2.19183	-1.23118	-2.41789	-3.42301
72857	Rv0066c	-0.955867	-0.520851	-0.882704	-0.858023	0.435016	0.0246815
72989	Rv0066c	-1.00402	-0.521205	2.48528	-0.89917	0.482819	-3.38445
73494	Rv0066c	0.527483	-1.02235	-0.43302	-0.466968	-1.54984	-0.0339488
73549	Rv0066c	1.44542	-0.640974	0.73377	-0.123046	-2.0864	-0.856816
73799	Rv0066c	0.552146	-0.630775	1.69319	-1.09745	-1.18292	-2.79064
74281	Rv0066c	-0.655549	-0.34574	0.999489	-0.598714	0.309809	-1.5982
74313	Rv0066c	-0.78653	-0.382939	-0.647337	-0.689689	0.403591	-0.0423526
74342	Rv0066c	2.25543	-0.503761	0.387866	-0.86483	-2.75919	-1.2527
74374	Rv0066c	-0.994075	1.40259	0.183849	1.25697	2.39666	1.07312
74447	Rv0066c	-1.13309	-0.572285	1.79973	0.90263	0.56081	-0.897101
74483	Rv0066c	2.2565	-0.346815	2.70601	-0.637484	-2.60332	-3.34349
74562	IG_Rv0066c_Rv0067c	3.05817	-1.4546	-0.126901	0.324314	-4.51277	0.451214
74572	IG_Rv0066c_Rv0067c	-0.808347	-0.758237	0.841136	-1.33142	0.0501098	-2.17255
74578	IG_Rv0066c_Rv0067c	-0.274429	-0.634828	0.771775	-0.176546	-0.360399	-0.94832
74696	Rv0067c	-2.20222	-1.65202	-2.93147	-2.76022	0.550203	0.17125
74722	Rv0067c	-0.703952	-1.40828	-1.9368	-1.96707	-0.704333	-0.0302708
74749	Rv0067c	-2.04688	-1.06486	-1.39704	-1.95991	0.98202	-0.562873
74908	Rv0067c	-0.960198	-1.69958	-2.26109	-2.93507	-0.739383	-0.673975
75047	Rv0067c	-2.27729	-0.736266	-2.4992	-2.53407	1.54103	-0.0348711
75049	Rv0067c	-2.46912	-1.76547	-2.76918	-2.79551	0.703654	-0.0263257
75103	Rv0067c	-0.991181	-0.564307	0.175531	-0.970146	0.426874	-1.14568
75128	Rv0067c	-0.683481	-0.340359	-0.620304	-0.625987	0.343123	-0.00568329
75142	Rv0067c	-1.05062	-0.940125	1.08158	-1.59414	0.110492	-2.67572
75189	Rv0067c	-0.713442	2.15082	1.35481	-0.507449	2.86426	-1.86226
75203	IG_Rv0067c_Rv0068	-1.7891	-1.20763	-1.11897	-1.57271	0.581471	-0.453736
75242	IG_Rv0067c_Rv0068	0.0219286	-0.536414	-0.910105	-0.922209	-0.558343	-0.0121042
75244	IG_Rv0067c_Rv0068	0.0905072	2.45196	1.68373	-0.279963	2.36145	-1.9637
75253	IG_Rv0067c_Rv0068	-0.786502	-0.755915	-1.34514	-1.37116	0.0305874	-0.0260237
75275	IG_Rv0067c_Rv0068	-1.21915	-0.653377	-0.225807	-1.13881	0.565773	-0.913004
75286	IG_Rv0067c_Rv0068	-1.45416	-0.795821	2.22054	1.69597	0.658341	-0.524566
75500	Rv0068	-0.806528	3.19121	-0.77432	-0.758823	3.99774	0.0154964
75613	Rv0068	-0.928244	-1.26138	-0.187339	0.157391	-0.333138	0.34473
75615	Rv0068	2.21886	0.108892	2.74015	-0.518367	-2.10997	-3.25852
75808	Rv0068	-0.122552	1.6548	0.153648	0.166421	1.77735	0.0127728
75826	Rv0068	-1.05357	-1.09342	-1.82309	-0.846115	-0.0398561	0.976975
75862	Rv0068	-1.91505	-0.245235	-0.454049	-1.17656	1.66982	-0.722508
75881	Rv0068	-0.225335	2.75023	1.84215	-1.05283	2.97556	-2.89499
76069	Rv0068	-1.54944	-2.0491	-1.20449	-2.22066	-0.499654	-1.01616
76097	Rv0068	-0.808887	1.45036	-0.493319	1.36883	2.25925	1.86215
76198	Rv0068	3.023	2.78857	3.59298	7.46813	-0.234422	3.87515
76298	Rv0069c	0.517609	-0.884513	-1.70659	-0.0960477	-1.40212	1.61054
76715	Rv0069c	-0.0855792	-1.01347	-0.0027842	1.10517	-0.927893	1.10796
76727	Rv0069c	8.82801	3.85018	8.55541	4.20433	-4.97783	-4.35108
76889	Rv0069c	11.8353	5.9125	16.8452	15.5046	-5.92277	-1.34059
77005	Rv0069c	-1.59612	-1.30789	-1.43098	-0.583348	0.288226	0.847634
77055	Rv0069c	0.143966	-0.492352	-0.863385	0.30663	-0.636318	1.17001
77108	Rv0069c	-0.834097	-2.2451	1.55733	-1.70676	-1.411	-3.2641
77192	Rv0069c	-0.449322	1.11532	1.4042	-1.95291	1.56464	-3.35711
77422	Rv0069c	0.172887	3.96591	1.46844	1.60426	3.79302	0.135814
77530	Rv0069c	0.77444	-0.0240486	3.80484	0.0332617	-0.798489	-3.77158
77641	Rv0070c	-0.625792	-0.338954	-0.589429	-0.567328	0.286838	0.0221008
77955	Rv0070c	-1.70364	-1.45139	0.89631	-0.950867	0.25225	-1.84718
78293	Rv0070c	0.610169	0.559928	-1.13257	-0.855627	-0.0502412	0.276938
78364	Rv0070c	-0.23722	-0.875943	0.663259	0.694179	-0.638723	0.0309196
78442	Rv0070c	-0.175073	0.544266	0.615922	1.65114	0.719339	1.03522
78463	Rv0070c	0.893226	-0.351834	-0.603576	-0.611992	-1.24506	-0.00841662
78478	Rv0070c	-2.07269	0.812339	1.10403	2.49208	2.88503	1.38805
78567	Rv0070c	-1.72606	-0.18979	-1.39201	-2.63736	1.53627	-1.24534
78628	Rv0070c	-0.940595	1.58098	-1.40769	1.30876	2.52158	2.71646
78662	Rv0070c	1.1489	-0.511326	0.150409	0.177541	-1.66023	0.027132
78703	Rv0070c	2.26541	0.57875	1.52092	0.875858	-1.68666	-0.645066
78706	Rv0070c	0.744878	3.6414	0.425096	2.41082	2.89652	1.98572
78733	Rv0070c	1.12112	-0.359575	2.00193	1.68219	-1.48069	-0.319739
78784	Rv0070c	-0.341522	0.0607352	1.34435	1.51581	0.402257	0.171464
78921	IG_Rv0070c_Rv0071	-1.77506	0.10332	0.227898	-0.980077	1.87838	-1.20798
79152	IG_Rv0070c_Rv0071	-0.281986	0.871667	0.344627	2.4923	1.15365	2.14767
79256	IG_Rv0070c_Rv0071	-0.914291	-1.39094	0.582854	-2.347	-0.476652	-2.92985
79325	IG_Rv0070c_Rv0071	0.968489	2.17371	1.924	0.844797	1.20523	-1.0792
79365	IG_Rv0070c_Rv0071	0.63397	1.30527	0.343482	-1.06669	0.671304	-1.41017
79398	IG_Rv0070c_Rv0071	-4.35583	-4.31235	-3.72314	-4.58799	0.0434774	-0.86485
79427	IG_Rv0070c_Rv0071	0.604432	-1.23401	-1.26932	0.0349074	-1.83844	1.30422
79474	IG_Rv0070c_Rv0071	-0.930355	-1.37563	0.159398	-0.187323	-0.445272	-0.346721
79485	IG_Rv0070c_Rv0071	0.902654	1.0346	1.75928	0.0774254	0.131947	-1.68186
79724	Rv0071	-2.19369	-0.909372	-1.9552	-0.805065	1.28431	1.15013
79787	Rv0071	-3.61712	0.449121	-0.923793	0.175485	4.06625	1.09928
79825	Rv0071	-1.22015	-0.587756	7.17183	1.59015	0.63239	-5.58168
79894	Rv0071	-2.13969	-1.49975	-2.73125	-2.77196	0.639937	-0.0407055
79917	Rv0071	-11.6191	-6.50003	-10.9956	-10.7506	5.1191	0.245
80115	Rv0071	-1.64954	-0.600168	0.253381	-0.178189	1.04938	-0.431569
80143	Rv0071	2.06327	-0.414823	-0.701529	-0.688514	-2.4781	0.0130148
80149	Rv0071	2.3696	-0.728228	-1.21399	-1.24388	-3.09783	-0.0298915
80228	IG_Rv0071_Rv0072	-1.31294	-0.127059	0.434656	-2.3461	1.18588	-2.78075
80352	IG_Rv0071_Rv0072	0.95641	-0.734355	-0.0642487	-0.0808654	-1.69076	-0.0166167
80385	IG_Rv0071_Rv0072	-1.15072	-0.629792	-1.12494	-1.11682	0.520925	0.00811561
80426	IG_Rv0071_Rv0072	1.11503	-0.682094	3.34484	2.3751	-1.79712	-0.96974
80521	IG_Rv0071_Rv0072	-1.91318	-2.28625	0.741625	-2.7455	-0.373064	-3.48713
80551	IG_Rv0071_Rv0072	2.67132	0.401506	3.43308	0.958204	-2.26981	-2.47488
80612	IG_Rv0071_Rv0072	-2.25683	-1.42521	-1.86826	-1.62543	0.831628	0.24284
80787	Rv0072	0.357169	-1.40596	-0.101744	-0.618091	-1.76313	-0.516346
80832	Rv0072	-2.38306	-1.01174	-1.37001	-3.28328	1.37132	-1.91327
81165	Rv0072	0.280916	-1.25608	0.790993	-1.33444	-1.537	-2.12543
81179	Rv0072	-3.41443	-0.608341	-0.840221	-1.93893	2.80609	-1.09871
81196	Rv0072	-0.944529	1.17829	-1.29701	-1.85109	2.12282	-0.554079
81216	Rv0072	1.7769	-3.48855	0.247267	-2.48782	-5.26545	-2.73509
81220	Rv0072	-0.40637	-1.49183	-0.422055	-1.44204	-1.08546	-1.01999
81245	Rv0072	-2.13418	-0.960748	-0.67834	-3.68651	1.17343	-3.00817
81374	Rv0072	1.75644	-0.511289	1.32057	1.141	-2.26773	-0.17957
81396	Rv0072	-1.59312	-0.882928	-2.06822	-1.14324	0.710189	0.924981
81445	Rv0072	-4.07396	-2.22891	-3.22674	-3.77771	1.84505	-0.550968
81462	Rv0072	0.302316	-1.24892	-0.13515	1.74505	-1.55123	1.8802
81552	Rv0072	2.41891	-0.736819	1.1922	0.339055	-3.15573	-0.853141
81566	Rv0072	-3.14407	-1.90666	-1.55939	0.826	1.23742	2.38539
81576	Rv0072	0.0535969	-0.718538	-1.26042	-0.440899	-0.772134	0.819517
81610	Rv0072	-0.00213733	-0.544658	3.36708	0.536616	-0.54252	-2.83047
81671	Rv0072	1.52598	0.0256657	1.73042	5.29494	-1.50031	3.56452
81712	Rv0073	-3.20009	-0.421343	2.03724	-1.1224	2.77875	-3.15964
81715	Rv0073	-2.2358	0.314544	2.4077	1.18627	2.55034	-1.22143
81727	Rv0073	-0.301741	2.4601	-0.136893	-0.148866	2.76184	-0.0119731
81735	Rv0073	-1.94568	-0.618552	-1.28119	0.0298628	1.32712	1.31106
81896	Rv0073	4.84894	-0.409708	0.926739	4.54307	-5.25865	3.61633
81919	Rv0073	-0.212766	-0.62181	3.87256	-0.0178087	-0.409045	-3.89037
81927	Rv0073	4.90207	2.04166	1.94383	3.90591	-2.86041	1.96208
82004	Rv0073	1.14209	-0.785304	0.53602	0.565942	-1.92739	0.029922
82038	Rv0073	-0.883298	-1.01865	-3.61952	-1.02376	-0.135348	2.59577
82361	Rv0073	-0.228371	-1.32151	0.0109448	0.312923	-1.09314	0.301978
82417	Rv0073	0.34072	1.01536	2.09084	0.773966	0.674638	-1.31688
82504	Rv0073	0.146963	1.64357	1.37723	3.95975	1.49661	2.58251
82517	Rv0073	-1.19832	-1.3041	-0.166386	0.818817	-0.105777	0.985203
82585	Rv0073	-1.19136	-1.91836	-1.52657	-1.49813	-0.727006	0.0284387
82587	Rv0073	5.10176	-0.446809	2.8219	3.85288	-5.54857	1.03098
82666	Rv0073	1.07561	-0.803121	1.39655	-0.72934	-1.87873	-2.12589
82686	IG_Rv0073_Rv0074	-2.10426	-1.16738	0.0692472	-0.91306	0.936881	-0.982308
82765	Rv0074	-1.01352	-0.504245	-0.901415	-0.939146	0.509279	-0.0377308
82807	Rv0074	-0.653267	-0.354079	-0.581304	-0.582259	0.299189	-0.000955879
82912	Rv0074	-2.40153	-0.451677	0.110156	0.343476	1.94986	0.23332
82996	Rv0074	-0.169455	0.756306	3.81238	1.02247	0.925761	-2.78991
83114	Rv0074	2.27932	1.29984	-0.00564422	-1.9245	-0.979477	-1.91886
83141	Rv0074	0.778205	1.37987	0.0682235	0.46908	0.601666	0.400857
83326	Rv0074	-0.73527	-0.371654	-0.666854	-0.643067	0.363616	0.0237868
83357	Rv0074	2.37633	3.86585	2.71093	4.82776	1.48953	2.11683
83403	Rv0074	2.94833	-1.00356	2.54958	1.90973	-3.95189	-0.639849
83409	Rv0074	0.875399	-0.355696	0.947687	-0.617155	-1.23109	-1.56484
83566	Rv0074	-0.0760164	-1.655	-1.72346	-1.38857	-1.57898	0.334889
83585	Rv0074	0.56326	-1.78875	-0.513134	-0.795371	-2.35201	-0.282237
83738	Rv0074	-0.217415	-0.0886483	-1.07817	-0.351314	0.128767	0.726858
83846	Rv0074	0.334008	-0.139083	-0.978365	-2.24543	-0.47309	-1.26707
83946	Rv0074	0.357082	2.68858	0.693336	0.542699	2.3315	-0.150637
83966	Rv0074	0.746329	-1.03085	-1.75863	-0.620447	-1.77718	1.13819
83981	Rv0074	0.668288	-0.3911	0.744526	0.849056	-1.05939	0.10453
83992	IG_Rv0074_Rv0075	0.780587	8.85327	1.00432	2.63545	8.07269	1.63114
84065	Rv0075	-0.603897	-0.447206	1.40807	-1.95168	0.156691	-3.35974
84081	Rv0075	-3.0245	-0.25574	-2.18064	-0.940002	2.76876	1.24064
84173	Rv0075	-1.38147	-0.742042	-0.547833	-1.31555	0.639432	-0.767715
84233	Rv0075	-0.783798	-1.25855	0.406105	-2.03602	-0.474755	-2.44212
84313	Rv0075	-0.592081	-0.74657	-0.438159	-1.28617	-0.154489	-0.848006
84353	Rv0075	-1.62829	-0.350739	0.554428	-0.775066	1.27755	-1.32949
84434	Rv0075	-0.672751	1.53537	2.16406	0.106743	2.20812	-2.05732
84493	Rv0075	-2.28387	-1.45808	-0.818033	-1.78331	0.825789	-0.965278
84508	Rv0075	-1.28407	-0.988913	-1.76837	-1.63854	0.295161	0.129831
84520	Rv0075	-0.290645	-0.0496421	-1.78402	0.550254	0.241003	2.33427
84543	Rv0075	-0.935254	-0.889179	-1.33972	-2.12269	0.0460752	-0.782963
84559	Rv0075	-0.650994	0.737146	-1.2417	-1.24373	1.38814	-0.00202614
84617	Rv0075	0.966266	-1.67236	0.150672	-2.56484	-2.63863	-2.71551
84742	Rv0075	2.28398	5.49072	5.45137	3.74529	3.20675	-1.70608
84811	Rv0075	-0.792137	-0.764032	-1.393	-0.621416	0.0281052	0.771589
84833	Rv0075	-0.298214	2.71052	3.86262	1.68661	3.00873	-2.17601
84872	Rv0075	0.145768	0.14468	2.34624	-0.0721344	-0.0010881	-2.41838
84918	Rv0075	-2.31701	-0.0577529	-2.30411	-1.92279	2.25926	0.381321
84930	Rv0075	-1.28873	-1.16353	-0.839342	-0.232962	0.125207	0.606379
84952	Rv0075	0.667953	2.25129	-0.600552	-1.31556	1.58333	-0.715009
84956	Rv0075	-4.22098	-1.50082	-3.16036	-1.15907	2.72015	2.00129
85010	Rv0075	2.373	1.83021	5.68179	1.15277	-0.54279	-4.52902
85113	Rv0075	-0.954452	0.522714	4.22711	1.46959	1.47717	-2.75752
85135	Rv0075	-0.541239	-0.382645	2.86548	0.149164	0.158593	-2.71631
85166	Rv0075	-1.44104	0.950002	-0.42627	-0.143904	2.39104	0.282365
85178	IG_Rv0075_Rv0076c	2.43621	0.592611	1.1733	2.40658	-1.8436	1.23328
85223	Rv0076c	1.33354	0.700271	2.07072	4.03006	-0.633269	1.95934
85276	Rv0076c	0.694811	-2.02104	-2.08648	-0.458581	-2.71585	1.6279
85300	Rv0076c	0.00432043	-1.98345	-1.83624	0.932771	-1.98777	2.76901
85575	IG_Rv0076c_Rv0077c	-0.484709	-0.699235	0.887667	-0.762837	-0.214525	-1.6505
85637	Rv0077c	-1.42685	1.99916	-2.09003	-0.608502	3.42601	1.48153
85720	Rv0077c	-1.64725	0.652352	0.0718852	-1.85594	2.29961	-1.92783
85873	Rv0077c	1.2553	-0.638546	-1.13453	-1.14934	-1.89384	-0.0148027
85915	Rv0077c	-0.631611	-0.341994	-0.621105	-0.60298	0.289617	0.0181256
85976	Rv0077c	0.725578	8.55739	2.71469	1.45529	7.83181	-1.2594
85986	Rv0077c	-0.23848	0.551594	-0.436622	-1.0786	0.790074	-0.641975
86103	Rv0077c	1.199	-0.626064	7.69084	9.52755	-1.82507	1.83671
86135	Rv0077c	-0.589871	1.24089	3.29682	4.01483	1.83076	0.718001
86272	Rv0077c	-1.36006	-0.699816	0.343377	-1.2791	0.660249	-1.62247
86280	Rv0077c	2.17097	-0.633896	-1.03965	0.758613	-2.80487	1.79826
86359	Rv0077c	-1.29106	-1.47557	-0.495238	0.304924	-0.18451	0.800161
86378	Rv0077c	-2.7483	-1.49979	-1.6412	-0.480143	1.24851	1.16106
86429	Rv0077c	-1.47544	-0.988927	-3.24717	-0.923496	0.486517	2.32367
86436	Rv0077c	-2.07023	-1.56843	1.17378	0.891132	0.501803	-0.282652
86448	Rv0077c	-1.26937	-1.88156	-1.61461	-2.06776	-0.612196	-0.453146
86486	IG_Rv0077c_Rv0078	-0.0406991	-0.582782	0.0808969	-0.969296	-0.542083	-1.05019
86492	IG_Rv0077c_Rv0078	-0.980956	-0.542739	2.2589	-0.874389	0.438216	-3.13329
86514	IG_Rv0077c_Rv0078	-0.65702	-0.35886	1.16968	1.00367	0.298161	-0.166011
86621	Rv0078	-3.14417	-1.68514	-1.42021	-1.3645	1.45903	0.0557089
86681	Rv0078	-1.10986	-1.12885	-0.368416	-1.45401	-0.018988	-1.0856
86698	Rv0078	-0.712107	-0.377841	-0.686797	-0.674389	0.334266	0.0124081
86709	Rv0078	0.170221	-0.846219	-0.892686	-0.854016	-1.01644	0.03867
86835	Rv0078	-0.652477	-0.645649	-1.57933	-2.66945	0.00682765	-1.09012
86924	Rv0078	0.0439217	-1.05771	-1.28046	0.363216	-1.10163	1.64367
87124	Rv0078	-0.427992	1.39547	0.356074	1.23681	1.82346	0.880734
87276	Rv0078A	0.777334	0.748843	-0.79627	-0.0595163	-0.0284905	0.736754
87288	Rv0078A	-0.725528	-0.354402	-0.658308	-0.685929	0.371127	-0.0276204
87309	Rv0078A	0.164743	-0.757887	-1.23335	1.92116	-0.92263	3.15451
87343	Rv0078A	1.26243	-1.08616	-0.37094	0.70577	-2.3486	1.07671
87433	Rv0078A	-0.715381	-0.369704	-0.658943	-0.663429	0.345677	-0.00448641
87586	Rv0078A	-0.685022	-0.423271	-0.491142	0.403339	0.261751	0.894481
87605	Rv0078A	-2.5642	-1.0659	-0.0635951	-1.98991	1.4983	-1.92631
87615	Rv0078A	0.839902	2.48987	-0.594116	-0.613073	1.64997	-0.0189567
87631	Rv0078A	-2.64953	2.06079	-1.42039	0.0364949	4.71033	1.45689
87774	Rv0078A	-0.368011	-0.43734	-0.0859078	1.19816	-0.0693297	1.28407
87875	Rv0078B	4.84121	-1.39179	1.91932	-1.36196	-6.23301	-3.28127
87955	Rv0078B	-0.624601	-0.972875	-0.353209	-0.070673	-0.348274	0.282536
88015	IG_Rv0078B_Rv0079	-1.44236	-1.02608	-0.121704	-1.42566	0.416279	-1.30395
88076	IG_Rv0078B_Rv0079	-1.10276	3.03447	1.17252	1.98251	4.13723	0.809995
88232	Rv0079	1.871	-0.69026	-0.349888	2.71767	-2.56126	3.06756
88280	Rv0079	3.64998	1.42233	4.91197	1.42496	-2.22765	-3.48701
88299	Rv0079	-1.0526	-0.926526	1.09538	-1.55929	0.126074	-2.65467
88427	Rv0079	-5.48787	-3.2046	-4.77343	-5.00317	2.28327	-0.229739
88439	Rv0079	0.0798331	0.80225	-1.29235	-0.747497	0.722417	0.544849
88454	Rv0079	0.662928	-0.380197	2.19222	3.80828	-1.04313	1.61607
88604	Rv0079	-0.794069	-1.31994	-1.77295	-0.000444552	-0.52587	1.77251
88631	Rv0079	1.61043	-0.808556	-1.40102	-0.566222	-2.41898	0.834799
88665	Rv0079	-0.638147	-0.338362	-0.594439	-0.609521	0.299786	-0.0150819
88681	Rv0079	-0.735632	-0.555699	-0.289777	-2.25663	0.179933	-1.96685
88732	Rv0079	-1.37767	-0.71578	-1.26088	-1.26831	0.661888	-0.00742508
88778	Rv0079	-0.158273	-1.20613	-1.73785	-0.669156	-1.04786	1.0687
88954	Rv0079	-1.55244	-0.176813	0.193162	-1.94126	1.37563	-2.13442
88963	Rv0079	1.45292	-0.7405	-0.515199	-0.490839	-2.19342	0.0243599
89271	Rv0080	0.165647	-0.459213	-0.86838	-1.80105	-0.62486	-0.932667
89383	Rv0080	0.493661	0.219861	-1.40326	2.15197	-0.273801	3.55523
89471	Rv0080	-0.992944	-1.04915	-1.83532	-1.84456	-0.0562105	-0.00924347
89478	Rv0080	-0.100124	0.477814	-0.652429	0.783618	0.577937	1.43605
89516	IG_Rv0080_Rv0081	0.484112	-0.611324	2.418	-1.09936	-1.09544	-3.51737
89549	IG_Rv0080_Rv0081	1.80037	-0.0389516	1.17158	-0.503478	-1.83932	-1.67505
89593	Rv0081	-1.22351	-1.42805	-1.88609	-2.20294	-0.204535	-0.316848
89747	Rv0081	1.91814	0.69396	2.92173	3.94174	-1.22418	1.02
89797	Rv0081	1.86512	2.40597	3.03731	4.86768	0.540851	1.83038
89817	Rv0081	-0.670833	-0.352646	-0.570243	-0.589416	0.318188	-0.0191733
89885	Rv0081	-1.00077	-1.17416	-0.137017	0.13194	-0.173381	0.268957
89917	Rv0081	3.92288	-0.427136	2.38625	2.13237	-4.35001	-0.253883
89994	Rv0082	-0.402751	-0.655409	-1.11627	-1.12519	-0.252658	-0.00891818
90101	Rv0082	1.88158	0.202513	2.31531	-1.04266	-1.67906	-3.35797
90240	Rv0082	2.14847	0.914527	-0.215702	-0.100615	-1.23395	0.115088
90290	Rv0082	1.89683	-0.396099	2.06589	-0.662451	-2.29293	-2.72834
90321	Rv0082	0.0476789	-0.733823	0.286019	-1.24955	-0.781501	-1.53557
90497	Rv0083	1.06829	-1.20265	-1.01068	-0.612848	-2.27094	0.397835
90607	Rv0083	0.191658	-0.00826513	2.20032	0.546113	-0.199924	-1.6542
90619	Rv0083	-1.05581	1.25116	1.14995	7.78022	2.30697	6.63027
90811	Rv0083	1.64775	0.369672	2.06671	1.56842	-1.27808	-0.498285
90935	Rv0083	-1.25574	-1.28637	1.21866	-0.990563	-0.0306292	-2.20922
90939	Rv0083	-1.46109	0.201313	-1.70985	-2.23715	1.6624	-0.527301
91072	Rv0083	-1.32171	-0.503899	-0.747228	-0.598868	0.817815	0.14836
91165	Rv0083	-1.42865	0.773982	-0.0162098	0.349393	2.20263	0.365603
91216	Rv0083	0.793794	-0.00813577	2.3155	4.79394	-0.80193	2.47844
91281	Rv0083	-0.643046	-0.371654	-0.586508	-0.597495	0.271392	-0.0109871
91291	Rv0083	0.175909	-0.470133	-0.841178	-0.872377	-0.646042	-0.0311992
91353	Rv0083	2.89889	1.20682	3.22794	-0.977639	-1.69207	-4.20558
92035	Rv0083	0.283989	-0.898412	0.488542	0.557666	-1.1824	0.069124
92134	Rv0083	-2.00802	0.479006	-0.184411	-1.28589	2.48702	-1.10148
92136	Rv0083	0.475652	-0.633535	1.58021	0.693416	-1.10919	-0.886793
92155	Rv0083	-0.969858	-0.568727	-0.957451	0.161976	0.401132	1.11943
92194	Rv0083	8.48627	-0.173819	10.566	8.66758	-8.66009	-1.89839
92196	Rv0083	-0.532593	-1.04905	-1.33237	0.235769	-0.516458	1.56814
92269	Rv0083	0.293027	0.771414	-0.957848	-1.4051	0.478387	-0.447253
92278	Rv0083	0.79168	-0.350982	1.11907	-0.60972	-1.14266	-1.72879
92294	Rv0083	-1.67856	-1.26288	-0.529951	-0.966354	0.41568	-0.436403
92334	Rv0084	-1.46159	-0.962893	-1.35447	-2.58646	0.498694	-1.23199
92338	Rv0084	1.03333	1.48303	4.9724	0.252578	0.449696	-4.71982
92407	Rv0084	0.745294	-0.731505	-1.31513	-0.482944	-1.4768	0.832187
92638	Rv0084	3.94364	-0.312363	0.575419	1.05409	-4.256	0.478675
92816	Rv0084	-0.623985	1.81657	0.210737	1.21454	2.44055	1.0038
92857	Rv0084	0.0262753	-0.501228	-0.867415	-0.921738	-0.527504	-0.0543229
92973	Rv0084	0.0119119	0.635785	0.209905	1.09536	0.623874	0.885456
93294	Rv0085	-0.980685	-0.338189	-0.681013	-0.696746	0.642496	-0.0157325
93603	Rv0085	2.55176	11.5632	1.07852	2.79762	9.01139	1.7191
93773	Rv0085	-0.741042	0.49922	0.120375	2.38716	1.24026	2.26678
94215	Rv0086	-3.10189	-0.163638	-1.08111	-1.33885	2.93825	-0.257734
94244	Rv0086	-1.14954	1.06762	-0.122003	-0.202186	2.21717	-0.0801825
94256	Rv0086	2.539	-0.817957	0.0731441	0.83443	-3.35696	0.761285
94345	Rv0086	-0.735331	-0.405877	-0.64328	-0.661958	0.329454	-0.0186784
94428	Rv0086	-1.51378	-0.810456	2.16221	0.671164	0.703322	-1.49104
94472	Rv0086	0.677618	2.00936	0.883103	-0.690132	1.33174	-1.57324
94485	Rv0086	-1.43265	-0.0559256	-0.805914	0.957317	1.37672	1.76323
94538	Rv0086	-1.00144	-0.538546	-0.889807	-0.884301	0.462892	0.00550615
94564	Rv0086	-2.89089	-1.2701	-1.6537	-2.21346	1.62079	-0.559756
94776	Rv0086	-0.243512	-1.34352	-0.308706	-1.9473	-1.10001	-1.6386
94872	Rv0086	-0.582386	0.762899	-0.849549	-0.842653	1.34528	0.00689575
95042	Rv0086	-0.043629	-0.548548	0.102707	-0.962963	-0.504919	-1.06567
95410	Rv0086	1.22384	-0.633712	2.39765	-1.11459	-1.85755	-3.51224
95549	Rv0087	-0.234672	-0.828197	0.0658538	1.37369	-0.593525	1.30784
95636	Rv0087	-1.86027	-0.985988	-1.14226	-1.71885	0.874278	-0.576597
95727	Rv0087	-0.862067	-0.86123	-0.687967	-0.675703	0.000837377	0.0122633
95797	Rv0087	0.0451502	-0.77301	1.18775	1.05654	-0.818161	-0.131211
95840	Rv0087	-0.853848	-0.861375	0.686184	2.77986	-0.00752636	2.09367
96143	Rv0087	-0.980185	-0.530416	0.188459	-0.831674	0.449769	-1.02013
96392	Rv0087	-0.262813	1.13963	0.850444	-0.0594723	1.40244	-0.909916
96458	Rv0087	-0.819979	-1.52695	-0.616563	-1.84717	-0.70697	-1.23061
96513	Rv0087	4.43236	-0.119334	-1.00207	1.00416	-4.5517	2.00623
96566	Rv0087	-0.592809	-0.749999	0.250073	-0.473079	-0.15719	-0.723152
96642	Rv0087	-0.648822	-0.324103	-0.561178	-0.615436	0.324718	-0.0542581
96647	Rv0087	0.629612	1.79555	-0.631611	0.787673	1.16594	1.41928
96688	Rv0087	2.43415	-0.34292	-0.578157	-0.638557	-2.77707	-0.0604001
96718	Rv0087	0.189488	-1.02343	-0.56387	1.09906	-1.21292	1.66293
96872	Rv0087	-0.431283	-1.18278	0.839294	-1.50849	-0.751499	-2.34779
96890	Rv0087	6.35233	2.27067	5.57249	8.7142	-4.08165	3.1417
96912	IG_Rv0087_Rv0088	-1.25129	-0.913639	0.647851	1.24359	0.337651	0.595742
96920	IG_Rv0087_Rv0088	-1.54187	-0.839074	-0.715286	-0.683349	0.702792	0.0319364
96936	Rv0088	-1.4805	-1.02723	-1.86977	-1.25815	0.453277	0.611623
96974	Rv0088	-0.394537	-1.4136	0.403341	0.442501	-1.01906	0.0391603
96980	Rv0088	4.06485	-0.789615	-0.534057	1.68352	-4.85447	2.21757
97071	Rv0088	-0.946008	-0.513043	0.229403	0.215106	0.432965	-0.0142975
97102	Rv0088	0.660418	-0.791473	-1.541	-0.919431	-1.45189	0.621571
97273	Rv0088	-0.625792	-0.365111	2.68682	-0.550369	0.260681	-3.23719
97285	Rv0088	-0.668794	-0.373383	-0.644624	1.14877	0.295412	1.79339
97330	Rv0088	-0.440196	-1.137	-1.04676	-1.64488	-0.696806	-0.59812
97335	Rv0088	-0.426153	-0.662526	-1.13836	-1.0839	-0.236372	0.0544606
97470	Rv0088	-2.6672	0.632493	-1.89835	-1.59668	3.29969	0.301673
97509	Rv0088	-0.669612	-0.728629	-1.32401	-1.31299	-0.059017	0.011014
97581	Rv0088	3.79004	0.112069	0.479026	7.32548	-3.67797	6.84645
97592	Rv0088	-0.954055	1.38195	-0.872787	-0.920547	2.33601	-0.0477606
97623	IG_Rv0088_Rv0089	-0.0492497	0.0952732	-1.6462	0.77239	0.144523	2.41859
97668	IG_Rv0088_Rv0089	-2.0246	-1.00163	-1.25477	0.0235289	1.02296	1.27829
97688	IG_Rv0088_Rv0089	-0.963782	-0.11376	-1.32356	0.218401	0.850021	1.54196
97707	IG_Rv0088_Rv0089	-0.376946	-0.712079	-2.5094	-2.00962	-0.335133	0.499786
97788	Rv0089	-0.417983	-0.944673	-1.3682	-0.711408	-0.52669	0.656791
97888	Rv0089	-0.392212	-0.822933	-0.0861528	-0.13574	-0.430721	-0.0495867
97893	Rv0089	0.0365183	1.01287	-0.248515	-0.265581	0.976355	-0.0170664
98092	Rv0089	-1.66153	0.237392	-0.423757	3.71593	1.89892	4.13969
98152	Rv0089	4.92068	-0.414575	0.825565	-0.640313	-5.33526	-1.46588
98260	Rv0089	-2.0314	2.01833	-2.40773	-1.37542	4.04974	1.03231
98297	Rv0089	0.75512	1.34804	-1.48808	0.394833	0.592925	1.88291
98313	Rv0089	2.18498	-0.627481	0.57361	-1.1875	-2.81247	-1.76111
98330	Rv0089	-1.22039	1.20376	-1.59271	-1.02956	2.42415	0.563145
98349	Rv0089	-0.924146	-0.526187	0.297809	-0.889727	0.397959	-1.18754
98379	IG_Rv0089_Rv0090	1.9783	0.0196434	-0.5443	2.46925	-1.95866	3.01355
98396	IG_Rv0089_Rv0090	-1.3922	2.03157	0.387408	-0.454466	3.42376	-0.841874
98468	IG_Rv0089_Rv0090	2.71632	-0.852089	0.937653	0.936141	-3.56841	-0.00151114
98552	Rv0090	-0.763804	-0.872792	2.57623	-0.374632	-0.108989	-2.95087
98613	Rv0090	-1.26278	-2.78163	-0.607659	-2.94733	-1.51885	-2.33967
98692	Rv0090	-1.44314	-0.743226	-0.488286	-1.25433	0.699914	-0.766047
98709	Rv0090	0.892888	2.00356	0.39314	-1.2426	1.11067	-1.63574
98818	Rv0090	-1.1549	0.629868	1.74664	1.63553	1.78477	-0.111114
98836	Rv0090	-0.908229	-0.472241	0.382406	-0.898967	0.435988	-1.28137
98963	Rv0090	-0.212403	3.47101	7.37867	12.4206	3.68341	5.04193
99023	Rv0090	0.365372	1.07249	-0.435849	0.521286	0.707119	0.957135
99137	Rv0090	2.36091	-0.585353	1.66442	1.67478	-2.94626	0.0103551
99151	Rv0090	0.987108	-0.439975	0.0882804	5.59453	-1.42708	5.50625
99188	Rv0090	4.12842	2.57784	3.80995	5.40168	-1.55058	1.59173
99322	IG_Rv0090_Rv0091	0.582737	-1.20944	1.86617	2.76471	-1.79218	0.898534
99343	IG_Rv0090_Rv0091	-0.0771984	-0.554282	-0.899889	-0.907755	-0.477084	-0.00786536
99444	IG_Rv0090_Rv0091	-1.56118	0.247155	0.490004	0.586658	1.80834	0.0966545
99546	IG_Rv0090_Rv0091	-0.12129	-1.23717	3.85805	-0.754217	-1.11588	-4.61226
99609	IG_Rv0090_Rv0091	-2.00819	2.87931	-0.707157	-1.22382	4.8875	-0.516667
99732	Rv0091	1.72544	2.18749	0.878246	-0.401406	0.462047	-1.27965
99791	Rv0091	0.0862976	3.03498	-1.29484	-1.84358	2.94868	-0.548743
99848	Rv0091	3.23068	-0.871671	-1.00138	-0.947013	-4.10235	0.0543668
99940	Rv0091	-0.761456	-0.391451	-0.0359803	0.523995	0.370005	0.559975
100020	Rv0091	-0.622442	0.0422831	1.17932	1.23369	0.664725	0.054367
100068	Rv0091	-0.635054	-0.701286	-0.442153	-1.23055	-0.066232	-0.788397
100176	Rv0091	-2.34009	0.0918737	2.94077	-1.49564	2.43197	-4.43641
100179	Rv0091	-2.5239	-2.58103	-1.45521	-2.74347	-0.0571374	-1.28827
100206	Rv0091	-1.60932	-1.15523	0.829678	-1.62991	0.454086	-2.45958
100256	Rv0091	0.0186737	-0.137437	0.375447	-1.80586	-0.156111	-2.18131
100310	Rv0091	-1.35788	-0.734235	-1.28484	-0.499994	0.623642	0.784844
100459	IG_Rv0091_Rv0092	-0.355259	0.569019	-1.4691	-1.54004	0.924278	-0.0709332
100505	IG_Rv0091_Rv0092	2.30456	6.34335	13.5386	4.37669	4.03879	-9.1619
100517	IG_Rv0091_Rv0092	-1.63459	1.36484	0.396615	-0.204365	2.99942	-0.60098
100629	Rv0092	-1.06416	-0.84534	-1.50182	1.61582	0.218822	3.11764
100805	Rv0092	-1.78542	0.570149	-2.26157	-1.88476	2.35557	0.376813
100887	Rv0092	-0.0114158	-0.565441	-0.953709	0.103062	-0.554025	1.05677
100983	Rv0092	-1.01728	-0.82866	-1.49556	0.901711	0.188621	2.39727
101082	Rv0092	0.354302	1.73903	-0.751995	1.83866	1.38473	2.59066
101095	Rv0092	-2.21029	0.487863	-1.69916	0.0327766	2.69815	1.73193
101123	Rv0092	5.18523	2.15074	-1.1715	3.33938	-3.03448	4.51088
101166	Rv0092	-1.49132	0.552484	-1.38199	-0.625984	2.0438	0.756002
101194	Rv0092	-3.18071	0.982099	-4.02833	-0.999196	4.16281	3.02913
101198	Rv0092	-1.7941	0.110255	-0.976977	-1.0201	1.90435	-0.0431259
101246	Rv0092	-1.27213	-0.473857	-1.1499	0.906269	0.79827	2.05617
101319	Rv0092	-0.83676	1.47431	-1.94997	0.59968	2.31107	2.54965
101331	Rv0092	-0.725816	-0.402725	-0.697557	2.17123	0.323091	2.86879
101409	Rv0092	-3.69279	-2.27302	-2.38119	-0.559996	1.41978	1.82119
101643	Rv0092	-1.57331	1.46486	-1.47113	-0.794884	3.03817	0.676248
101686	Rv0092	0.212971	0.31545	0.143535	1.09007	0.102479	0.946536
101697	Rv0092	-2.22697	-1.16055	-1.13359	-1.10858	1.06642	0.0250088
101715	Rv0092	0.0782948	-0.734929	-0.498049	-0.457032	-0.813224	0.0410168
101864	Rv0092	-1.55577	1.01399	-1.39964	-0.495398	2.56976	0.904246
102231	Rv0092	-0.695942	0.0227345	0.70776	0.710789	0.718677	0.00302843
102385	Rv0092	-0.594686	0.0885332	-2.27112	-1.23035	0.683219	1.04078
102456	Rv0092	-1.1742	-1.31287	-1.4024	0.0101957	-0.138675	1.41259
102531	Rv0092	0.124892	-0.542568	-1.1085	-1.14227	-0.66746	-0.0337702
102612	Rv0092	-1.4031	-1.49755	-1.10129	-1.28376	-0.094443	-0.182474
102683	Rv0092	1.60442	1.49569	4.07736	0.418825	-0.108732	-3.65854
102809	Rv0092	-0.625136	-0.331385	-0.621567	-0.605816	0.293752	0.0157506
102816	Rv0092	0.879686	-0.34591	-0.560418	-0.579856	-1.2256	-0.0194382
102816	Rv0093c	0.879686	-0.34591	-0.560418	-0.579856	-1.2256	-0.0194382
103041	Rv0093c	-1.06923	-0.0375852	-2.29591	1.13182	1.03165	3.42773
103052	Rv0093c	-0.152154	2.28938	1.4636	-0.58971	2.44153	-2.05331
103106	Rv0093c	-0.612389	-0.347965	1.14992	-0.581382	0.264424	-1.7313
103214	Rv0093c	6.3457	6.55739	4.95544	6.79711	0.211688	1.84167
103405	Rv0093c	-1.17177	-0.732432	-2.57182	-0.875284	0.439338	1.69654
103534	Rv0093c	-0.528582	-1.22394	-1.03807	-1.73044	-0.695356	-0.692376
103630	Rv0093c	-0.890713	-1.00653	1.55701	-0.137037	-0.115817	-1.69404
103809	Rv0094c	-0.642464	0.548737	0.864109	1.27637	1.1912	0.412258
103957	Rv0094c	1.25594	-1.71114	-2.51905	-1.81979	-2.96708	0.699266
104034	Rv0094c	-0.533098	3.22002	-0.220532	0.646201	3.75312	0.866732
104050	Rv0094c	-0.589962	0.62129	-0.577869	-2.51827	1.21125	-1.94041
104092	Rv0094c	-1.4264	1.42155	-1.48113	-1.75625	2.84795	-0.275126
104113	Rv0094c	-2.2654	0.243382	1.89871	-0.633123	2.50878	-2.53183
104157	Rv0094c	-0.789082	-1.74652	-1.69546	0.997245	-0.957433	2.69271
104424	Rv0094c	3.5957	0.765432	3.1549	1.96765	-2.83027	-1.18725
104464	Rv0094c	0.0393728	0.548929	0.181552	-1.31248	0.509556	-1.49403
104472	Rv0094c	0.517985	-1.80914	-1.51616	-1.50902	-2.32712	0.00713935
104491	Rv0094c	1.01783	-1.02218	1.51878	0.456222	-2.04001	-1.06256
104562	Rv0094c	0.522904	-0.343757	0.668371	2.9453	-0.866661	2.27693
104611	Rv0094c	0.0306985	1.37944	-1.05422	2.87671	1.34874	3.93094
104952	Rv0095c	-0.655306	-0.372564	2.65951	-0.60464	0.282742	-3.26415
105089	Rv0095c	1.11676	-0.529815	-0.872893	0.178902	-1.64658	1.05179
105096	Rv0095c	-1.81993	-0.899131	0.976792	-0.936409	0.920802	-1.9132
105112	Rv0095c	2.4719	-0.623058	-0.102216	-0.0880862	-3.09496	0.0141294
105146	Rv0095c	0.573766	-0.815778	1.42614	-1.37033	-1.38954	-2.79647
105177	Rv0095c	-0.193	-0.782605	3.07991	-1.41149	-0.589605	-4.4914
105188	Rv0095c	0.639497	0.291549	0.0903973	0.12781	-0.347949	0.0374128
105198	Rv0095c	-0.961862	-0.514905	0.18651	2.4684	0.446956	2.28189
105208	Rv0095c	-0.0705253	-0.348437	-0.613251	-2.23707	-0.277912	-1.62382
105249	IG_Rv0095c_Rv0096	-1.00744	-0.555763	-0.889416	-0.91389	0.451678	-0.0244743
105259	IG_Rv0095c_Rv0096	-1.97948	0.265156	-1.56881	-1.25765	2.24463	0.311164
105288	IG_Rv0095c_Rv0096	1.03565	2.04476	-1.68647	-0.199724	1.00911	1.48675
105319	IG_Rv0095c_Rv0096	0.504816	-0.804495	0.787488	-0.638097	-1.30931	-1.42558
105329	Rv0096	-2.46769	-0.233628	0.734388	-0.982172	2.23406	-1.71656
105331	Rv0096	-1.55958	-1.16022	1.11011	-2.28971	0.399359	-3.39982
105416	Rv0096	-2.62913	-2.66954	-0.0458248	-2.35363	-0.040403	-2.30781
105426	Rv0096	2.61307	0.136047	3.51631	-0.150089	-2.47702	-3.6664
105507	Rv0096	2.41206	0.0872808	5.26011	1.59226	-2.32478	-3.66785
105528	Rv0096	-3.0074	-1.54971	-1.38669	-3.13808	1.45769	-1.75139
105586	Rv0096	7.18742	0.664829	6.93709	1.93302	-6.52259	-5.00407
105603	Rv0096	-0.558006	0.65588	0.876862	-0.628134	1.21389	-1.505
105732	Rv0096	-0.740412	-0.467183	2.35166	-0.346227	0.273229	-2.69789
105774	Rv0096	-1.59379	-0.822634	-0.108027	-1.39052	0.77116	-1.28249
105808	Rv0096	-0.668103	-0.358615	2.59043	-0.631045	0.309489	-3.22147
105863	Rv0096	-0.0493917	-0.581183	0.139431	-0.941074	-0.531791	-1.0805
105877	Rv0096	0.455244	1.25176	2.34735	-1.53769	0.796512	-3.88505
105908	Rv0096	0.556261	-1.10241	-0.227407	-1.265	-1.65867	-1.03759
105933	Rv0096	0.0604838	-0.496471	2.42828	-0.919352	-0.556955	-3.34763
105939	Rv0096	-0.501315	-0.687911	-0.310884	-0.413867	-0.186596	-0.102983
105982	Rv0096	-1.25065	-0.662029	0.633215	-1.11952	0.588621	-1.75273
106017	Rv0096	5.80991	1.18754	2.30751	10.6183	-4.62237	8.31078
106032	Rv0096	0.649514	2.4513	2.36213	-0.708066	1.80179	-3.07019
106038	Rv0096	-0.596916	-1.82044	-0.442142	-2.99095	-1.22353	-2.54881
106041	Rv0096	8.49275	3.83379	-0.0346778	1.3314	-4.65896	1.36607
106050	Rv0096	-0.20054	0.0109897	-1.12826	-1.11943	0.21153	0.00883235
106105	Rv0096	1.26093	-0.980526	-1.82037	0.470066	-2.24146	2.29044
106154	Rv0096	0.170168	-0.495456	0.30045	2.52211	-0.665624	2.22166
106323	Rv0096	-1.47523	-2.59428	2.93219	-3.669	-1.11904	-6.60119
106355	Rv0096	-1.22322	-1.28345	0.321071	-2.35894	-0.0602261	-2.68001
106367	Rv0096	-1.29357	0.954605	-1.38642	-1.41548	2.24818	-0.0290527
106483	Rv0096	2.56132	3.01899	5.65277	1.30466	0.457675	-4.34811
106491	Rv0096	-1.3177	-0.697322	-0.486715	-1.24608	0.620379	-0.759361
106601	Rv0096	3.91269	1.3424	0.0955186	1.16564	-2.57029	1.07012
106667	Rv0096	-1.74641	-1.88775	-4.26126	-2.78773	-0.141345	1.47353
106688	Rv0096	1.90404	1.66085	-1.3909	0.119106	-0.243192	1.51001
106742	Rv0097	-1.3757	-0.421506	-0.719361	-1.4288	0.954193	-0.70944
106805	Rv0097	-0.705992	0.995376	0.898231	-2.58329	1.70137	-3.48152
106807	Rv0097	-0.390973	1.22647	-1.21832	-1.96984	1.61745	-0.751519
106829	Rv0097	2.01733	-0.55676	0.752553	0.389492	-2.57409	-0.363061
106836	Rv0097	-0.162264	-0.961744	0.672382	-1.09861	-0.79948	-1.77099
106858	Rv0097	0.497465	-0.1691	-0.216858	-0.856749	-0.666565	-0.639891
106906	Rv0097	0.562579	1.53937	3.77634	-1.41557	0.976789	-5.19191
106926	Rv0097	-0.746394	-0.30258	2.02889	-2.01307	0.443814	-4.04196
106929	Rv0097	-1.35168	0.41709	-0.0368549	-1.8216	1.76877	-1.78474
106941	Rv0097	-1.21719	-1.75113	-0.783309	-2.69852	-0.533938	-1.91521
107024	Rv0097	4.78318	-0.407666	-0.684906	-0.681687	-5.19085	0.00321889
107031	Rv0097	-3.42534	-1.51044	-1.98458	-1.78521	1.9149	0.199372
107033	Rv0097	-1.70259	-0.502862	-0.402327	-4.1258	1.19973	-3.72347
107039	Rv0097	2.26684	0.401955	0.329871	1.24189	-1.86489	0.91202
107106	Rv0097	-4.19319	0.983463	-2.0994	-3.42683	5.17665	-1.32743
107226	Rv0097	3.15797	-0.108235	1.90243	0.935517	-3.26621	-0.966914
107245	Rv0097	-0.420006	-0.163987	0.58195	0.842514	0.256019	0.260564
107278	Rv0097	1.94385	0.467438	1.97378	1.21506	-1.47641	-0.758725
107288	Rv0097	-1.58383	0.254911	-1.67576	-2.61398	1.83874	-0.938219
107328	Rv0097	-1.93694	-2.22253	-0.380818	-1.69655	-0.285595	-1.31573
107436	Rv0097	2.03382	13.986	6.52943	2.08498	11.9522	-4.44445
107452	Rv0097	2.25692	0.662775	1.18831	-0.380164	-1.59414	-1.56847
107456	Rv0097	5.55332	1.19375	2.86506	1.72153	-4.35957	-1.14353
107466	Rv0097	4.1374	-0.916783	2.39768	0.98184	-5.05418	-1.41584
107553	Rv0097	-0.0870406	-0.420002	-0.274174	-1.62234	-0.332962	-1.34816
107592	Rv0097	-5.06452	-2.30353	-4.85689	-4.08866	2.76099	0.768236
107696	Rv0098	1.69658	2.64683	2.20066	0.865038	0.950243	-1.33562
107717	Rv0098	0.939007	-0.948074	0.109171	3.12208	-1.88708	3.01291
107735	Rv0098	6.10006	4.41229	3.35859	0.231418	-1.68777	-3.12717
107765	Rv0098	-0.504596	-0.433519	-0.737275	-0.200883	0.0710765	0.536392
107795	Rv0098	4.92394	0.723992	2.60029	1.53525	-4.19995	-1.06504
107797	Rv0098	-1.07017	-0.648756	1.31774	-1.05157	0.421417	-2.36931
107858	Rv0098	-1.06405	3.14482	1.2046	-0.979494	4.20886	-2.18409
107927	Rv0098	-0.807837	1.42498	0.265132	-1.34633	2.23282	-1.61146
107947	Rv0098	-2.16708	-1.29678	-2.79189	-2.18496	0.870302	0.606931
108059	Rv0098	2.05531	0.0899651	2.6202	0.633701	-1.96534	-1.9865
108129	Rv0098	0.114507	-0.50527	-0.901922	0.303729	-0.619777	1.20565
108149	Rv0098	-0.921686	-0.455662	1.49095	0.333595	0.466024	-1.15735
108179	Rv0099	-0.626051	-0.322047	-0.617085	-0.618746	0.304004	-0.00166164
108197	Rv0099	-0.0266435	-0.557367	-0.933361	-0.927759	-0.530723	0.00560226
108272	Rv0099	1.32843	0.251806	1.80295	0.459569	-1.07662	-1.34338
108285	Rv0099	0.879045	-0.32787	-0.662645	1.08374	-1.20692	1.74638
108344	Rv0099	0.0723434	0.207702	0.333536	-0.914135	0.135358	-1.24767
108356	Rv0099	-0.748756	-1.20703	0.0256258	-1.99675	-0.458272	-2.02238
108393	Rv0099	6.2073	1.5928	3.56609	1.52329	-4.6145	-2.04281
108565	Rv0099	-0.219991	-0.610063	-0.13801	-1.0088	-0.390072	-0.870791
108586	Rv0099	-1.57444	-1.23516	-1.71333	5.23709	0.339281	6.95042
108596	Rv0099	-1.09914	-0.623022	-0.0892902	0.840769	0.476121	0.930059
108692	Rv0099	-1.11836	-0.622637	-0.218538	-0.165265	0.495723	0.0532725
108718	Rv0099	-0.168876	-0.37487	-1.11555	-0.75127	-0.205994	0.364283
108807	Rv0099	0.267235	-1.00956	1.213	-0.635963	-1.2768	-1.84896
108850	Rv0099	-0.744273	0.0562647	2.61866	-1.09032	0.800537	-3.70898
108854	Rv0099	1.27599	2.4382	2.60348	1.56325	1.16221	-1.04022
108899	Rv0099	-3.41521	-0.53423	-2.02638	-1.09153	2.88098	0.934852
108952	Rv0099	1.91743	1.3151	1.21879	0.0612903	-0.602326	-1.1575
108976	Rv0099	2.25714	-0.496759	-0.854459	0.322222	-2.7539	1.17668
109032	Rv0099	2.45215	-0.35711	0.948538	4.1811	-2.80926	3.23257
109079	Rv0099	-0.644886	-0.354613	6.01398	2.78414	0.290273	-3.22984
109104	Rv0099	-0.476043	-0.696093	-1.18242	-0.286741	-0.22005	0.89568
109197	Rv0099	2.15045	-0.379325	-0.646947	-0.701204	-2.52978	-0.0542571
109215	Rv0099	-2.02518	-1.72331	0.329404	0.703268	0.301866	0.373864
109226	Rv0099	-0.711132	-0.354079	1.11058	-0.594875	0.357053	-1.70546
109244	Rv0099	2.3351	2.30261	-0.595436	1.13736	-0.032492	1.7328
109285	Rv0099	-1.44295	-0.734818	-0.621416	-0.58266	0.708129	0.0387559
109292	Rv0099	-0.426224	-0.642166	-0.261164	0.56793	-0.215942	0.829094
109317	Rv0099	-0.638164	2.19178	0.178328	2.03821	2.82994	1.85988
109410	Rv0099	-0.309511	-2.36402	-2.20203	-3.54729	-2.05451	-1.34525
109521	Rv0099	1.35323	1.7792	-1.0509	-1.90907	0.425972	-0.858166
109822	Rv0100	-2.82526	-0.216579	-0.329847	-2.70282	2.60868	-2.37297
109824	Rv0100	-0.827729	-0.0396661	-1.79909	-0.576545	0.788063	1.22254
109916	Rv0100	-3.1432	-0.851342	0.861163	-1.41359	2.29186	-2.27475
110017	Rv0101	2.45428	-0.382859	-0.573018	-0.589802	-2.83714	-0.0167844
110017	Rv0100	2.45428	-0.382859	-0.573018	-0.589802	-2.83714	-0.0167844
110040	Rv0101	-0.897358	-1.49973	-0.925928	0.623935	-0.602374	1.54986
110060	Rv0101	2.62521	-0.0632858	-1.77467	0.399801	-2.68849	2.17447
110074	Rv0101	1.72701	-0.539953	-0.910761	0.438335	-2.26696	1.3491
110076	Rv0101	-0.802361	-1.37794	-0.506999	-1.70154	-0.57558	-1.19455
110094	Rv0101	-2.03047	-2.20492	-0.146846	1.70165	-0.174458	1.84849
110149	Rv0101	-0.765548	0.414728	-1.31634	0.111221	1.18028	1.42756
110199	Rv0101	-1.52841	-0.822079	-1.39084	-0.68342	0.706334	0.707421
110221	Rv0101	-0.743888	2.28307	-0.704988	-0.698368	3.02696	0.0066201
110315	Rv0101	-0.755725	-1.18042	-1.3459	-1.1037	-0.424699	0.242204
110340	Rv0101	-1.69676	-1.27075	-0.987156	-1.66543	0.426013	-0.678277
110424	Rv0101	0.534858	-0.632646	2.51972	-1.08024	-1.1675	-3.59996
110473	Rv0101	-3.1679	-1.76044	-0.198902	-3.61685	1.40746	-3.41795
110574	Rv0101	2.82068	7.1577	2.9381	2.48356	4.33702	-0.454535
110600	Rv0101	-0.016406	-0.145893	-0.31671	0.213375	-0.129487	0.530086
110711	Rv0101	-0.448512	-1.18825	-1.12358	-0.1022	-0.739742	1.02138
110916	Rv0101	2.33738	0.853002	0.734478	0.73185	-1.48438	-0.00262844
110929	Rv0101	-1.53442	-0.841626	-0.635853	-1.43935	0.692794	-0.803495
110958	Rv0101	-1.07792	-0.606664	-1.15203	-2.29687	0.471255	-1.14483
110970	Rv0101	-0.0646446	-1.42728	-0.0543257	0.398406	-1.36264	0.452732
111083	Rv0101	-1.10073	2.7853	-0.118576	2.61778	3.88603	2.73636
111148	Rv0101	1.38311	0.800352	3.67051	2.98202	-0.582756	-0.688489
111405	Rv0101	0.901685	-0.491422	-0.86082	-0.906695	-1.39311	-0.0458753
111528	Rv0101	-0.566101	-0.928143	0.962467	0.362023	-0.362042	-0.600444
111726	Rv0101	0.664911	0.224295	-0.286965	-1.09771	-0.440616	-0.810742
111749	Rv0101	-0.478783	-1.05839	-1.80001	-1.27882	-0.579604	0.521186
111822	Rv0101	-0.725457	-0.406058	-0.672844	-0.659182	0.319399	0.0136617
111938	Rv0101	-0.672199	-0.317385	-0.628925	-0.601364	0.354814	0.0275615
112173	Rv0101	-2.55211	-1.57694	-0.728704	-0.437545	0.97517	0.291159
112273	Rv0101	-0.947152	1.41558	0.254277	2.47866	2.36273	2.22439
112324	Rv0101	0.879469	-0.334707	-0.659015	2.92531	-1.21418	3.58432
112502	Rv0101	0.994229	-0.37271	-0.606306	-0.630717	-1.36694	-0.0244116
112513	Rv0101	0.0371646	1.13434	-0.318969	-1.01785	1.09718	-0.698879
112703	Rv0101	-1.94258	-0.978596	-1.79027	-1.15751	0.963983	0.63276
112777	Rv0101	15.5315	4.68887	8.83815	9.76176	-10.8426	0.923618
112906	Rv0101	-1.46294	-1.19544	-1.43126	-1.75978	0.267494	-0.328517
112922	Rv0101	1.03706	-0.730769	-0.139242	1.18755	-1.76783	1.32679
112926	Rv0101	1.79701	1.18052	3.1717	-0.562478	-0.616486	-3.73418
112970	Rv0101	0.623134	-0.393535	-0.641794	0.860468	-1.01667	1.50226
112992	Rv0101	-0.817473	1.62282	0.765178	-1.33985	2.44029	-2.10503
113095	Rv0101	1.09598	1.37808	1.42917	4.48382	0.282102	3.05465
113113	Rv0101	3.53866	1.13251	1.87168	1.14076	-2.40614	-0.730914
113133	Rv0101	-1.79857	-0.23856	-2.49921	-2.00451	1.56001	0.494701
113166	Rv0101	1.13121	-1.4868	1.5328	-0.337192	-2.61802	-1.86999
113227	Rv0101	-2.2482	-1.2874	-1.56944	-2.17678	0.960796	-0.607342
113395	Rv0101	-0.0476433	-0.929762	-0.484043	-1.91018	-0.882119	-1.42614
113462	Rv0101	4.45735	-0.784843	0.742411	0.702696	-5.24219	-0.0397146
113517	Rv0101	0.0864582	-1.17437	-1.83759	1.01802	-1.26083	2.85562
113571	Rv0101	-0.525894	2.1564	2.0515	1.27725	2.6823	-0.774254
113580	Rv0101	-1.55073	0.731348	1.17256	1.66333	2.28208	0.490763
113652	Rv0101	3.28769	0.351115	1.85597	-0.189783	-2.93657	-2.04575
113675	Rv0101	-0.937668	-0.47664	-0.843201	0.295094	0.461028	1.1383
113712	Rv0101	-0.000672489	-0.748134	-1.29575	-0.608402	-0.747462	0.687346
113827	Rv0101	-1.10982	1.49688	0.516798	-1.35194	2.6067	-1.86874
113924	Rv0101	0.138013	-0.691643	0.331602	-0.432162	-0.829656	-0.763764
114049	Rv0101	2.44109	-0.661796	-0.298249	-1.96187	-3.10289	-1.66362
114251	Rv0101	-1.21664	0.871217	-1.11889	-0.18521	2.08786	0.933681
114285	Rv0101	-1.24101	-0.631671	-0.250114	-1.08916	0.609337	-0.839046
114326	Rv0101	-2.63455	-1.29139	-0.458937	-1.36986	1.34316	-0.910927
114437	Rv0101	-1.38759	-1.2134	-1.11034	-0.576747	0.174182	0.533589
114512	Rv0101	-0.990677	0.389857	-1.09323	-2.4433	1.38053	-1.35007
114558	Rv0101	-1.87107	-1.20853	-1.64246	-2.30029	0.662542	-0.657824
114589	Rv0101	1.93575	-0.609574	0.483983	-1.21222	-2.54533	-1.6962
114705	Rv0101	-0.246507	1.31932	-2.12905	-2.15222	1.56582	-0.0231717
114850	Rv0101	-1.21952	0.0375403	-1.05905	-0.435426	1.25706	0.623624
114858	Rv0101	-0.948318	-0.495768	0.202312	-0.869635	0.45255	-1.07195
114903	Rv0101	0.213741	-1.87427	-1.45986	-1.71362	-2.08802	-0.253764
114912	Rv0101	-1.32364	1.25854	-1.66415	-0.965537	2.58218	0.698614
114926	Rv0101	2.13972	-0.932382	3.17223	1.97483	-3.0721	-1.1974
115035	Rv0101	0.910914	-0.923362	0.714129	-0.446225	-1.83428	-1.16035
115078	Rv0101	-0.446969	0.0920639	3.67846	1.72497	0.539033	-1.95348
115297	Rv0101	-0.643398	0.439779	-0.949392	-2.76626	1.08318	-1.81687
115305	Rv0101	-0.131127	0.367805	1.09519	-1.94541	0.498932	-3.0406
115339	Rv0101	0.264194	0.0730849	-0.946801	-1.28451	-0.191109	-0.337706
115418	Rv0101	2.46272	2.95528	4.69941	0.803807	0.492559	-3.89561
115435	Rv0101	0.647598	4.6758	2.48409	-0.675879	4.0282	-3.15997
115461	Rv0101	-2.61483	-2.1261	0.905468	-3.05992	0.488725	-3.96539
115491	Rv0101	3.94596	0.667627	1.95016	0.41485	-3.27834	-1.53531
115563	Rv0101	-2.18983	2.15287	1.51972	-1.79872	4.3427	-3.31844
115650	Rv0101	0.880167	2.7087	1.04032	-0.618576	1.82853	-1.6589
115702	Rv0101	0.146212	0.848067	5.39709	2.38725	0.701854	-3.00983
115717	Rv0101	-0.838631	4.50569	0.224521	-0.254553	5.34432	-0.479074
115753	Rv0101	1.37713	3.45918	3.70347	-0.031335	2.08206	-3.7348
115761	Rv0101	-0.503258	-0.670544	1.44117	-0.318793	-0.167285	-1.75996
115816	Rv0101	-1.00055	1.71903	-0.638984	-2.58823	2.71957	-1.94925
115836	Rv0101	0.421258	0.964628	-2.26266	1.76806	0.54337	4.03073
115858	Rv0101	-0.0814844	-0.213333	-0.300073	-0.88422	-0.131849	-0.584147
115926	Rv0101	-0.860082	-0.101265	0.248345	-1.64494	0.758817	-1.89329
115934	Rv0101	15.7316	7.07765	13.7032	12.4506	-8.65394	-1.25262
115944	Rv0101	-0.333052	-0.650546	0.756249	-1.0994	-0.317494	-1.85565
116075	Rv0101	0.0492302	-0.55495	0.212048	-0.926935	-0.60418	-1.13898
116098	Rv0101	-4.2793	-2.56922	-2.0778	-3.12183	1.71008	-1.04403
116152	Rv0101	-0.556312	-0.417616	-1.55939	3.32546	0.138695	4.88485
116320	Rv0101	-0.302645	-1.18897	0.899088	-2.31278	-0.88632	-3.21187
116364	Rv0101	1.93498	-0.280074	1.46362	-0.473605	-2.21505	-1.93722
116474	Rv0101	0.689208	-0.352678	0.880529	-0.680372	-1.04189	-1.5609
116649	Rv0101	-1.96655	-0.0652007	-1.24546	-0.727011	1.90135	0.518449
116708	Rv0101	0.00182407	0.538153	-0.137854	-1.11128	0.536329	-0.973422
116733	Rv0101	-1.1971	-1.13498	-0.972323	-2.10979	0.0621162	-1.13747
116803	Rv0101	-1.43116	-0.760183	-0.539539	0.256358	0.67098	0.795897
116847	Rv0101	-1.22413	-0.619216	-0.193132	-1.09934	0.604917	-0.906204
116955	Rv0101	-2.4968	-1.52347	-1.26998	-0.426156	0.973328	0.843821
117014	Rv0101	-0.736661	-0.392579	-0.682629	-0.621694	0.344082	0.0609344
117039	Rv0101	0.499072	-0.801867	-1.43372	-0.100542	-1.30094	1.33318
117168	Rv0101	-0.336092	-0.816936	0.210187	-1.39496	-0.480845	-1.60515
117197	Rv0101	2.26524	-0.347524	4.2142	1.0609	-2.61277	-3.1533
117213	Rv0101	-4.20214	-1.14288	-0.357157	-1.76527	3.05926	-1.40811
117380	Rv0101	-0.893092	-0.996212	-0.608078	-0.150745	-0.10312	0.457334
117504	Rv0101	-1.19316	-0.906336	-1.52398	-1.17563	0.286826	0.348352
117517	Rv0101	4.94863	4.23678	4.06762	6.84722	-0.71185	2.77959
117537	Rv0101	-0.509232	-1.16078	-0.0248633	-1.02431	-0.651543	-0.999444
117551	IG_Rv0101_Rv0102	1.54143	0.171499	0.299053	1.62801	-1.36994	1.32896
117622	IG_Rv0101_Rv0102	0.0326972	2.93096	4.79384	0.673535	2.89826	-4.1203
117648	IG_Rv0101_Rv0102	-0.882707	-0.570221	1.57986	-0.853038	0.312485	-2.4329
117702	IG_Rv0101_Rv0102	-0.38241	-1.01672	-0.329689	-0.669731	-0.634305	-0.340041
117731	Rv0102	0.586654	-0.383504	2.33713	-0.683126	-0.970158	-3.02026
117787	Rv0102	0.910974	5.5424	1.00886	4.53036	4.63142	3.5215
118313	Rv0102	-0.709119	-0.375799	-0.684855	-0.680833	0.33332	0.00402167
119301	Rv0102	-0.323008	-0.575093	0.776237	-1.04045	-0.252084	-1.81669
119447	Rv0102	-0.741141	-0.375057	2.41975	-0.698469	0.366084	-3.11822
119530	Rv0102	-0.7453	2.07427	0.820693	-0.660679	2.81957	-1.48137
119570	Rv0102	0.761557	-0.358442	0.889376	-0.703094	-1.12	-1.59247
119730	IG_Rv0102_Rv0103c	0.558586	-0.114	2.64147	1.94201	-0.672586	-0.699459
119916	Rv0103c	0.791667	-0.789178	0.244587	5.62553	-1.58085	5.38094
119936	Rv0103c	1.99842	-0.387013	-0.65571	-0.694088	-2.38543	-0.038378
120045	Rv0103c	-0.950678	1.47376	2.67425	-0.908245	2.42444	-3.5825
120121	Rv0103c	0.162318	-1.01832	1.00776	-1.18105	-1.18064	-2.18882
120256	Rv0103c	0.368611	1.48763	0.771168	2.31105	1.11901	1.53988
120310	Rv0103c	-1.24346	-1.50069	-1.41873	-1.34613	-0.257227	0.0725976
120410	Rv0103c	-0.421915	-1.26071	0.805172	-1.3104	-0.8388	-2.11557
120574	Rv0103c	0.0982729	-0.511719	0.161192	-0.927963	-0.609992	-1.08916
120626	Rv0103c	-0.00292764	-0.525142	0.0724453	-0.933236	-0.522214	-1.00568
120791	Rv0103c	3.49865	4.87129	6.00096	5.39989	1.37264	-0.601067
120882	Rv0103c	-0.685687	-0.333483	-0.570439	-0.633147	0.352204	-0.0627082
120892	Rv0103c	1.29308	-0.300883	0.131346	-1.06182	-1.59397	-1.19316
120902	Rv0103c	1.86448	-0.000444025	0.804305	1.90613	-1.86492	1.10182
120940	Rv0103c	-0.827717	-2.05489	-1.31537	-1.05255	-1.22718	0.262823
120989	Rv0103c	2.05041	1.42567	-0.887517	-0.88763	-0.624733	-0.00011357
121171	Rv0103c	0.0656963	-0.537099	0.148126	-0.91891	-0.602795	-1.06704
121181	Rv0103c	6.07043	2.03766	13.278	4.10546	-4.03278	-9.17258
121251	Rv0103c	0.189103	-0.513899	-0.848767	1.4545	-0.703002	2.30326
121291	Rv0103c	-2.51932	0.675571	-0.340935	-1.03862	3.19489	-0.69768
121391	Rv0103c	-0.788652	-1.59536	-1.08973	-0.362831	-0.806713	0.726896
121397	Rv0103c	0.221104	1.20064	0.472814	0.245527	0.97954	-0.227287
121442	Rv0103c	0.777734	-1.32441	0.840023	-1.21369	-2.10214	-2.05371
121500	Rv0103c	-2.4367	0.0665234	-0.384759	-1.90653	2.50322	-1.52177
121548	Rv0103c	-0.810734	-1.76818	-2.62296	-1.0556	-0.95745	1.56736
121766	Rv0103c	4.47001	4.71452	6.69621	6.79841	0.24451	0.102201
121770	Rv0103c	-4.30745	0.0525605	-2.09124	-0.451969	4.36001	1.63927
121856	Rv0103c	10.7728	4.93162	6.36922	8.51434	-5.84117	2.14512
121916	Rv0103c	5.43602	3.3326	3.71929	27.5056	-2.10342	23.7863
121950	Rv0103c	0.181552	1.5563	0.0870601	0.580936	1.37475	0.493876
122045	Rv0103c	-0.641503	1.18916	-0.299257	-1.78415	1.83066	-1.48489
122104	Rv0103c	-2.92235	0.389408	-0.454817	-0.182909	3.31176	0.271908
122193	IG_Rv0103c_Rv0104	-1.88017	-0.769742	-2.14308	-1.98129	1.11043	0.161791
122211	IG_Rv0103c_Rv0104	-3.00085	-1.09318	-1.8401	0.0324069	1.90767	1.87251
122220	IG_Rv0103c_Rv0104	-1.57173	0.796918	1.45294	1.52275	2.36865	0.0698089
122231	IG_Rv0103c_Rv0104	1.48862	3.11049	0.06306	-0.00476715	1.62188	-0.0678271
122243	IG_Rv0103c_Rv0104	-1.65146	-0.751743	-2.50938	-2.19628	0.899716	0.313098
122304	IG_Rv0103c_Rv0104	-3.18389	0.795637	-1.6375	-1.99035	3.97953	-0.352846
122388	Rv0104	-0.277862	0.126282	-1.91328	-0.670231	0.404144	1.24305
122444	Rv0104	-0.184725	0.527988	-0.196947	2.07045	0.712713	2.2674
122494	Rv0104	-3.93023	-0.830677	-1.60574	-2.34833	3.09956	-0.742597
122542	Rv0104	3.53017	1.96737	1.46757	2.4326	-1.5628	0.965032
122566	Rv0104	-1.96502	-1.05409	-2.3878	-1.20059	0.91093	1.18721
122596	Rv0104	3.42744	-0.542026	0.0615157	-1.20719	-3.96947	-1.2687
122609	Rv0104	0.137363	0.663457	3.60913	0.881411	0.526095	-2.72772
122643	Rv0104	-2.43176	0.752559	-2.04441	1.37953	3.18431	3.42394
122655	Rv0104	-4.11775	-2.66598	-3.67895	-3.5465	1.45177	0.132456
122696	Rv0104	5.30971	5.77081	2.80346	7.03975	0.461104	4.23629
122764	Rv0104	1.94025	-0.544206	0.110858	1.25957	-2.48446	1.14871
122834	Rv0104	0.42352	-0.554639	-0.373397	-2.59532	-0.978158	-2.22192
122836	Rv0104	-0.384578	4.39659	0.0400927	2.25376	4.78117	2.21367
122992	Rv0104	-2.94164	-0.347186	0.565084	-2.56295	2.59446	-3.12803
123012	Rv0104	-1.73863	0.103859	0.181681	0.498807	1.84248	0.317126
123049	Rv0104	-2.50397	0.0835066	0.21184	-0.448801	2.58748	-0.660641
123122	Rv0104	6.03121	3.4416	0.915452	0.822963	-2.58961	-0.0924885
123221	Rv0104	-1.83156	-0.996988	-0.965665	-1.56855	0.834569	-0.602888
123243	Rv0104	5.58286	3.16942	5.54648	9.28855	-2.41344	3.74207
123346	Rv0104	-4.11517	-1.93498	-2.90261	-2.61085	2.18019	0.29176
123470	Rv0104	-1.62137	0.182673	1.21653	-1.37559	1.80404	-2.59213
123493	Rv0104	-1.72257	-1.57435	-2.34279	-1.66512	0.14822	0.677673
123520	Rv0104	-0.402854	1.26125	-0.790731	0.706585	1.66411	1.49732
123522	Rv0104	-1.70197	0.369855	-0.555619	-2.21343	2.07182	-1.65781
123612	Rv0104	-0.766723	0	1.5687	-0.901379	0.766723	-2.47008
123671	Rv0104	-1.75608	-0.376419	0.335958	1.28845	1.37966	0.952488
123772	Rv0104	2.40601	-0.454254	-0.796697	0.299237	-2.86026	1.09593
123829	Rv0104	-3.1938	0.733594	-1.65342	-1.6419	3.9274	0.0115183
123873	IG_Rv0104_Rv0105c	-0.208727	0.453929	-0.70184	-0.685161	0.662657	0.0166795
123896	IG_Rv0104_Rv0105c	-1.84084	-1.36616	0.439584	-0.0288396	0.474677	-0.468423
123906	IG_Rv0104_Rv0105c	-3.32191	-0.740058	-0.929254	-0.720511	2.58186	0.208744
123910	IG_Rv0104_Rv0105c	-3.06649	0.298383	-0.478949	0.132978	3.36487	0.611927
123912	IG_Rv0104_Rv0105c	-0.334477	-0.629412	-0.171346	-0.157434	-0.294935	0.0139127
124145	Rv0105c	-2.20127	-1.29282	-1.12279	-0.253533	0.908445	0.869256
124149	Rv0105c	0.587157	0.897232	-0.193348	0.838911	0.310074	1.03226
124152	Rv0105c	-1.22242	-0.613243	-0.258767	-0.295356	0.609181	-0.0365893
124168	Rv0105c	-0.647039	-0.346173	-0.613475	1.02058	0.300866	1.63405
124298	IG_Rv0105c_Rv0106	-0.652665	-0.315503	-0.572397	-0.591996	0.337162	-0.0195993
124327	IG_Rv0105c_Rv0106	-0.660876	-0.341496	0.994078	-0.630024	0.31938	-1.6241
124343	IG_Rv0105c_Rv0106	0.0266435	-0.54196	-0.873495	0.179568	-0.568603	1.05306
124362	IG_Rv0105c_Rv0106	-0.997399	-0.518282	-0.932811	-0.904559	0.479117	0.0282514
124379	Rv0106	0.539688	0.284507	0.450948	2.81063	-0.255181	2.35968
124390	Rv0106	-0.293737	-1.0734	-2.23618	-0.713081	-0.779663	1.5231
124603	Rv0106	0.5397	-1.75464	0.103743	-1.45967	-2.29434	-1.56342
124722	Rv0106	0.915297	2.16362	-0.636491	-0.612179	1.24832	0.0243116
124786	Rv0106	-1.6305	-0.354879	-0.150096	0.940348	1.27562	1.09044
125015	Rv0106	-1.06739	0.688935	-1.32146	0.729911	1.75632	2.05137
125292	Rv0106	0.790667	2.59664	-1.15377	1.47634	1.80597	2.63011
125337	Rv0106	-1.37025	-0.890852	-2.71573	-1.84469	0.479401	0.871033
125371	Rv0106	-0.644693	-0.32847	1.11861	2.67647	0.316223	1.55785
125377	Rv0106	-1.21195	-0.0851794	1.90101	-1.35216	1.12678	-3.25317
125469	Rv0106	3.21735	3.88239	2.15971	3.73214	0.665045	1.57243
125579	IG_Rv0106_Rv0107c	-0.0493589	-0.731281	0.222322	-0.484963	-0.681922	-0.707285
125592	IG_Rv0106_Rv0107c	-0.0524768	-0.798079	-1.36585	-1.3275	-0.745602	0.0383522
125605	IG_Rv0106_Rv0107c	-0.395145	1.31465	-0.909982	-0.254214	1.7098	0.655768
125620	IG_Rv0106_Rv0107c	1.31832	0.858552	0.912832	2.64568	-0.45977	1.73285
125644	Rv0107c	-0.616445	-0.370304	1.07315	-0.613416	0.246141	-1.68657
125659	Rv0107c	-2.72014	-0.964192	-2.07315	-1.93848	1.75594	0.134661
125666	Rv0107c	-2.21071	-1.08735	-2.07177	-1.48728	1.12336	0.584488
125823	Rv0107c	-1.04614	-0.401846	4.41915	2.06802	0.644294	-2.35113
125843	Rv0107c	0.524083	-0.378275	-0.656885	-0.636184	-0.902358	0.0207007
125940	Rv0107c	0.752062	-0.319849	1.06643	-0.616658	-1.07191	-1.68308
126098	Rv0107c	0.155287	3.35197	0.388629	-0.461502	3.19668	-0.850131
126431	Rv0107c	-0.660779	2.51426	-0.5985	-0.586441	3.17504	0.0120592
126693	Rv0107c	4.32648	1.94453	1.84993	3.41057	-2.38196	1.56064
126812	Rv0107c	-0.389737	-0.642118	0.698161	-0.27619	-0.252381	-0.974351
126829	Rv0107c	-1.78683	1.35504	-0.562368	0.930501	3.14187	1.49287
126963	Rv0107c	-0.629367	-0.907129	-0.393782	-0.377181	-0.277762	0.0166011
127344	Rv0107c	-0.411588	-0.636045	-1.10171	-1.1096	-0.224458	-0.0078928
127392	Rv0107c	1.85778	-0.983774	-1.15598	-1.10314	-2.84155	0.0528429
127503	Rv0107c	-1.03772	-0.549464	0.105661	1.21571	0.48826	1.11005
128109	Rv0107c	-2.24093	-1.18593	-0.732709	-1.60349	1.055	-0.870782
128148	Rv0107c	-0.730327	2.11659	0.772807	-0.677272	2.84692	-1.45008
128165	Rv0107c	-0.655069	-0.334707	-0.59045	-0.574097	0.320362	0.0163526
128305	Rv0107c	3.88907	-0.739506	-0.421581	-0.482464	-4.62857	-0.0608824
128389	Rv0107c	1.08484	-0.555763	-0.926136	4.64476	-1.6406	5.5709
128616	Rv0107c	2.10667	1.60959	1.63986	1.59504	-0.497082	-0.0448224
128697	Rv0107c	1.78499	-1.12737	1.21905	2.40975	-2.91236	1.19069
128777	Rv0107c	-1.12495	-0.98122	-1.49532	-1.47345	0.143729	0.0218628
128820	Rv0107c	-0.694433	-1.19883	-1.42338	0.071472	-0.504401	1.49485
128904	Rv0107c	0.945697	-0.372027	-0.603814	-0.624167	-1.31772	-0.0203538
128983	Rv0107c	-2.0604	-0.768269	4.34285	-1.30058	1.29213	-5.64343
129116	Rv0107c	-0.758332	-0.377616	-0.638437	-0.663791	0.380716	-0.0253541
129184	Rv0107c	-1.54347	1.85166	-1.24076	1.81891	3.39513	3.05967
129231	Rv0107c	-0.387563	0.628278	0.409035	-1.54914	1.01584	-1.95817
129269	Rv0107c	-0.625911	2.9362	-0.627695	-0.617695	3.56211	0.00999911
129321	Rv0107c	-0.285544	-0.77815	0.603954	1.38444	-0.492606	0.780484
129396	Rv0107c	4.03191	0.800594	-0.213703	-0.811982	-3.23132	-0.59828
129431	Rv0107c	0.144357	-0.465611	-0.849904	-0.852662	-0.609967	-0.00275779
129496	Rv0107c	-0.799761	0.893978	-1.00264	-2.2234	1.69374	-1.22076
129708	Rv0107c	0.628953	4.81659	-1.32905	-0.558582	4.18764	0.770468
129789	Rv0107c	0.664014	2.75619	0.752419	10.1374	2.09217	9.38498
129860	Rv0107c	1.39103	-1.09087	-0.459649	0.712541	-2.4819	1.17219
129888	Rv0107c	-0.594853	-0.303149	-0.810966	-1.80872	0.291704	-0.997754
130019	Rv0107c	1.2906	-1.01512	2.45291	-0.035129	-2.30572	-2.48804
130074	Rv0107c	0.20672	-0.741323	-2.17006	-0.71562	-0.948042	1.45444
130107	Rv0107c	-1.79062	0.738948	-1.3875	0.0980317	2.52957	1.48553
130130	Rv0107c	-0.958305	-0.53372	0.206941	-0.900992	0.424584	-1.10793
130263	Rv0107c	-0.951262	3.34841	0.196266	-0.93059	4.29967	-1.12686
130353	Rv0107c	-0.65755	0.103024	4.90202	0.0884012	0.760574	-4.81362
130491	Rv0107c	-2.60552	0.0465829	-1.05194	-1.7201	2.65211	-0.668163
130558	IG_Rv0107c_Rv0108c	14.3177	1.07461	-0.990136	2.74017	-13.2431	3.7303
130564	IG_Rv0107c_Rv0108c	0.806252	2.22154	-0.646731	0.797372	1.41529	1.4441
130573	IG_Rv0107c_Rv0108c	1.25685	1.96608	4.46172	2.29599	0.709229	-2.16573
130587	IG_Rv0107c_Rv0108c	-0.869625	-0.281435	-0.202712	1.25152	0.58819	1.45423
130602	IG_Rv0107c_Rv0108c	-0.0182009	1.16565	1.48197	-0.921819	1.18385	-2.40379
130616	IG_Rv0107c_Rv0108c	2.42381	-1.06603	0.726917	2.15803	-3.48984	1.43111
130699	IG_Rv0107c_Rv0108c	0.57178	0.731385	6.23545	2.9655	0.159605	-3.26995
130708	IG_Rv0107c_Rv0108c	-1.23371	2.44705	1.02854	-1.46458	3.68076	-2.49312
130787	IG_Rv0107c_Rv0108c	0.998774	-0.351629	1.13063	-0.600312	-1.3504	-1.73094
130929	Rv0108c	-2.80104	-1.91463	-1.5755	-1.00822	0.886409	0.567286
131037	Rv0108c	2.67178	-0.715446	-1.03219	2.99248	-3.38723	4.02466
131140	IG_Rv0108c_Rv0109	0.819744	-0.823123	-2.05325	0.311665	-1.64287	2.36491
131149	IG_Rv0108c_Rv0109	3.05872	2.50427	3.83451	2.79377	-0.554453	-1.04073
131158	IG_Rv0108c_Rv0109	1.68669	0.37738	3.43136	0.701369	-1.30931	-2.72999
131328	IG_Rv0108c_Rv0109	-2.29461	0.490279	-0.544486	-1.18393	2.78489	-0.639449
131341	IG_Rv0108c_Rv0109	3.71696	0.925598	4.0126	2.99342	-2.79136	-1.01919
131441	Rv0109	1.07273	-0.532075	-0.908528	1.18604	-1.6048	2.09457
131497	Rv0109	-0.965672	0.305852	-0.755599	0.521932	1.27152	1.27753
131542	Rv0109	0.0639353	-0.49822	-0.450505	1.27408	-0.562155	1.72459
131553	Rv0109	0.74582	-2.00579	-2.62498	-1.15547	-2.75161	1.46951
131565	Rv0109	-1.57567	0.774995	-2.03434	-1.92131	2.35067	0.113026
131640	Rv0109	-1.20953	-0.0661393	-1.94773	-1.37318	1.14339	0.574549
131740	Rv0109	0.378889	0.351279	-0.399582	0.374121	-0.0276105	0.773703
131776	Rv0109	-0.6545	-0.718766	1.10315	-1.2574	-0.0642661	-2.36055
131867	Rv0109	1.36956	2.56715	0.732914	-0.280815	1.19759	-1.01373
131894	Rv0109	0.804539	-0.349996	-0.625259	-0.599141	-1.15454	0.0261181
131929	Rv0109	3.64315	-0.352559	1.73532	-0.772354	-3.99571	-2.50768
132077	Rv0109	-1.21551	-0.609011	-1.15017	1.46998	0.606496	2.62015
132353	Rv0109	-0.225944	-0.585724	-1.03136	-0.124624	-0.35978	0.906735
132638	Rv0109	-0.651959	-0.369271	2.55566	-0.586096	0.282688	-3.14176
132743	Rv0109	1.30419	0.992061	2.5914	1.64218	-0.312132	-0.949219
132752	Rv0109	2.16528	-0.408061	0.929381	-0.687529	-2.57334	-1.61691
132838	Rv0109	-1.00562	-0.517506	1.32146	1.3166	0.488117	-0.00485816
132870	Rv0109	-0.732554	0.586228	1.03689	2.08477	1.31878	1.04788
132951	IG_Rv0109_Rv0110	0.0721386	0.532744	1.24355	0.977293	0.460605	-0.266255
132975	IG_Rv0109_Rv0110	-2.40295	0.0353057	-1.22208	0.279599	2.43826	1.50168
133002	IG_Rv0109_Rv0110	-2.21615	-2.39136	-2.08319	-2.69741	-0.175209	-0.614226
133019	IG_Rv0109_Rv0110	6.47445	2.82715	5.35777	5.64637	-3.6473	0.288601
133094	Rv0110	-0.675221	-0.301824	0.333227	-1.00149	0.373398	-1.33472
133136	Rv0110	0.0891857	0.819258	3.5105	2.49395	0.730072	-1.01655
133140	Rv0110	-2.78445	-0.639131	-2.80127	-1.3306	2.14532	1.47067
133248	Rv0110	3.88101	4.95235	-1.52239	-0.628461	1.07134	0.893931
133278	Rv0110	-0.561978	0.392458	-1.21986	0.681684	0.954436	1.90155
133317	Rv0110	-0.485637	0.334288	2.54444	-0.617653	0.819925	-3.16209
133374	Rv0110	-0.277613	-0.467724	-2.13763	1.61418	-0.19011	3.75181
133410	Rv0110	-3.11373	-0.912279	-1.92294	-1.92521	2.20145	-0.00227357
133427	Rv0110	-0.105613	-0.756631	-1.17342	1.06074	-0.651018	2.23417
133430	Rv0110	-0.227226	-0.793697	-0.94956	-0.550121	-0.566471	0.399439
133603	Rv0110	-1.50967	-0.829165	-0.729511	-0.0371235	0.6805	0.692387
133629	Rv0110	8.32873	5.80903	10.4095	16.249	-2.51971	5.83952
133635	Rv0110	-0.671893	1.26549	1.38587	1.07786	1.93738	-0.308008
133785	IG_Rv0110_Rv0111	0.5285	-0.625937	3.66798	-0.151887	-1.15444	-3.81987
133833	IG_Rv0110_Rv0111	-0.528347	2.74545	-1.67812	0.0035719	3.27379	1.68169
133868	IG_Rv0110_Rv0111	3.02605	1.44779	1.22329	0.74985	-1.57826	-0.473441
134017	Rv0111	0.160685	-0.466045	-0.880449	-0.912565	-0.62673	-0.0321156
134056	Rv0111	2.73752	1.90029	1.78301	0.283354	-0.837228	-1.49965
134074	Rv0111	-1.15536	-0.603141	-0.162315	-1.10352	0.552219	-0.941209
134089	Rv0111	2.82785	-0.651328	3.13802	2.33031	-3.47918	-0.807702
134117	Rv0111	-0.354651	0.847737	-0.248179	-1.09898	1.20239	-0.850803
134213	Rv0111	-3.01682	-1.20962	-2.42599	-0.454265	1.80719	1.97172
134305	Rv0111	-0.93162	1.48417	0.706315	-1.69665	2.41579	-2.40297
134332	Rv0111	-0.93594	-0.0924892	-1.89795	-1.24831	0.843451	0.649642
134359	Rv0111	-0.836278	-0.712895	-1.31626	-2.73665	0.123383	-1.4204
134393	Rv0111	-0.30029	2.64116	-1.06111	-1.05116	2.94145	0.00995056
134400	Rv0111	-2.22888	-1.66852	-0.593633	-1.28711	0.560357	-0.693478
134431	Rv0111	-1.07575	0.213046	0.371304	-1.58029	1.28879	-1.95159
134466	Rv0111	-0.999697	1.01107	0.545958	-0.810269	2.01077	-1.35623
134469	Rv0111	-0.803094	0.295527	-0.0514576	-2.31561	1.09862	-2.26415
134506	Rv0111	-1.99762	-0.281993	-1.84056	-1.81901	1.71563	0.0215558
134627	Rv0111	1.41745	1.0104	-1.57162	-1.55589	-0.407055	0.0157238
134655	Rv0111	-1.83355	-0.427304	-0.697055	-0.376289	1.40624	0.320766
134669	Rv0111	-0.61259	-0.343797	1.02371	-0.606706	0.268793	-1.63041
134917	Rv0111	-0.971206	3.91973	-0.87194	-0.851908	4.89093	0.0200321
134986	Rv0111	-1.87886	-0.23737	-0.405733	-0.418138	1.64149	-0.0124047
134991	Rv0111	-4.49885	-1.64421	-3.81926	-4.07267	2.85464	-0.253417
135000	Rv0111	-0.405946	1.2418	0.698937	-0.921024	1.64775	-1.61996
135044	Rv0111	0.702414	0.210248	-0.29027	-0.288456	-0.492166	0.00181331
135077	Rv0111	-1.78892	-1.43203	-2.67766	-2.45647	0.356882	0.221194
135134	Rv0111	0.79842	1.5052	0.108383	0.414948	0.706783	0.306565
135247	Rv0111	-0.677796	-0.342013	-0.613235	-0.608355	0.335783	0.00488001
135367	Rv0111	2.0696	-0.399418	0.84868	0.809389	-2.46901	-0.0392907
135402	Rv0111	-0.841176	-1.90175	-1.82186	-1.7332	-1.06058	0.0886572
135463	Rv0111	-0.676268	1.14385	1.52585	0.0682685	1.82012	-1.45758
135477	Rv0111	0.826794	-0.326106	4.51553	4.48937	-1.1529	-0.0261567
135483	Rv0111	-0.484258	2.56481	1.4484	0.442706	3.04907	-1.00569
135604	Rv0111	-0.213436	-0.109651	-0.988482	1.14497	0.103786	2.13345
135635	Rv0111	1.5134	1.28139	0.27608	-1.10894	-0.232007	-1.38502
135660	Rv0111	-1.14211	1.09777	1.76777	-0.350866	2.23988	-2.11864
135676	Rv0111	-2.03715	-0.807325	-2.08796	-0.609908	1.22982	1.47805
135738	Rv0111	-2.91156	-0.545123	0.844388	-1.45071	2.36643	-2.2951
135774	Rv0111	0.472911	0.65272	-2.00112	-1.04236	0.179808	0.958757
135820	Rv0111	-1.46698	-1.74796	-1.93884	-2.00129	-0.280979	-0.0624524
135824	Rv0111	1.75539	-1.33348	0.594845	-1.05151	-3.08886	-1.64636
135833	Rv0111	-0.0805203	-0.915819	0.0865954	-1.04298	-0.835299	-1.12958
135894	Rv0111	1.18495	-1.16711	0.156817	0.237905	-2.35206	0.0810886
135970	Rv0111	1.15436	1.3629	2.45593	0.24477	0.208545	-2.21116
136005	Rv0111	3.34974	2.32833	4.9547	1.35051	-1.02141	-3.60419
136038	IG_Rv0111_Rv0112	-0.183201	0.0865889	-1.52012	-1.05667	0.26979	0.463449
136089	IG_Rv0111_Rv0112	-0.632343	-0.723083	1.07341	3.3738	-0.0907398	2.30039
136100	IG_Rv0111_Rv0112	0.69667	-0.618183	-0.0629104	-1.08072	-1.31485	-1.01781
136159	IG_Rv0111_Rv0112	-0.18558	-0.44359	-0.81355	0.145806	-0.25801	0.959356
136163	IG_Rv0111_Rv0112	-0.968652	3.48124	-1.16801	-1.7087	4.4499	-0.54069
136212	IG_Rv0111_Rv0112	0.636484	-0.408388	-0.673783	0.810256	-1.04487	1.48404
136277	IG_Rv0111_Rv0112	-0.345249	0.986073	-0.165164	-0.19223	1.33132	-0.027066
136370	Rv0112	-0.115901	-0.107295	-1.07284	1.87397	0.00860598	2.94681
136375	Rv0112	2.94811	3.18576	2.13021	3.40943	0.237645	1.27923
136379	Rv0112	-2.74593	-1.71075	-2.31378	-0.338725	1.03518	1.97506
136435	Rv0112	0.748216	-0.280619	-1.92038	3.21039	-1.02884	5.13078
136457	Rv0112	-1.27764	-0.302107	-1.0131	-1.50818	0.975533	-0.495074
136467	Rv0112	-0.594629	-0.661956	-0.482164	-1.25455	-0.0673265	-0.772384
136491	Rv0112	5.52563	2.54088	2.47976	14.6521	-2.98475	12.1723
136514	Rv0112	0.0226617	-0.566054	0.0790147	0.111261	-0.588715	0.032246
136593	Rv0112	2.60829	0.254258	1.58918	0.421636	-2.35403	-1.16754
136621	Rv0112	2.06611	0.0844823	-0.762599	-0.758199	-1.98163	0.00440018
136646	Rv0112	2.08018	-0.370018	-0.686709	0.799169	-2.45019	1.48588
136678	Rv0112	0.608428	-0.346173	-0.632933	0.801797	-0.954602	1.43473
136712	Rv0112	3.28016	1.97173	2.27156	-0.680562	-1.30842	-2.95213
136748	Rv0112	3.35495	-0.386073	2.4356	0.889171	-3.74103	-1.54643
136754	Rv0112	0.490977	-0.6329	-0.17163	0.769925	-1.12388	0.941555
136766	Rv0112	-0.646197	-0.379544	-0.593713	1.06177	0.266654	1.65548
136792	Rv0112	1.9648	-0.364084	0.810387	-0.682974	-2.32889	-1.49336
136855	Rv0112	0.114501	-0.67564	-0.902355	1.10734	-0.790142	2.00969
136906	Rv0112	-0.670497	-0.342574	-0.614759	-0.586245	0.327922	0.0285135
136921	Rv0112	3.67116	1.22497	1.32807	4.08179	-2.44618	2.75372
136969	Rv0112	-0.351872	-0.658623	-0.254525	-1.08869	-0.306752	-0.834167
136991	Rv0112	-1.03302	0.0174029	2.17906	-0.556676	1.05042	-2.73573
137015	Rv0112	-0.0183533	-0.519442	0.178137	0.178565	-0.501089	0.000427481
137043	Rv0112	1.16656	-0.238564	-1.53172	-1.14893	-1.40512	0.382796
137056	Rv0112	0.579836	-1.85247	2.39052	1.41181	-2.43231	-0.978709
137068	Rv0112	15.8764	4.31899	19.8512	15.2802	-11.5574	-4.57104
137123	Rv0112	-2.00049	0.404826	-2.57994	-1.77931	2.40532	0.800631
137151	Rv0112	-1.25087	-0.965689	0.152172	-1.13651	0.285182	-1.28868
137207	Rv0112	-0.31746	0.972715	1.61331	-0.171191	1.29017	-1.7845
137281	IG_Rv0112_Rv0113	-1.46256	-0.416532	-0.269461	-1.6517	1.04603	-1.38224
137293	IG_Rv0112_Rv0113	-0.93856	-0.525557	0.198683	0.180201	0.413002	-0.0184826
137353	Rv0113	3.79779	2.40982	-0.608499	2.68848	-1.38797	3.29698
137442	Rv0113	-0.0828709	-1.75591	-0.942099	-0.286512	-1.67304	0.655587
137483	Rv0113	0.760067	-1.10219	-0.769642	0.949315	-1.86225	1.71896
137587	Rv0113	-1.43266	-0.185924	-1.45364	-0.771991	1.24673	0.681646
137607	Rv0113	0.0950376	-0.493098	-0.908016	0.170891	-0.588135	1.07891
137613	Rv0113	-2.10336	0.189698	-1.8665	-1.76903	2.29306	0.0974697
137677	Rv0113	-1.3541	-1.02718	-1.73796	-1.21713	0.326919	0.520822
137681	Rv0113	0.385768	-0.397693	0.313424	0.896707	-0.783461	0.583283
137696	Rv0113	1.50447	3.72609	-0.868264	3.12604	2.22162	3.9943
137704	Rv0113	-0.399769	-1.30626	-1.80905	0.801553	-0.906494	2.6106
137855	Rv0113	-0.436078	-0.648877	2.39221	0.520399	-0.212799	-1.87181
137907	Rv0113	1.47923	-0.712901	-0.53935	-0.482235	-2.19213	0.0571152
137923	IG_Rv0113_Rv0114	-4.2146	-3.12906	-1.44239	-1.94819	1.08553	-0.505792
137985	Rv0114	0.442059	-0.809777	2.09158	3.63136	-1.25184	1.53978
138022	Rv0114	-1.20158	-0.458892	2.72141	-0.0117636	0.742688	-2.73317
138026	Rv0114	-1.57546	-0.0451846	-0.881085	-2.10845	1.53027	-1.22737
138083	Rv0114	-0.252542	1.6259	-1.74913	3.50039	1.87844	5.24951
138100	Rv0114	-0.433551	-0.259283	-0.152523	-1.07664	0.174268	-0.924118
138170	Rv0114	1.77908	-0.84519	1.80508	2.88709	-2.62427	1.082
138215	Rv0114	-4.5698	-2.14978	-2.97242	-4.75859	2.42002	-1.78617
138267	Rv0114	-0.264435	0.672274	0.612442	2.17825	0.936709	1.56581
138416	Rv0114	0.0694067	0.459922	2.88484	1.00711	0.390516	-1.87774
138511	Rv0114	-0.36066	-1.28653	-0.929418	0.844479	-0.925872	1.7739
138582	Rv0115	-0.126496	-0.638904	0.585328	0.0437885	-0.512408	-0.54154
138611	Rv0115	0.101677	1.87537	-1.24378	-0.504525	1.7737	0.739256
138616	Rv0115	4.59049	2.28797	3.7587	4.18697	-2.30252	0.428269
138630	Rv0115	1.04707	2.27223	-0.329682	2.19848	1.22516	2.52816
138636	Rv0115	-1.10798	-1.12484	-1.99355	-1.93922	-0.0168677	0.0543262
138765	Rv0115	0.80742	-1.596	2.69621	2.55015	-2.40342	-0.146058
138797	Rv0115	3.75384	2.807	5.26715	4.12918	-0.946839	-1.13797
138927	Rv0115	-2.29431	-1.91499	-1.62702	-0.771421	0.379325	0.855603
138999	Rv0115	-1.02636	2.43993	-0.984293	0.109827	3.46628	1.09412
139075	Rv0115	-0.0582559	0.711748	-1.25643	0.402408	0.770004	1.65884
139119	Rv0115	-0.465966	4.35786	3.58444	0.108922	4.82383	-3.47551
139267	Rv0115	-3.55983	-1.80896	-2.42033	-3.80174	1.75087	-1.38141
139356	Rv0115	1.63016	-0.204024	-0.336214	0.210745	-1.83418	0.546958
139451	Rv0115	1.55757	5.88555	1.12343	6.42299	4.32798	5.29956
139511	Rv0115	1.79523	1.15495	5.42303	3.74734	-0.640278	-1.67569
139538	Rv0115	-2.34081	0.795435	-0.232315	0.339251	3.13625	0.571566
139878	IG_Rv0115_Rv0116c	-0.834939	-1.18349	-0.628492	-0.638988	-0.348555	-0.0104963
140106	IG_Rv0115_Rv0116c	-1.16021	-1.16722	-1.40513	0.828183	-0.00700342	2.23332
140117	IG_Rv0115_Rv0116c	-1.16731	-1.1747	0.0906867	0.122795	-0.00739658	0.0321084
140169	IG_Rv0115_Rv0116c	-0.993098	1.39637	0.274344	-0.900761	2.38947	-1.17511
140187	IG_Rv0115_Rv0116c	-0.975391	1.50665	0.223583	-0.921004	2.48204	-1.14459
140213	IG_Rv0115_Rv0116c	-3.20047	0.189547	1.17708	-2.14778	3.39002	-3.32486
140237	IG_Rv0115_Rv0116c	-1.11298	-0.353184	-0.0609066	-1.52347	0.759799	-1.46256
140268	Rv0116c	0.646444	1.95333	5.53812	0.837739	1.30689	-4.70039
140313	Rv0116c	-0.293455	-1.74083	1.39441	-2.4983	-1.44737	-3.89271
140344	Rv0116c	-3.1446	-0.314218	0.266893	-2.39471	2.83038	-2.6616
140367	Rv0116c	0.127561	-1.86855	-0.717579	-2.30938	-1.99611	-1.5918
140406	Rv0116c	-0.436139	-0.169135	5.57618	-1.34948	0.267004	-6.92566
140422	Rv0116c	0.543078	-0.296369	-1.27205	-1.24124	-0.839447	0.0308168
140436	Rv0116c	26.5113	13.6171	36.0997	19.9697	-12.8942	-16.13
140454	Rv0116c	0.381885	-0.323423	1.27583	-0.519069	-0.705307	-1.7949
140488	Rv0116c	0.671455	-0.0546229	1.01254	1.64425	-0.726078	0.631709
140536	Rv0116c	2.22177	0.769945	0.410512	-2.03649	-1.45183	-2.447
140567	Rv0116c	-1.52034	-0.808064	-0.654364	-1.41442	0.712277	-0.760052
140620	Rv0116c	2.11027	1.85166	4.38813	-0.978683	-0.25861	-5.36681
140721	Rv0116c	-0.423817	-1.13506	-1.11333	-2.04897	-0.71124	-0.935642
140752	Rv0116c	-1.9464	-0.0651526	0.19514	-1.67524	1.88125	-1.87038
[truncated: 56,723 more rows]

## Sheet: Call
Resistance call obtained for each genomic region. IR: increased resistance; IR*: probable increased resistance; IS: increased sensitivity; IS* probable increased sensitivity NS: not significant; NV: not evaluated
Gene	Call
Rv0001	IR
IG_Rv0001_Rv0002	NV
Rv0002	NV
IG_Rv0002_Rv0003	NV
Rv0003	NS
Rv0004	NV
IG_Rv0004_Rv0005	NV
Rv0005	NS
IG_Rv0005_Rv0006	NV
Rv0006	NV
IG_Rv0006_Rv0007	NV
Rv0007	IS
IG_Rv0007_Rv0008c	NS
Rv0008c	NV
IG_Rv0008c_Rv0009	NV
Rv0009	NS
IG_Rv0009_Rv0010c	NV
Rv0010c	IS
IG_Rv0010c_Rv0011c	IS
Rv0011c	NV
IG_Rv0011c_Rv0012	NV
Rv0012	NS
IG_Rv0012_Rv0013	NV
Rv0013	NS
Rv0014c	NV
Rv0015c	NV
Rv0016c	NS
Rv0017c	NS
Rv0018c	IR
IG_Rv0018c_Rv0019c	NV
Rv0019c	NS
IG_Rv0019c_Rv0020c	NV
Rv0020c	NS
IG_Rv0020c_Rv0021c	IR
Rv0021c	NS
IG_Rv0021c_Rv0022c	NV
Rv0022c	NS
IG_Rv0022c_Rv0023	NS
Rv0023	NV
Rv0024	NS
IG_Rv0024_Rv0025	NV
Rv0025	NS
IG_Rv0025_Rv0026	NV
Rv0026	NS
IG_Rv0026_Rv0027	NV
Rv0027	NV
IG_Rv0027_Rv0028	NV
Rv0028	NV
IG_Rv0028_Rv0029	NV
Rv0029	NS
IG_Rv0029_Rv0030	NV
Rv0030	NV
IG_Rv0030_Rv0031	NV
Rv0031	NV
IG_Rv0031_Rv0032	NS
Rv0032	NS
Rv0033	NV
Rv0034	NV
Rv0035	NS
IG_Rv0035_Rv0036c	NV
Rv0036c	NV
IG_Rv0036c_Rv0037c	NV
Rv0037c	IR
IG_Rv0037c_Rv0038	IR*
Rv0038	IR
IG_Rv0038_Rv0039c	NV
Rv0039c	NV
IG_Rv0039c_Rv0040c	NV
Rv0040c	NS
IG_Rv0040c_Rv0041	NV
Rv0041	NS
IG_Rv0041_Rv0042c	NS
Rv0042c	NV
IG_Rv0042c_Rv0043c	NV
Rv0043c	NS
IG_Rv0043c_Rv0044c	NV
Rv0044c	NS
IG_Rv0044c_Rv0045c	NV
Rv0045c	NS
IG_Rv0045c_Rv0046c	NV
Rv0046c	NS
IG_Rv0046c_Rv0047c	NV
Rv0047c	NS
IG_Rv0047c_Rv0048c	NV
Rv0048c	NS
IG_Rv0048c_Rv0049	NS
Rv0049	IS
IG_Rv0049_Rv0050	NV
Rv0050	NS
Rv0051	IS
IG_Rv0051_Rv0052	NV
Rv0052	NS
IG_Rv0052_Rv0053	NV
Rv0053	NS
IG_Rv0053_Rv0054	NV
Rv0054	NV
IG_Rv0054_Rv0055	NV
Rv0055	NV
IG_Rv0055_Rv0056	IR*
Rv0056	IR
IG_Rv0056_Rv0057	NV
Rv0057	NS
Rv0058	NS
IG_Rv0058_Rv0059	NV
Rv0059	NS
IG_Rv0059_Rv0060	NV
Rv0060	NS
IG_Rv0060_Rv0061c	NV
Rv0061c	NS
IG_Rv0061c_Rv0062	NV
Rv0062	NS
IG_Rv0062_Rv0063	NV
Rv0063	NS
IG_Rv0063_Rv0064	NS
Rv0064	NS
IG_Rv0064_Rv0064A	NV
Rv0064A	NV
Rv0065	NS
IG_Rv0065_Rv0066c	NV
Rv0066c	NS
IG_Rv0066c_Rv0067c	NV
Rv0067c	NS
IG_Rv0067c_Rv0068	NS
Rv0068	NS
IG_Rv0068_Rv0069c	NV
Rv0069c	NS
Rv0070c	NS
IG_Rv0070c_Rv0071	NS
Rv0071	NS
IG_Rv0071_Rv0072	NS
Rv0072	NS
IG_Rv0072_Rv0073	NV
Rv0073	NS
IG_Rv0073_Rv0074	NV
Rv0074	NS
IG_Rv0074_Rv0075	NV
Rv0075	NS
IG_Rv0075_Rv0076c	NV
Rv0076c	NV
IG_Rv0076c_Rv0077c	NV
Rv0077c	NS
IG_Rv0077c_Rv0078	NV
Rv0078	NS
IG_Rv0078_Rv0078A	NV
Rv0078A	NS
Rv0078B	NV
IG_Rv0078B_Rv0079	NV
Rv0079	NS
Rv0080	NV
IG_Rv0080_Rv0081	NV
Rv0081	NS
IG_Rv0081_Rv0082	NV
Rv0082	NV
Rv0083	NS
IG_Rv0083_Rv0084	NV
Rv0084	NS
IG_Rv0084_Rv0085	NV
Rv0085	NV
Rv0086	NS
Rv0087	NS
IG_Rv0087_Rv0088	NV
Rv0088	NS
IG_Rv0088_Rv0089	NV
Rv0089	NS
IG_Rv0089_Rv0090	NV
Rv0090	NS
IG_Rv0090_Rv0091	NV
Rv0091	NS
IG_Rv0091_Rv0092	NV
Rv0092	IR
Rv0093c	NS
IG_Rv0093c_Rv0094c	NV
Rv0094c	NS
IG_Rv0094c_Rv0095c	NV
Rv0095c	NS
IG_Rv0095c_Rv0096	NV
Rv0096	NS
IG_Rv0096_Rv0097	NV
Rv0097	IS
Rv0098	NS
IG_Rv0098_Rv0099	NV
Rv0099	NS
IG_Rv0099_Rv0100	NV
Rv0100	NV
Rv0101	NS
IG_Rv0101_Rv0102	NV
Rv0102	NS
IG_Rv0102_Rv0103c	NV
Rv0103c	NS
IG_Rv0103c_Rv0104	IR
Rv0104	NS
IG_Rv0104_Rv0105c	NV
Rv0105c	NV
IG_Rv0105c_Rv0106	NV
Rv0106	NS
IG_Rv0106_Rv0107c	NV
Rv0107c	NS
IG_Rv0107c_Rv0108c	NS
Rv0108c	NV
IG_Rv0108c_Rv0109	NV
Rv0109	NS
IG_Rv0109_Rv0110	NV
Rv0110	NS
IG_Rv0110_Rv0111	NV
Rv0111	NS
IG_Rv0111_Rv0112	NS
Rv0112	NS
IG_Rv0112_Rv0113	NV
Rv0113	NS
IG_Rv0113_Rv0114	NV
Rv0114	NS
Rv0115	NS
IG_Rv0115_Rv0116c	NS
Rv0116c	IS
IG_Rv0116c_Rv0117	IR*
Rv0117	NS
Rv0118c	NS
IG_Rv0118c_Rv0119	NV
Rv0119	NV
Rv0120c	NS
IG_Rv0120c_Rv0121c	NV
Rv0121c	NS
IG_Rv0121c_Rv0122	NV
Rv0122	IR
Rv0123	NS
IG_Rv0123_Rv0124	NV
Rv0124	NS
IG_Rv0124_Rv0125	NS
Rv0125	IR
IG_Rv0125_Rv0126	IS*
Rv0126	IS
IG_Rv0126_Rv0127	NV
Rv0127	NS
IG_Rv0127_Rv0128	NV
Rv0128	NS
IG_Rv0128_Rv0129c	NV
Rv0129c	IS
IG_Rv0129c_Rv0130	IS*
Rv0130	NV
IG_Rv0130_Rv0131c	NV
Rv0131c	NS
IG_Rv0131c_Rv0132c	NV
Rv0132c	IS
IG_Rv0132c_Rv0133	IR*
Rv0133	NS
IG_Rv0133_Rv0134	IR*
Rv0134	IR
Rv0135c	NS
IG_Rv0135c_Rv0136	NS
Rv0136	NS
IG_Rv0136_Rv0137c	NV
Rv0137c	NS
IG_Rv0137c_Rv0138	NV
Rv0138	NS
Rv0139	NS
IG_Rv0139_Rv0140	NV
Rv0140	NS
Rv0141c	NS
IG_Rv0141c_Rv0142	NV
Rv0142	NS
IG_Rv0142_Rv0143c	NV
Rv0143c	NS
IG_Rv0143c_Rv0144	NV
Rv0144	NS
IG_Rv0144_Rv0145	NS
Rv0145	NS
IG_Rv0145_Rv0146	NV
Rv0146	NS
IG_Rv0146_Rv0147	NS
Rv0147	NS
IG_Rv0147_Rv0148	NV
Rv0148	IS
IG_Rv0148_Rv0149	NV
Rv0149	NS
Rv0150c	NV
IG_Rv0150c_Rv0151c	NS
Rv0151c	NS
IG_Rv0151c_Rv0152c	NV
Rv0152c	NS
IG_Rv0152c_Rv0153c	NV
Rv0153c	IR
IG_Rv0153c_Rv0154c	NV
Rv0154c	IR
IG_Rv0154c_Rv0155	IR
Rv0155	IR
Rv0156	NV
Rv0157	IR
IG_Rv0157_Rv0157A	NV
Rv0157A	NV
IG_Rv0157A_Rv0158	IS*
Rv0158	IS
IG_Rv0158_Rv0159c	NV
Rv0159c	NS
IG_Rv0159c_Rv0160c	NV
Rv0160c	NS
IG_Rv0160c_Rv0161	NS
Rv0161	NS
IG_Rv0161_Rv0162c	NV
Rv0162c	IS
Rv0163	NS
IG_Rv0163_Rv0164	NV
Rv0164	NS
IG_Rv0164_Rv0165c	NV
Rv0165c	NS
IG_Rv0165c_Rv0166	NV
Rv0166	NS
IG_Rv0166_Rv0167	NV
Rv0167	NS
IG_Rv0167_Rv0168	NV
Rv0168	IR
IG_Rv0168_Rv0169	NV
Rv0169	IR
Rv0170	IR
Rv0171	NS
Rv0172	NS
Rv0173	IR
Rv0174	IR
IG_Rv0174_Rv0175	NV
Rv0175	IR
Rv0176	IR
Rv0177	NS
Rv0178	IR
IG_Rv0178_Rv0179c	NV
Rv0179c	NS
IG_Rv0179c_Rv0180c	NV
Rv0180c	NS
IG_Rv0180c_Rv0181c	NV
Rv0181c	NS
IG_Rv0181c_Rv0182c	NV
Rv0182c	IS
Rv0183	IR
IG_Rv0183_Rv0184	NV
Rv0184	NS
Rv0185	NS
IG_Rv0185_Rv0186	NV
Rv0186	NS
IG_Rv0186_Rv0186A	NV
Rv0186A	NV
IG_Rv0186A_Rv0187	NS
Rv0187	NS
IG_Rv0187_Rv0188	NV
Rv0188	NS
IG_Rv0188_Rv0189c	NV
Rv0189c	NS
IG_Rv0189c_Rv0190	NS
Rv0190	NV
IG_Rv0190_Rv0191	NV
Rv0191	NS
IG_Rv0191_Rv0192	NV
Rv0192	NS
Rv0192A	NV
IG_Rv0192A_Rv0193c	NS
Rv0193c	NS
IG_Rv0193c_Rv0194	NS
Rv0194	NS
IG_Rv0194_Rv0195	NS
Rv0195	NS
IG_Rv0195_Rv0196	NS
Rv0196	NS
Rv0197	NS
Rv0198c	NS
IG_Rv0198c_Rv0199	NV
Rv0199	NS
Rv0200	IR
Rv0201c	NS
Rv0202c	NS
IG_Rv0202c_Rv0203	NV
Rv0203	NV
IG_Rv0203_Rv0204c	NV
Rv0204c	IS
IG_Rv0204c_Rv0205	NS
Rv0205	NS
Rv0206c	NV
IG_Rv0206c_Rv0207c	NV
Rv0207c	NS
IG_Rv0207c_Rv0208c	NV
Rv0208c	NS
IG_Rv0208c_Rv0209	NV
Rv0209	NS
Rv0210	NS
IG_Rv0210_Rv0211	NS
Rv0211	IR
IG_Rv0211_Rv0212c	NV
Rv0212c	NS
Rv0213c	NS
IG_Rv0213c_Rv0214	NV
Rv0214	NS
IG_Rv0214_Rv0215c	NV
Rv0215c	NS
IG_Rv0215c_Rv0216	NV
Rv0216	NS
Rv0217c	NS
IG_Rv0217c_Rv0218	NV
Rv0218	NS
IG_Rv0218_Rv0219	NV
Rv0219	NS
IG_Rv0219_Rv0220	NV
Rv0220	NS
IG_Rv0220_Rv0221	NV
Rv0221	NS
IG_Rv0221_Rv0222	NV
Rv0222	NS
IG_Rv0222_Rv0223c	NV
Rv0223c	NS
IG_Rv0223c_Rv0224c	NV
Rv0224c	IR
IG_Rv0224c_Rv0225	NV
Rv0225	NV
IG_Rv0225_Rv0226c	NV
Rv0226c	NV
IG_Rv0226c_Rv0227c	NV
Rv0227c	NV
IG_Rv0227c_Rv0228	NV
Rv0228	NV
IG_Rv0228_Rv0229c	NV
Rv0229c	NS
Rv0230c	NS
IG_Rv0230c_Rv0231	NV
Rv0231	NS
IG_Rv0231_Rv0232	NV
Rv0232	IR
Rv0233	NS
IG_Rv0233_Rv0234c	NV
Rv0234c	NS
IG_Rv0234c_Rv0235c	NV
Rv0235c	NS
IG_Rv0235c_Rv0236c	NV
Rv0236c	NV
IG_Rv0236c_Rv0236A	NV
Rv0236A	NV
IG_Rv0236A_Rv0237	NV
Rv0237	NS
IG_Rv0237_Rv0238	IS*
Rv0238	IS
IG_Rv0238_Rv0239	NV
Rv0239	NV
IG_Rv0239_Rv0240	NV
Rv0240	NS
IG_Rv0240_Rv0241c	NV
Rv0241c	NS
IG_Rv0241c_Rv0242c	NV
Rv0242c	NS
IG_Rv0242c_Rv0243	IR
Rv0243	IR
IG_Rv0243_Rv0244c	NV
Rv0244c	NS
IG_Rv0244c_Rv0245	NS
Rv0245	NV
IG_Rv0245_Rv0246	NS
Rv0246	NS
Rv0247c	NS
Rv0248c	NS
IG_Rv0248c_Rv0249c	NV
Rv0249c	NS
IG_Rv0249c_Rv0250c	NV
Rv0250c	NV
IG_Rv0250c_Rv0251c	NS
Rv0251c	NS
IG_Rv0251c_Rv0252	NS
Rv0252	NS
IG_Rv0252_Rv0253	NV
Rv0253	NS
IG_Rv0253_Rv0254c	NV
Rv0254c	IR
IG_Rv0254c_Rv0255c	IS*
Rv0255c	NS
IG_Rv0255c_Rv0256c	NV
Rv0256c	NS
IG_Rv0256c_Rv0257	NV
Rv0257	NV
IG_Rv0257_Rv0258c	NV
Rv0258c	NV
IG_Rv0258c_Rv0259c	NV
Rv0259c	NV
Rv0260c	NS
IG_Rv0260c_Rv0261c	NV
Rv0261c	NS
IG_Rv0261c_Rv0262c	NV
Rv0262c	NS
IG_Rv0262c_Rv0263c	NV
Rv0263c	NS
IG_Rv0263c_Rv0264c	NV
Rv0264c	NS
IG_Rv0264c_Rv0265c	NV
Rv0265c	NS
IG_Rv0265c_Rv0266c	NV
Rv0266c	NS
IG_Rv0266c_Rv0267	NS
Rv0267	NS
IG_Rv0267_Rv0268c	NV
Rv0268c	NS
IG_Rv0268c_Rv0269c	NS
Rv0269c	NS
IG_Rv0269c_Rv0270	NV
Rv0270	NS
IG_Rv0270_Rv0271c	NV
Rv0271c	NS
IG_Rv0271c_Rv0272c	NV
Rv0272c	NS
Rv0273c	NS
IG_Rv0273c_Rv0274	NV
Rv0274	NS
Rv0275c	NS
IG_Rv0275c_Rv0276	NV
Rv0276	NS
IG_Rv0276_Rv0277c	NV
Rv0277c	NS
IG_Rv0277c_Rv0277A	NV
Rv0277A	NS
IG_Rv0277A_Rv0278c	NV
Rv0278c	NS
IG_Rv0278c_Rv0279c	NV
Rv0279c	NS
IG_Rv0279c_Rv0280	NS
Rv0280	IS
IG_Rv0280_Rv0281	NV
Rv0281	NS
IG_Rv0281_Rv0282	NS
Rv0282	NV
Rv0283	NV
Rv0284	NV
Rv0285	NV
IG_Rv0285_Rv0286	NV
Rv0286	NV
IG_Rv0286_Rv0287	NV
Rv0287	NV
IG_Rv0287_Rv0288	NV
Rv0288	NV
IG_Rv0288_Rv0289	NV
Rv0289	NV
IG_Rv0289_Rv0290	NV
Rv0290	NV
Rv0291	NV
Rv0292	NV
Rv0293c	NS
IG_Rv0293c_Rv0294	NV
Rv0294	NS
Rv0295c	NS
IG_Rv0295c_Rv0296c	NV
Rv0296c	IS
IG_Rv0296c_Rv0297	NS
Rv0297	NS
IG_Rv0297_Rv0298	NS
Rv0298	NV
Rv0299	NV
IG_Rv0299_Rv0300	NV
Rv0300	NV
Rv0301	NS
IG_Rv0301_Rv0302	NV
Rv0302	NS
Rv0303	NS
IG_Rv0303_Rv0304c	NV
Rv0304c	NS
IG_Rv0304c_Rv0305c	NV
Rv0305c	NS
IG_Rv0305c_Rv0306	NS
Rv0306	NS
Rv0307c	NS
IG_Rv0307c_Rv0308	NV
Rv0308	NS
IG_Rv0308_Rv0309	IR*
Rv0309	IR
IG_Rv0309_Rv0310c	NV
Rv0310c	IR
IG_Rv0310c_Rv0311	IR*
Rv0311	NS
IG_Rv0311_Rv0312	NS
Rv0312	NS
IG_Rv0312_Rv0313	NV
Rv0313	NS
IG_Rv0313_Rv0314c	NV
Rv0314c	NS
IG_Rv0314c_Rv0315	NV
Rv0315	NS
IG_Rv0315_Rv0316	NV
Rv0316	NS
IG_Rv0316_Rv0317c	NV
Rv0317c	NS
IG_Rv0317c_Rv0318c	IR
Rv0318c	NS
IG_Rv0318c_Rv0319	NV
Rv0319	NS
IG_Rv0319_Rv0320	NS
Rv0320	NS
IG_Rv0320_Rv0321	IR*
Rv0321	IR
IG_Rv0321_Rv0322	NV
Rv0322	NS
Rv0323c	NS
IG_Rv0323c_Rv0324	NV
Rv0324	NS
IG_Rv0324_Rv0325	NV
Rv0325	NS
IG_Rv0325_Rv0326	NV
Rv0326	NS
Rv0327c	NS
IG_Rv0327c_Rv0328	NV
Rv0328	NS
Rv0329c	NS
IG_Rv0329c_Rv0330c	NV
Rv0330c	NS
IG_Rv0330c_Rv0331	NS
Rv0331	NS
IG_Rv0331_Rv0332	NV
Rv0332	NS
IG_Rv0332_Rv0333	NV
Rv0333	NV
IG_Rv0333_Rv0334	NV
Rv0334	NS
IG_Rv0334_Rv0335c	NV
Rv0335c	NV
IG_Rv0335c_Rv0336	NV
Rv0336	NS
IG_Rv0336_Rv0337c	NV
Rv0337c	NV
IG_Rv0337c_Rv0338c	NV
Rv0338c	NV
IG_Rv0338c_Rv0339c	NV
Rv0339c	NS
IG_Rv0339c_Rv0340	NV
Rv0340	NS
IG_Rv0340_Rv0341	NV
Rv0341	NS
IG_Rv0341_Rv0342	NV
Rv0342	NS
Rv0343	NS
IG_Rv0343_Rv0344c	NV
Rv0344c	NS
IG_Rv0344c_Rv0345	NS
Rv0345	NS
IG_Rv0345_Rv0346c	NV
Rv0346c	NS
IG_Rv0346c_Rv0347	NV
Rv0347	NV
IG_Rv0347_Rv0348	NV
Rv0348	NS
IG_Rv0348_Rv0349	NV
Rv0349	NS
IG_Rv0349_Rv0350	NV
Rv0350	NV
Rv0351	NV
IG_Rv0351_Rv0352	NV
Rv0352	NS
Rv0353	NV
IG_Rv0353_Rv0354c	NS
Rv0354c	NS
IG_Rv0354c_Rv0355c	NV
Rv0355c	NS
IG_Rv0355c_Rv0356c	NV
Rv0356c	NS
Rv0357c	NV
IG_Rv0357c_Rv0358	NV
Rv0358	NV
IG_Rv0358_Rv0359	NV
Rv0359	NS
IG_Rv0359_Rv0360c	NV
Rv0360c	IR
IG_Rv0360c_Rv0361	IR*
Rv0361	NS
IG_Rv0361_Rv0362	NV
Rv0362	NS
IG_Rv0362_Rv0363c	NV
Rv0363c	IR
IG_Rv0363c_Rv0364	NV
Rv0364	NS
Rv0365c	NS
IG_Rv0365c_Rv0366c	NV
Rv0366c	NS
IG_Rv0366c_Rv0367c	NV
Rv0367c	NV
IG_Rv0367c_Rv0368c	NV
Rv0368c	NS
IG_Rv0368c_Rv0369c	NV
Rv0369c	NV
IG_Rv0369c_Rv0370c	NV
Rv0370c	NS
Rv0371c	NV
Rv0372c	NV
IG_Rv0372c_Rv0373c	NV
Rv0373c	NS
Rv0374c	NV
IG_Rv0374c_Rv0375c	NV
Rv0375c	NV
IG_Rv0375c_Rv0376c	NV
Rv0376c	NS
IG_Rv0376c_Rv0377	NV
Rv0377	NS
IG_Rv0377_Rv0378	NV
Rv0378	NV
IG_Rv0378_Rv0379	NV
Rv0379	NV
IG_Rv0379_Rv0380c	NV
Rv0380c	NS
IG_Rv0380c_Rv0381c	NV
Rv0381c	NS
IG_Rv0381c_Rv0382c	NV
Rv0382c	NV
IG_Rv0382c_Rv0383c	NV
Rv0383c	NV
IG_Rv0383c_Rv0384c	NV
Rv0384c	NS
IG_Rv0384c_Rv0385	NV
Rv0385	NS
IG_Rv0385_Rv0386	NV
Rv0386	NS
IG_Rv0386_Rv0387c	NV
Rv0387c	IR
IG_Rv0387c_Rv0388c	NV
Rv0388c	NS
IG_Rv0388c_Rv0389	NS
Rv0389	NS
Rv0390	NS
Rv0391	NS
Rv0392c	IR
IG_Rv0392c_Rv0393	NV
Rv0393	NS
IG_Rv0393_Rv0394c	NV
Rv0394c	NS
IG_Rv0394c_Rv0395	NV
Rv0395	NS
IG_Rv0395_Rv0396	NV
Rv0396	NV
IG_Rv0396_Rv0397	NV
Rv0397	NV
IG_Rv0397_Rv0397A	NV
Rv0397A	NS
IG_Rv0397A_Rv0398c	NV
Rv0398c	NV
IG_Rv0398c_Rv0399c	NV
Rv0399c	NS
IG_Rv0399c_Rv0400c	NV
Rv0400c	NV
IG_Rv0400c_Rv0401	NV
Rv0401	NV
IG_Rv0401_Rv0402c	NV
Rv0402c	NS
Rv0403c	NS
IG_Rv0403c_Rv0404	NS
Rv0404	NS
Rv0405	NS
Rv0406c	NS
IG_Rv0406c_Rv0407	NV
Rv0407	NS
Rv0408	NS
Rv0409	NS
IG_Rv0409_Rv0410c	NV
Rv0410c	IS
Rv0411c	IS
Rv0412c	IS
IG_Rv0412c_Rv0413	IS
Rv0413	IS
Rv0414c	NV
IG_Rv0414c_Rv0415	NV
Rv0415	NV
Rv0416	NV
Rv0417	NV
IG_Rv0417_Rv0418	NS
Rv0418	NS
IG_Rv0418_Rv0419	NV
Rv0419	NS
Rv0420c	NS
IG_Rv0420c_Rv0421c	NV
Rv0421c	NS
Rv0422c	NV
IG_Rv0422c_Rv0423c	NV
Rv0423c	NV
IG_Rv0423c_Rv0424c	NV
Rv0424c	NS
IG_Rv0424c_Rv0425c	NV
Rv0425c	NS
IG_Rv0425c_Rv0426c	NV
Rv0426c	NV
IG_Rv0426c_Rv0427c	NS
Rv0427c	NS
IG_Rv0427c_Rv0428c	NV
Rv0428c	NS
Rv0429c	NV
IG_Rv0429c_Rv0430	IS
Rv0430	NV
IG_Rv0430_Rv0431	NV
Rv0431	IS
IG_Rv0431_Rv0432	NV
Rv0432	NS
IG_Rv0432_Rv0433	NV
Rv0433	NS
IG_Rv0433_Rv0434	NV
Rv0434	NS
IG_Rv0434_Rv0435c	NV
Rv0435c	NS
Rv0436c	NS
Rv0437c	NV
IG_Rv0437c_Rv0438c	NV
Rv0438c	NS
IG_Rv0438c_Rv0439c	NV
Rv0439c	NS
IG_Rv0439c_Rv0440	NS
Rv0440	NV
IG_Rv0440_Rv0441c	NV
Rv0441c	NS
IG_Rv0441c_Rv0442c	NV
Rv0442c	NS
IG_Rv0442c_Rv0443	NS
Rv0443	NS
IG_Rv0443_Rv0444c	NV
Rv0444c	NS
IG_Rv0444c_Rv0445c	NV
Rv0445c	IR
IG_Rv0445c_Rv0446c	IR*
Rv0446c	NS
IG_Rv0446c_Rv0447c	NV
Rv0447c	NS
Rv0448c	NS
IG_Rv0448c_Rv0449c	NV
Rv0449c	IS
IG_Rv0449c_Rv0450c	IR*
Rv0450c	IR
Rv0451c	IR
IG_Rv0451c_Rv0452	NS
Rv0452	IS
IG_Rv0452_Rv0453	NS
Rv0453	NS
IG_Rv0453_Rv0454	NV
Rv0454	NS
IG_Rv0454_Rv0455c	NS
Rv0455c	NS
IG_Rv0455c_Rv0456c	NV
Rv0456c	NS
IG_Rv0456c_Rv0456A	NS
Rv0456A	NV
Rv0456B	NS
IG_Rv0456B_Rv0457c	NV
Rv0457c	NS
IG_Rv0457c_Rv0458	NV
Rv0458	NS
Rv0459	NS
IG_Rv0459_Rv0460	NV
Rv0460	NV
IG_Rv0460_Rv0461	IS*
Rv0461	IS
IG_Rv0461_Rv0462	NV
Rv0462	NS
IG_Rv0462_Rv0463	NV
Rv0463	NV
IG_Rv0463_Rv0464c	NV
Rv0464c	NS
Rv0465c	NS
IG_Rv0465c_Rv0466	IS*
Rv0466	IS
IG_Rv0466_Rv0467	NS
Rv0467	NS
IG_Rv0467_Rv0468	NV
Rv0468	NS
IG_Rv0468_Rv0469	NV
Rv0469	NS
IG_Rv0469_Rv0470c	NV
Rv0470c	NS
IG_Rv0470c_Rv0470A	NV
Rv0470A	NS
Rv0471c	NS
IG_Rv0471c_Rv0472c	NV
Rv0472c	IS
IG_Rv0472c_Rv0473	NV
Rv0473	NS
IG_Rv0473_Rv0474	NV
Rv0474	NS
IG_Rv0474_Rv0475	NS
Rv0475	IS
IG_Rv0475_Rv0476	NV
Rv0476	NS
IG_Rv0476_Rv0477	NV
Rv0477	IS
Rv0478	NV
IG_Rv0478_Rv0479c	NV
Rv0479c	NV
Rv0480c	NS
IG_Rv0480c_Rv0481c	NV
Rv0481c	NS
IG_Rv0481c_Rv0482	NV
Rv0482	NS
IG_Rv0482_Rv0483	NV
Rv0483	NS
Rv0484c	NS
IG_Rv0484c_Rv0485	NV
Rv0485	NS
IG_Rv0485_Rv0486	NV
Rv0486	NV
Rv0487	NS
IG_Rv0487_Rv0488	NV
Rv0488	NS
IG_Rv0488_Rv0489	NV
Rv0489	NS
IG_Rv0489_Rv0490	NV
Rv0490	NS
IG_Rv0490_Rv0491	IR*
Rv0491	IR
Rv0492c	NS
Rv0492A	NV
Rv0493c	NS
IG_Rv0493c_Rv0494	NV
Rv0494	NS
Rv0495c	IR
IG_Rv0495c_Rv0496	NV
Rv0496	NS
Rv0497	IS
IG_Rv0497_Rv0498	NV
Rv0498	IR
IG_Rv0498_Rv0499	NV
Rv0499	NS
IG_Rv0499_Rv0500	NV
Rv0500	NV
IG_Rv0500_Rv0500A	IR
Rv0500A	NV
IG_Rv0500A_Rv0500B	NV
Rv0500B	NV
IG_Rv0500B_Rv0501	IR*
Rv0501	IR
IG_Rv0501_Rv0502	NV
Rv0502	IR
IG_Rv0502_Rv0503c	NV
Rv0503c	IR
IG_Rv0503c_Rv0504c	NV
Rv0504c	NS
IG_Rv0504c_Rv0505c	NS
Rv0505c	NS
IG_Rv0505c_Rv0506	IS
Rv0506	NS
Rv0507	NS
Rv0508	NS
IG_Rv0508_Rv0509	NV
Rv0509	NV
IG_Rv0509_Rv0510	NV
Rv0510	NV
IG_Rv0510_Rv0511	NV
Rv0511	NV
IG_Rv0511_Rv0512	NV
Rv0512	NS
IG_Rv0512_Rv0513	NV
Rv0513	NS
Rv0514	NV
IG_Rv0514_Rv0515	NV
Rv0515	NS
Rv0516c	NS
IG_Rv0516c_Rv0517	NS
Rv0517	IR
IG_Rv0517_Rv0518	NV
Rv0518	NS
IG_Rv0518_Rv0519c	NV
Rv0519c	NS
IG_Rv0519c_Rv0520	NS
Rv0520	NV
Rv0521	NV
IG_Rv0521_Rv0522	NV
Rv0522	NS
Rv0523c	NS
IG_Rv0523c_Rv0524	NV
Rv0524	NV
Rv0525	NV
IG_Rv0525_Rv0526	NV
Rv0526	NV
Rv0527	NV
IG_Rv0527_Rv0528	NV
Rv0528	NV
Rv0529	NV
IG_Rv0529_Rv0530	NV
Rv0530	NS
Rv0530A	NV
IG_Rv0530A_Rv0531	NV
Rv0531	NV
IG_Rv0531_Rv0532	NV
Rv0532	NS
Rv0533c	NS
IG_Rv0533c_Rv0534c	NV
Rv0534c	NV
IG_Rv0534c_Rv0535	NV
Rv0535	NS
Rv0536	NS
IG_Rv0536_Rv0537c	NV
Rv0537c	NS
IG_Rv0537c_Rv0538	NS
Rv0538	NS
IG_Rv0538_Rv0539	NV
Rv0539	NV
Rv0540	IR
IG_Rv0540_Rv0541c	NV
Rv0541c	NS
IG_Rv0541c_Rv0542c	NV
Rv0542c	NV
IG_Rv0542c_Rv0543c	NV
Rv0543c	NV
IG_Rv0543c_Rv0544c	NV
Rv0544c	NS
Rv0545c	IR
IG_Rv0545c_Rv0546c	IR*
Rv0546c	IR
IG_Rv0546c_Rv0547c	IR*
Rv0547c	NS
IG_Rv0547c_Rv0548c	NV
Rv0548c	NS
IG_Rv0548c_Rv0549c	NV
Rv0549c	NV
Rv0550c	NV
IG_Rv0550c_Rv0551c	NV
Rv0551c	NS
IG_Rv0551c_Rv0552	NV
Rv0552	NS
Rv0553	NV
Rv0554	NS
IG_Rv0554_Rv0555	NV
Rv0555	NV
Rv0556	NV
IG_Rv0556_Rv0557	NV
Rv0557	NS
IG_Rv0557_Rv0558	NV
Rv0558	NV
IG_Rv0558_Rv0559c	NV
Rv0559c	NS
IG_Rv0559c_Rv0560c	NV
Rv0560c	NS
IG_Rv0560c_Rv0561c	NV
Rv0561c	NS
IG_Rv0561c_Rv0562	NV
Rv0562	NS
IG_Rv0562_Rv0563	NV
Rv0563	NS
IG_Rv0563_Rv0564c	NV
Rv0564c	NS
IG_Rv0564c_Rv0565c	NV
Rv0565c	NS
IG_Rv0565c_Rv0566c	NV
Rv0566c	IR
IG_Rv0566c_Rv0567	IR
Rv0567	NS
IG_Rv0567_Rv0568	NV
Rv0568	IR
IG_Rv0568_Rv0569	NV
Rv0569	NV
IG_Rv0569_Rv0570	NV
Rv0570	NS
IG_Rv0570_Rv0571c	NV
Rv0571c	NS
IG_Rv0571c_Rv0572c	NV
Rv0572c	NS
IG_Rv0572c_Rv0573c	NS
Rv0573c	NS
IG_Rv0573c_Rv0574c	NV
Rv0574c	NS
IG_Rv0574c_Rv0575c	NS
Rv0575c	NS
IG_Rv0575c_Rv0576	NV
Rv0576	NS
IG_Rv0576_Rv0577	NV
Rv0577	NS
IG_Rv0577_Rv0578c	NV
Rv0578c	NS
IG_Rv0578c_Rv0579	NS
Rv0579	NS
IG_Rv0579_Rv0580c	NV
Rv0580c	NS
IG_Rv0580c_Rv0581	NS
Rv0581	NV
Rv0582	NS
IG_Rv0582_Rv0583c	NV
Rv0583c	NS
IG_Rv0583c_Rv0584	NV
Rv0584	NS
IG_Rv0584_Rv0585c	NV
Rv0585c	NS
IG_Rv0585c_Rv0586	NV
Rv0586	NS
Rv0587	NS
IG_Rv0587_Rv0588	NV
Rv0588	NS
IG_Rv0588_Rv0589	NV
Rv0589	NS
Rv0590	NS
Rv0590A	NV
Rv0591	NS
Rv0592	NS
Rv0593	IR
IG_Rv0593_Rv0594	NV
Rv0594	NS
IG_Rv0594_Rv0595c	NV
Rv0595c	NS
Rv0596c	NV
IG_Rv0596c_Rv0597c	NV
Rv0597c	NS
IG_Rv0597c_Rv0598c	NV
Rv0598c	NS
Rv0599c	NS
IG_Rv0599c_Rv0600c	NV
Rv0600c	NV
IG_Rv0600c_Rv0601c	NV
Rv0601c	NV
IG_Rv0601c_Rv0602c	NV
Rv0602c	NS
IG_Rv0602c_Rv0603	NV
Rv0603	NV
IG_Rv0603_Rv0604	NV
Rv0604	NV
IG_Rv0604_Rv0605	NV
Rv0605	NS
IG_Rv0605_Rv0606	NV
Rv0606	NS
IG_Rv0606_Rv0607	NV
Rv0607	NV
IG_Rv0607_Rv0608	NV
Rv0608	NV
Rv0609	NV
Rv0609A	NV
IG_Rv0609A_Rv0610c	NS
Rv0610c	NS
IG_Rv0610c_Rv0611c	NV
Rv0611c	NS
Rv0612	NV
IG_Rv0612_Rv0613c	NV
Rv0613c	NS
Rv0614	IR
Rv0615	NV
Rv0616c	NS
Rv0616A	NV
Rv0617	NV
IG_Rv0617_Rv0618	NV
Rv0618	NS
Rv0619	NS
Rv0620	NS
IG_Rv0620_Rv0621	NV
Rv0621	NV
IG_Rv0621_Rv0622	NV
Rv0622	NS
IG_Rv0622_Rv0623	NV
Rv0623	NV
Rv0624	NS
IG_Rv0624_Rv0625c	NV
Rv0625c	NS
IG_Rv0625c_Rv0626	NV
Rv0626	NV
Rv0627	NV
IG_Rv0627_Rv0628c	NV
Rv0628c	NV
IG_Rv0628c_Rv0629c	NV
Rv0629c	NS
Rv0630c	NS
Rv0631c	NS
IG_Rv0631c_Rv0632c	NS
Rv0632c	NS
IG_Rv0632c_Rv0633c	NV
Rv0633c	NS
IG_Rv0633c_Rv0634c	NV
Rv0634c	NS
IG_Rv0634c_Rv0634A	NV
Rv0634A	NS
IG_Rv0634A_Rv0634B	NS
Rv0634B	NV
IG_Rv0634B_Rv0635	NV
Rv0635	NS
Rv0636	NS
IG_Rv0636_Rv0637	NV
Rv0637	NS
IG_Rv0637_Rv0638	NS
Rv0638	NV
IG_Rv0638_Rv0639	NV
Rv0639	NV
IG_Rv0639_Rv0640	NV
Rv0640	NV
IG_Rv0640_Rv0641	NV
Rv0641	NS
IG_Rv0641_Rv0642c	NV
Rv0642c	NS
IG_Rv0642c_Rv0643c	NV
Rv0643c	NS
IG_Rv0643c_Rv0644c	NV
Rv0644c	IR
IG_Rv0644c_Rv0645c	IR
Rv0645c	IR
IG_Rv0645c_Rv0646c	NV
Rv0646c	IR
IG_Rv0646c_Rv0647c	NV
Rv0647c	NS
IG_Rv0647c_Rv0648	NV
Rv0648	NS
Rv0649	NV
Rv0650	NV
IG_Rv0650_Rv0651	NV
Rv0651	NV
IG_Rv0651_Rv0652	NV
Rv0652	NV
Rv0653c	NS
IG_Rv0653c_Rv0654	NV
Rv0654	NS
IG_Rv0654_Rv0655	NV
Rv0655	IR
IG_Rv0655_Rv0656c	NV
Rv0656c	NV
IG_Rv0656c_Rv0657c	NV
Rv0657c	NV
IG_Rv0657c_Rv0658c	NV
Rv0658c	NS
IG_Rv0658c_Rv0659c	NV
Rv0659c	NV
Rv0660c	NV
IG_Rv0660c_Rv0661c	NV
Rv0661c	NV
Rv0662c	NV
IG_Rv0662c_Rv0663	NV
Rv0663	NS
IG_Rv0663_Rv0664	NV
Rv0664	NV
Rv0665	NV
Rv0666	NV
IG_Rv0666_Rv0667	NV
Rv0667	NV
IG_Rv0667_Rv0668	NV
Rv0668	NS
IG_Rv0668_Rv0669c	NV
Rv0669c	NS
IG_Rv0669c_Rv0670	NS
Rv0670	NV
IG_Rv0670_Rv0671	NV
Rv0671	NS
IG_Rv0671_Rv0672	NV
Rv0672	NS
IG_Rv0672_Rv0673	NV
Rv0673	NS
IG_Rv0673_Rv0674	NV
Rv0674	NV
Rv0675	NV
IG_Rv0675_Rv0676c	NV
Rv0676c	IR
Rv0677c	NV
IG_Rv0677c_Rv0678	NV
Rv0678	NV
IG_Rv0678_Rv0679c	NV
Rv0679c	NS
IG_Rv0679c_Rv0680c	NV
Rv0680c	NV
IG_Rv0680c_Rv0681	NV
Rv0681	NS
IG_Rv0681_Rv0682	NV
Rv0682	NV
Rv0683	NV
IG_Rv0683_Rv0684	NV
Rv0684	NV
IG_Rv0684_Rv0685	NS
Rv0685	NS
IG_Rv0685_Rv0686	IR*
Rv0686	IR
IG_Rv0686_Rv0687	NV
Rv0687	NS
IG_Rv0687_Rv0688	NV
Rv0688	NS
Rv0689c	NV
IG_Rv0689c_Rv0690c	NS
Rv0690c	NS
Rv0691c	NS
Rv0691A	NV
Rv0692	NS
Rv0693	NS
IG_Rv0693_Rv0694	NV
Rv0694	NS
IG_Rv0694_Rv0695	NV
Rv0695	NS
IG_Rv0695_Rv0696	NV
Rv0696	NS
IG_Rv0696_Rv0697	NV
Rv0697	NS
IG_Rv0697_Rv0698	NS
Rv0698	NS
IG_Rv0698_Rv0699	NV
Rv0699	NV
IG_Rv0699_Rv0700	NS
Rv0700	NV
IG_Rv0700_Rv0701	NV
Rv0701	NV
Rv0702	NV
Rv0703	NV
IG_Rv0703_Rv0704	NV
Rv0704	NV
IG_Rv0704_Rv0705	NV
Rv0705	NV
Rv0706	NV
Rv0707	NV
IG_Rv0707_Rv0708	NV
Rv0708	NV
Rv0709	NV
Rv0710	NS
IG_Rv0710_Rv0711	NV
Rv0711	NS
IG_Rv0711_Rv0712	NV
Rv0712	IS
IG_Rv0712_Rv0713	NV
Rv0713	NS
IG_Rv0713_Rv0714	NS
Rv0714	NV
Rv0715	NV
Rv0716	NV
IG_Rv0716_Rv0717	NV
Rv0717	NV
IG_Rv0717_Rv0718	NV
Rv0718	NV
IG_Rv0718_Rv0719	NV
Rv0719	NV
IG_Rv0719_Rv0720	NV
Rv0720	NV
IG_Rv0720_Rv0721	NV
Rv0721	NV
IG_Rv0721_Rv0722	NV
Rv0722	NV
Rv0723	NV
IG_Rv0723_Rv0724	NV
Rv0724	NS
Rv0724A	NS
Rv0725c	NS
IG_Rv0725c_Rv0726c	NV
Rv0726c	NS
IG_Rv0726c_Rv0727c	NV
Rv0727c	NS
Rv0728c	NS
IG_Rv0728c_Rv0729	NV
Rv0729	NS
IG_Rv0729_Rv0730	NV
Rv0730	NV
IG_Rv0730_Rv0731c	NV
Rv0731c	IR
IG_Rv0731c_Rv0732	IR*
Rv0732	NS
Rv0733	NV
IG_Rv0733_Rv0734	NV
Rv0734	IR
IG_Rv0734_Rv0735	NV
Rv0735	NV
IG_Rv0735_Rv0736	NV
Rv0736	NS
IG_Rv0736_Rv0737	NS
Rv0737	NV
IG_Rv0737_Rv0738	NV
Rv0738	NV
IG_Rv0738_Rv0739	NV
Rv0739	NS
IG_Rv0739_Rv0740	IS*
Rv0740	IR
IG_Rv0740_Rv0741	IR
Rv0741	NV
IG_Rv0741_Rv0742	NV
Rv0742	NV
IG_Rv0742_Rv0743c	NS
Rv0743c	NS
Rv0744c	NS
IG_Rv0744c_Rv0745	NV
Rv0745	NS
IG_Rv0745_Rv0746	NV
Rv0746	NV
IG_Rv0746_Rv0747	NV
Rv0747	NS
IG_Rv0747_Rv0748	NV
Rv0748	NV
IG_Rv0748_Rv0749	NV
Rv0749	NV
IG_Rv0749_Rv0749A	NV
Rv0749A	NV
IG_Rv0749A_Rv0750	NS
Rv0750	NV
IG_Rv0750_Rv0751c	NV
Rv0751c	NS
IG_Rv0751c_Rv0752c	NV
Rv0752c	NS
IG_Rv0752c_Rv0753c	NV
Rv0753c	NS
IG_Rv0753c_Rv0754	NS
Rv0754	NS
IG_Rv0754_Rv0755c	NV
Rv0755c	NS
IG_Rv0755c_Rv0755A	NV
Rv0755A	IS
IG_Rv0755A_Rv0756c	NS
Rv0756c	IR
IG_Rv0756c_Rv0757	IR*
Rv0757	NS
IG_Rv0757_Rv0758	NV
Rv0758	NS
Rv0759c	NV
IG_Rv0759c_Rv0760c	NV
Rv0760c	NS
IG_Rv0760c_Rv0761c	NV
Rv0761c	NS
IG_Rv0761c_Rv0762c	NV
Rv0762c	NS
IG_Rv0762c_Rv0763c	NV
Rv0763c	NV
IG_Rv0763c_Rv0764c	NV
Rv0764c	NS
Rv0765c	NS
Rv0766c	NS
Rv0767c	IR
IG_Rv0767c_Rv0768	IR
Rv0768	IR
IG_Rv0768_Rv0769	NV
Rv0769	NS
IG_Rv0769_Rv0770	NV
Rv0770	NS
Rv0771	NS
IG_Rv0771_Rv0772	NV
Rv0772	NS
Rv0773c	NS
IG_Rv0773c_Rv0774c	NV
Rv0774c	NS
IG_Rv0774c_Rv0775	NV
Rv0775	NS
Rv0776c	NS
IG_Rv0776c_Rv0777	NS
Rv0777	NS
IG_Rv0777_Rv0778	NV
Rv0778	NS
Rv0779c	NS
IG_Rv0779c_Rv0780	NV
Rv0780	NV
Rv0781	NS
Rv0782	NS
IG_Rv0782_Rv0783c	NV
Rv0783c	NS
IG_Rv0783c_Rv0784	NV
Rv0784	NS
IG_Rv0784_Rv0785	NV
Rv0785	NS
IG_Rv0785_Rv0786c	NV
Rv0786c	NS
Rv0787	NS
IG_Rv0787_Rv0787A	NV
Rv0787A	NV
Rv0788	NV
IG_Rv0788_Rv0789c	NV
Rv0789c	NS
IG_Rv0789c_Rv0790c	NV
Rv0790c	NS
Rv0791c	NS
Rv0792c	NS
IG_Rv0792c_Rv0793	NV
Rv0793	IR
IG_Rv0793_Rv0794c	NV
Rv0794c	NS
IG_Rv0794c_Rv0795	IR
Rv0795	NV
Rv0796	NS
IG_Rv0796_Rv0797	NV
Rv0797	NS
Rv0798c	NS
Rv0799c	NS
IG_Rv0799c_Rv0800	NV
Rv0800	NS
IG_Rv0800_Rv0801	NV
Rv0801	NV
Rv0802c	NS
IG_Rv0802c_Rv0803	NV
Rv0803	NV
Rv0804	NS
IG_Rv0804_Rv0805	NV
Rv0805	NS
Rv0806c	NS
IG_Rv0806c_Rv0807	NS
Rv0807	NV
IG_Rv0807_Rv0808	NV
Rv0808	NV
IG_Rv0808_Rv0809	NV
Rv0809	NS
IG_Rv0809_Rv0810c	NV
Rv0810c	NV
IG_Rv0810c_Rv0811c	NS
Rv0811c	NV
IG_Rv0811c_Rv0812	NV
Rv0812	NS
IG_Rv0812_Rv0813c	NV
Rv0813c	IR
IG_Rv0813c_Rv0814c	IR*
Rv0814c	NV
IG_Rv0814c_Rv0815c	NV
Rv0815c	IS
IG_Rv0815c_Rv0816c	NS
Rv0816c	NV
Rv0817c	NS
IG_Rv0817c_Rv0818	IR*
Rv0818	IR
Rv0819	IR
IG_Rv0819_Rv0820	IR*
Rv0820	IR
IG_Rv0820_Rv0821c	NV
Rv0821c	IS
IG_Rv0821c_Rv0822c	IS*
Rv0822c	NS
IG_Rv0822c_Rv0823c	NV
Rv0823c	NS
IG_Rv0823c_Rv0824c	NV
Rv0824c	NS
IG_Rv0824c_Rv0825c	NV
Rv0825c	IR
IG_Rv0825c_Rv0826	NV
Rv0826	NS
IG_Rv0826_Rv0827c	NV
Rv0827c	NS
IG_Rv0827c_Rv0828c	NV
Rv0828c	NS
Rv0829	NV
IG_Rv0829_Rv0830	NS
Rv0830	NS
IG_Rv0830_Rv0831c	NV
Rv0831c	NS
IG_Rv0831c_Rv0832	NS
Rv0832	NV
Rv0833	NV
IG_Rv0833_Rv0834c	NV
Rv0834c	NS
IG_Rv0834c_Rv0835	NS
Rv0835	NS
IG_Rv0835_Rv0836c	NS
Rv0836c	NS
IG_Rv0836c_Rv0837c	NV
Rv0837c	NS
IG_Rv0837c_Rv0838	NS
Rv0838	NS
IG_Rv0838_Rv0839	NV
Rv0839	NS
IG_Rv0839_Rv0840c	NV
Rv0840c	NS
IG_Rv0840c_Rv0841	NV
Rv0841	NV
IG_Rv0841_Rv0842	NV
Rv0842	NS
Rv0843	NS
IG_Rv0843_Rv0844c	NV
Rv0844c	NS
IG_Rv0844c_Rv0845	NV
Rv0845	NS
IG_Rv0845_Rv0846c	NV
Rv0846c	NS
IG_Rv0846c_Rv0847	NV
Rv0847	NV
IG_Rv0847_Rv0848	NV
Rv0848	NS
Rv0849	NS
Rv0850	NS
Rv0851c	NS
IG_Rv0851c_Rv0852	NV
Rv0852	IR
IG_Rv0852_Rv0853c	NV
Rv0853c	NS
IG_Rv0853c_Rv0854	NV
Rv0854	NS
IG_Rv0854_Rv0855	NV
Rv0855	NS
IG_Rv0855_Rv0856	NV
Rv0856	NV
IG_Rv0856_Rv0857	NV
Rv0857	NS
Rv0858c	NS
IG_Rv0858c_Rv0859	NV
Rv0859	IR
IG_Rv0859_Rv0860	NV
Rv0860	IR
IG_Rv0860_Rv0861c	NV
Rv0861c	NS
IG_Rv0861c_Rv0862c	NV
Rv0862c	NS
Rv0863	NS
IG_Rv0863_Rv0864	NV
Rv0864	NS
Rv0865	IR
Rv0866	NV
IG_Rv0866_Rv0867c	NV
Rv0867c	NS
IG_Rv0867c_Rv0868c	NS
Rv0868c	NS
IG_Rv0868c_Rv0869c	NV
Rv0869c	NS
Rv0870c	NS
IG_Rv0870c_Rv0871	NV
Rv0871	NV
IG_Rv0871_Rv0872c	NV
Rv0872c	NS
IG_Rv0872c_Rv0873	NS
Rv0873	NS
IG_Rv0873_Rv0874c	NV
Rv0874c	NS
IG_Rv0874c_Rv0875c	NV
Rv0875c	NV
Rv0876c	NS
IG_Rv0876c_Rv0877	IR*
Rv0877	IR
IG_Rv0877_Rv0878c	NV
Rv0878c	IR
IG_Rv0878c_Rv0879c	NV
Rv0879c	NV
IG_Rv0879c_Rv0880	NV
Rv0880	NV
Rv0881	NS
Rv0882	NV
Rv0883c	NV
IG_Rv0883c_Rv0884c	NV
Rv0884c	NV
IG_Rv0884c_Rv0885	NS
Rv0885	NS
IG_Rv0885_Rv0886	NV
Rv0886	NS
Rv0887c	NV
IG_Rv0887c_Rv0888	NS
Rv0888	NS
IG_Rv0888_Rv0889c	NV
Rv0889c	NS
IG_Rv0889c_Rv0890c	NV
Rv0890c	NS
IG_Rv0890c_Rv0891c	NV
Rv0891c	NS
IG_Rv0891c_Rv0892	NS
Rv0892	NS
Rv0893c	NS
IG_Rv0893c_Rv0894	IR
Rv0894	NS
IG_Rv0894_Rv0895	NV
Rv0895	NS
IG_Rv0895_Rv0896	NS
Rv0896	NV
IG_Rv0896_Rv0897c	NV
Rv0897c	NS
IG_Rv0897c_Rv0898c	NV
Rv0898c	NV
IG_Rv0898c_Rv0899	NV
Rv0899	IR
IG_Rv0899_Rv0900	NV
Rv0900	NV
Rv0901	NS
IG_Rv0901_Rv0902c	NV
Rv0902c	NV
IG_Rv0902c_Rv0903c	NV
Rv0903c	NV
IG_Rv0903c_Rv0904c	NV
Rv0904c	NS
IG_Rv0904c_Rv0905	NV
Rv0905	NS
IG_Rv0905_Rv0906	NV
Rv0906	NS
IG_Rv0906_Rv0907	NV
Rv0907	NS
Rv0908	NS
IG_Rv0908_Rv0909	NS
Rv0909	NV
IG_Rv0909_Rv0910	NV
Rv0910	NS
IG_Rv0910_Rv0911	NV
Rv0911	IR
IG_Rv0911_Rv0912	NV
Rv0912	NV
IG_Rv0912_Rv0913c	NS
Rv0913c	NS
IG_Rv0913c_Rv0914c	NV
Rv0914c	NS
IG_Rv0914c_Rv0915c	NV
Rv0915c	NS
IG_Rv0915c_Rv0916c	NV
Rv0916c	NV
IG_Rv0916c_Rv0917	NS
Rv0917	NS
IG_Rv0917_Rv0918	NV
Rv0918	NS
Rv0919	NS
IG_Rv0919_Rv0920c	NS
Rv0920c	NS
IG_Rv0920c_Rv0921	NS
Rv0921	NS
Rv0922	NS
IG_Rv0922_Rv0923c	NV
Rv0923c	NS
Rv0924c	NS
IG_Rv0924c_Rv0925c	NV
Rv0925c	NS
IG_Rv0925c_Rv0926c	NV
Rv0926c	NS
IG_Rv0926c_Rv0927c	NV
Rv0927c	NV
IG_Rv0927c_Rv0928	NS
Rv0928	NS
IG_Rv0928_Rv0929	NV
Rv0929	NS
Rv0930	IR
Rv0931c	NS
IG_Rv0931c_Rv0932c	NV
Rv0932c	NS
IG_Rv0932c_Rv0933	NV
Rv0933	NS
IG_Rv0933_Rv0934	NV
Rv0934	NS
IG_Rv0934_Rv0935	NV
Rv0935	NS
IG_Rv0935_Rv0936	NV
Rv0936	NS
Rv0937c	NS
IG_Rv0937c_Rv0938	NV
Rv0938	NS
Rv0939	NS
IG_Rv0939_Rv0940c	NV
Rv0940c	NS
IG_Rv0940c_Rv0941c	NV
Rv0941c	NS
IG_Rv0941c_Rv0942	NV
Rv0942	NS
IG_Rv0942_Rv0943c	NV
Rv0943c	NS
IG_Rv0943c_Rv0944	NV
Rv0944	NS
IG_Rv0944_Rv0945	NV
Rv0945	NV
IG_Rv0945_Rv0946c	NV
Rv0946c	NS
IG_Rv0946c_Rv0947c	NS
Rv0947c	IR
IG_Rv0947c_Rv0948c	NV
Rv0948c	NS
IG_Rv0948c_Rv0949	NS
Rv0949	NS
IG_Rv0949_Rv0950c	NV
Rv0950c	IS
IG_Rv0950c_Rv0951	NS
Rv0951	NS
IG_Rv0951_Rv0952	NV
Rv0952	NV
IG_Rv0952_Rv0953c	NV
Rv0953c	NS
IG_Rv0953c_Rv0954	NV
Rv0954	NS
IG_Rv0954_Rv0955	NV
Rv0955	NS
IG_Rv0955_Rv0956	NV
Rv0956	NV
Rv0957	NV
IG_Rv0957_Rv0958	NV
Rv0958	NS
Rv0959	NS
IG_Rv0959_Rv0959A	NV
Rv0959A	NV
Rv0960	NS
IG_Rv0960_Rv0961	NV
Rv0961	NS
IG_Rv0961_Rv0962c	NV
Rv0962c	NS
IG_Rv0962c_Rv0963c	NV
Rv0963c	NS
IG_Rv0963c_Rv0964c	NV
Rv0964c	NV
IG_Rv0964c_Rv0965c	NV
Rv0965c	NS
IG_Rv0965c_Rv0966c	NV
Rv0966c	NS
IG_Rv0966c_Rv0967	NV
Rv0967	NV
IG_Rv0967_Rv0968	NV
Rv0968	NS
IG_Rv0968_Rv0969	NV
Rv0969	NS
Rv0970	NS
IG_Rv0970_Rv0971c	NV
Rv0971c	NV
Rv0972c	NS
Rv0973c	NS
IG_Rv0973c_Rv0974c	NV
Rv0974c	NS
IG_Rv0974c_Rv0975c	NV
Rv0975c	NS
Rv0976c	NS
IG_Rv0976c_Rv0977	NV
Rv0977	NS
IG_Rv0977_Rv0978c	NV
Rv0978c	NS
IG_Rv0978c_Rv0979c	NV
Rv0979c	NV
IG_Rv0979c_Rv0979A	NV
Rv0979A	NV
IG_Rv0979A_Rv0980c	NV
Rv0980c	NS
IG_Rv0980c_Rv0981	NS
Rv0981	IR
Rv0982	NS
IG_Rv0982_Rv0983	NV
Rv0983	NS
Rv0984	NV
IG_Rv0984_Rv0985c	NV
Rv0985c	NS
IG_Rv0985c_Rv0986	NS
Rv0986	NS
Rv0987	NS
IG_Rv0987_Rv0988	NV
Rv0988	NS
IG_Rv0988_Rv0989c	NS
Rv0989c	NS
IG_Rv0989c_Rv0990c	NV
Rv0990c	NS
IG_Rv0990c_Rv0991c	NV
Rv0991c	NV
IG_Rv0991c_Rv0992c	NV
Rv0992c	NV
IG_Rv0992c_Rv0993	NV
Rv0993	NV
IG_Rv0993_Rv0994	NV
Rv0994	IR
IG_Rv0994_Rv0995	NV
Rv0995	NV
IG_Rv0995_Rv0996	IS*
Rv0996	IS
IG_Rv0996_Rv0997	NS
Rv0997	NS
IG_Rv0997_Rv0998	NV
Rv0998	NS
IG_Rv0998_Rv0999	NV
Rv0999	NS
IG_Rv0999_Rv1000c	NV
Rv1000c	NS
IG_Rv1000c_Rv1001	NV
Rv1001	NS
IG_Rv1001_Rv1002c	NV
Rv1002c	NS
IG_Rv1002c_Rv1003	NV
Rv1003	NS
IG_Rv1003_Rv1004c	NV
Rv1004c	NS
IG_Rv1004c_Rv1005c	NV
Rv1005c	NV
IG_Rv1005c_Rv1006	IS*
Rv1006	IS
IG_Rv1006_Rv1007c	NV
Rv1007c	NS
IG_Rv1007c_Rv1008	IS*
Rv1008	IR
IG_Rv1008_Rv1009	NS
Rv1009	NS
Rv1010	IR
IG_Rv1010_Rv1011	NV
Rv1011	NV
IG_Rv1011_Rv1012	NV
Rv1012	NV
IG_Rv1012_Rv1013	NV
Rv1013	IS
IG_Rv1013_Rv1014c	NV
Rv1014c	NV
IG_Rv1014c_Rv1015c	NV
Rv1015c	NS
IG_Rv1015c_Rv1016c	NS
Rv1016c	NS
IG_Rv1016c_Rv1017c	NV
Rv1017c	NV
IG_Rv1017c_Rv1018c	NV
Rv1018c	NV
IG_Rv1018c_Rv1019	IR
Rv1019	IR
IG_Rv1019_Rv1020	NV
Rv1020	NS
Rv1021	IR
IG_Rv1021_Rv1022	IS*
Rv1022	IS
IG_Rv1022_Rv1023	NV
Rv1023	NV
IG_Rv1023_Rv1024	NV
Rv1024	NV
IG_Rv1024_Rv1025	NV
Rv1025	NV
Rv1026	NV
IG_Rv1026_Rv1027c	NS
Rv1027c	NS
Rv1028c	NS
IG_Rv1028c_Rv1028A	NV
Rv1028A	NV
Rv1029	NS
Rv1030	NS
Rv1031	NS
IG_Rv1031_Rv1032c	NV
Rv1032c	NS
IG_Rv1032c_Rv1033c	NV
Rv1033c	NS
IG_Rv1033c_Rv1034c	NS
Rv1034c	NV
IG_Rv1034c_Rv1035c	NV
Rv1035c	NV
IG_Rv1035c_Rv1036c	NV
Rv1036c	NV
IG_Rv1036c_Rv1037c	NS
Rv1037c	NV
IG_Rv1037c_Rv1038c	NV
Rv1038c	NV
IG_Rv1038c_Rv1039c	NV
Rv1039c	NS
IG_Rv1039c_Rv1040c	NV
Rv1040c	NS
IG_Rv1040c_Rv1041c	NS
Rv1041c	NS
Rv1042c	NS
IG_Rv1042c_Rv1043c	NS
Rv1043c	NS
IG_Rv1043c_Rv1044	NV
Rv1044	IR
Rv1045	NS
IG_Rv1045_Rv1046c	NV
Rv1046c	NV
IG_Rv1046c_Rv1047	NS
Rv1047	NS
IG_Rv1047_Rv1048c	NS
Rv1048c	NS
IG_Rv1048c_Rv1049	NV
Rv1049	NV
IG_Rv1049_Rv1050	NV
Rv1050	NS
IG_Rv1050_Rv1051c	NV
Rv1051c	NV
IG_Rv1051c_Rv1052	NS
Rv1052	IR
Rv1053c	IR
IG_Rv1053c_Rv1054	NS
Rv1054	NV
Rv1055	NV
IG_Rv1055_Rv1056	IR
Rv1056	NS
IG_Rv1056_Rv1057	NS
Rv1057	NS
IG_Rv1057_Rv1058	IR*
Rv1058	IR
IG_Rv1058_Rv1059	NV
Rv1059	NS
IG_Rv1059_Rv1060	NV
Rv1060	NV
IG_Rv1060_Rv1061	NV
Rv1061	NS
IG_Rv1061_Rv1062	NV
Rv1062	NS
Rv1063c	NS
IG_Rv1063c_Rv1064c	NV
Rv1064c	NS
IG_Rv1064c_Rv1065	NV
Rv1065	NS
Rv1066	NV
IG_Rv1066_Rv1067c	NV
Rv1067c	NS
IG_Rv1067c_Rv1068c	NS
Rv1068c	NS
IG_Rv1068c_Rv1069c	NS
Rv1069c	NS
Rv1070c	NS
IG_Rv1070c_Rv1071c	NV
Rv1071c	NS
IG_Rv1071c_Rv1072	NS
Rv1072	NS
IG_Rv1072_Rv1073	NV
Rv1073	NS
IG_Rv1073_Rv1074c	NV
Rv1074c	IS
IG_Rv1074c_Rv1075c	NV
Rv1075c	NS
IG_Rv1075c_Rv1076	NS
Rv1076	NS
IG_Rv1076_Rv1077	NV
Rv1077	NS
IG_Rv1077_Rv1078	NS
Rv1078	IR
IG_Rv1078_Rv1079	NV
Rv1079	NS
IG_Rv1079_Rv1080c	NV
Rv1080c	NS
IG_Rv1080c_Rv1081c	NS
Rv1081c	NV
IG_Rv1081c_Rv1082	NV
Rv1082	NS
Rv1083	NV
Rv1084	NS
IG_Rv1084_Rv1085c	NV
Rv1085c	IS
IG_Rv1085c_Rv1086	IS*
Rv1086	IS
IG_Rv1086_Rv1087	NV
Rv1087	NS
IG_Rv1087_Rv1087A	NV
Rv1087A	NS
IG_Rv1087A_Rv1088	NS
Rv1088	NS
Rv1089	NV
IG_Rv1089_Rv1089A	NS
Rv1089A	NV
Rv1090	NS
IG_Rv1090_Rv1091	NS
Rv1091	IR
IG_Rv1091_Rv1092c	NV
Rv1092c	NS
IG_Rv1092c_Rv1093	NS
Rv1093	NV
IG_Rv1093_Rv1094	NV
Rv1094	NS
IG_Rv1094_Rv1095	NV
Rv1095	NS
IG_Rv1095_Rv1096	NV
Rv1096	IS
IG_Rv1096_Rv1097c	NV
Rv1097c	NS
Rv1098c	NV
IG_Rv1098c_Rv1099c	NV
Rv1099c	NS
Rv1100	NS
IG_Rv1100_Rv1101c	NV
[truncated: 5,060 more rows]
