# Supplementary material for: An evolutionary functional genomics approach identifies novel candidate regions involved in isoniazid resistance in Mycobacterium tuberculosis
Source: Commun Biol. 2021 Nov 24;4:1322. doi: 10.1038/s42003-021-02846-z (PMC8613195; doi:10.1038/s42003-021-02846-z)
Supplement: Supplementary file 5 — Supplementary Data 2 [file 42003_2021_2846_MOESM5_ESM.xlsx]

## Sheet: Tuberculist_Lew
Enrichment results for the first version of tuberculist categories. IR: Increased resistance; IS: increased sensitivity; NS: non-significant
CATEGORY	IR GENES	IR p-value	Percentage of enrichment	IS GENES	IS p-value	Percentage of enrichment	NS GENES	ALL GENES
Adaptations and atypical conditions	1	1	0.0976444	1	0.304586	1.79942	6	8
Amino acid biosynthesis	7	0.100024	0.756231	2	0.661481	0.279734	26	35
Antibiotic production and resistance	1	1	-0.372775	0	1	-1	13	14
Biosynthesis of cofactors	9	0.555193	0.19743	2	1	-0.321353	55	66
Broad regulatory functions	15	0.788853	-0.0916047	8	0.530838	0.235605	122	145
Cell division	1	1	-0.201713	2	0.0825666	3.07188	8	11
Cell envelope	38	0.59721	-0.0882954	31	0.000208698	0.896874	297	366
Central intermediary metabolism	5	0.416405	0.330478	2	0.656135	0.357294	26	33
Chaperones/heat shock	1	1	-0.0243161	1	0.335504	1.48837	7	9
Coenzyme F420-dependent enzymes	2	0.0129517	7.78116	0	1	-1	0	2
Conserved hypotheticals	82	0.89305	-0.0136237	27	0.298673	-0.171679	621	730
Cytochrome P450 enzymes	3	0.732478	0.19743	0	0.622178	-1	19	22
Degradation	17	0.78471	0.0662831	3	0.210492	-0.5201	120	140
Degradation of macromolecules	6	0.462365	-0.306751	2	0.773834	-0.410649	68	76
Detoxification	4	0.274642	0.756231	1	0.5975	0.119767	15	20
Energy metabolism	31	0.00297538	0.690781	5	0.552828	-0.304492	125	161
IS Elements	2	0.00972608	-0.771918	2	0.581528	-0.418303	73	77
Lipid biosynthesis	6	0.82005	0.0752435	4	0.276388	0.828192	39	49
Miscellaneous phosphatases	2	0.763456	-0.372775	1	1	-0.200166	25	28
Miscellaneous transferases	6	1	-0.0420558	4	0.305935	0.628753	45	55
PE and PPE families	8	0.0375022	-0.483461	5	0.831743	-0.176642	123	136
Polyamine synthesis	0	1	-1	0	1	-1	1	1
Polyketide and non-ribosomal peptide synthesis	4	1	-0.0756679	1	1	-0.410649	33	38
Protein and peptide secretion	1	1	-0.0243161	1	0.335504	1.48837	7	9
Purines	4	0.519769	0.404985	1	1	-0.104186	20	25
Synthesis and modification of macromolecules	14	0.650813	0.0976444	5	1	-0.000207641	93	112
Transport/binding proteins	17	0.474337	0.17543	5	1	-0.118293	105	127
Unassigned	9	0.0309562	1.13596	1	0.408999	-0.39472	27	37
Unknowns	24	0.019415	-0.343465	10	0.311507	-0.302326	287	321
Virulence	9	0.0166954	1.19529	2	0.672774	0.244186	25	36

## Sheet: MycoBrowser
Enrichment results for the second version of tuberculist categories. IR: Increased resistance; IS: increased sensitivity; NS: non-significant
CATEGORY	IR GENES	IR p-value	Percentage of enrichment	IS GENES	IS p-value	Percentage of enrichment	NS GENES	ALL GENES
cell wall and cell processes	62	0.513453	-0.0704763	47	1.74377e-05	0.780424	477	586
conserved hypotheticals	88	0.894647	0.0106194	28	0.222789	-0.187507	649	765
information pathways	16	0.666172	0.115619	4	0.658775	-0.295287	106	126
insertion seqs and phages	3	0.0107197	-0.710368	2	0.437342	-0.512121	86	91
intermediary metabolism and respiration	93	0.01178	0.247407	24	0.284217	-0.186621	538	655
lipid metabolism	27	0.914951	0.0093977	7	0.322923	-0.338769	201	235
PE/PPE	8	0.0285376	-0.49436	4	0.525912	-0.361195	127	139
regulatory proteins	14	0.43351	-0.196098	7	0.843021	0.0156164	132	153
unknown	0	0.609793	-1	0	1	-1	9	9
virulence, detoxification, adaptation	20	0.42615	0.179262	8	0.543368	0.191864	121	149

## Sheet: BioCyc
Enrichment results for BioCyc pathways. IR: Increased resistance; IS: increased sensitivity; NE: non-essential
Pathway	All Genes	NE genes	IR genes	IR rank	IR p-value	IS genes	IS rank	IS p-value	IR + IS genes	IR + IS rank	IR +IS p-value
[2Fe-2S] iron-sulfur cluster biosynthesis	2	0	0	500	0.4995	0	500	0.4995	0	500	0.4995
&beta;-alanine biosynthesis III	1	1	0	553	0.552448	0	527.5	0.526973	0	583	0.582418
&beta;-D-mannosyl phosphomycoketide biosynthesis	1	1	0	557.5	0.556943	0	526.5	0.525974	0	586	0.585415
&omega;-sulfo-II-dihydromenaquinone-9 biosynthesis	3	2	0	617	0.616384	0	550.5	0.54995	0	637	0.636364
<i>myo</i>-inositol biosynthesis	3	3	0	660	0.659341	0	557.5	0.556943	0	703.5	0.702797
<i>N</i>-acetylglucosamine degradation I	1	0	0	500	0.4995	0	500	0.4995	0	500	0.4995
<i>N</i><sup>10</sup>-formyl-tetrahydrofolate biosynthesis	9	4	0	689	0.688312	0	590	0.589411	0	740	0.739261
<i>S</i>-adenosyl-L-methionine cycle I	3	2	0	594.5	0.593906	0	548	0.547453	0	633	0.632368
<i>S</i>-adenosyl-L-methionine cycle II	3	2	0	599	0.598402	0	543	0.542458	0	645.5	0.644855
<i>S</i>-methyl-5'-thioadenosine degradation II	1	1	0	567	0.566434	0	520.5	0.51998	0	584	0.583417
<i>S</i>-methyl-5'-thioadenosine degradation IV	1	1	0	552.5	0.551948	0	525	0.524476	0	568	0.567433
<i>trans, trans</i>-farnesyl diphosphate biosynthesis	2	2	0	585	0.584416	0	542.5	0.541958	0	639.5	0.638861
1,4-dihydroxy-2-naphthoate biosynthesis	5	3	1	164	0.163836	0	562.5	0.561938	1	238	0.237762
2-<I>O</I>-&alpha;-mannosyl-D-glycerate degradation	1	1	0	561	0.56044	0	522	0.521479	0	589	0.588412
2-methylcitrate cycle I	2	0	0	500	0.4995	0	500	0.4995	0	500	0.4995
2-oxoglutarate decarboxylation to succinyl-CoA	1	0	0	500	0.4995	0	500	0.4995	0	500	0.4995
2-oxoisovalerate decarboxylation to isobutanoyl-CoA	4	0	0	500	0.4995	0	500	0.4995	0	500	0.4995
2'-deoxy-&alpha;-D-ribose 1-phosphate degradation	2	0	0	500	0.4995	0	500	0.4995	0	500	0.4995
3-dehydroquinate biosynthesis I	2	0	0	500	0.4995	0	500	0.4995	0	500	0.4995
4-aminobenzoate biosynthesis	1	0	0	500	0.4995	0	500	0.4995	0	500	0.4995
4-aminobutanoate degradation II	3	3	0	662	0.661339	0	562	0.561439	0	715.5	0.714785
4-aminobutanoate degradation III	1	1	0	564.5	0.563936	0	518	0.517483	0	588	0.587413
4-hydroxybenzoate biosynthesis II (microbes)	1	1	0	555.5	0.554945	0	523	0.522478	0	576.5	0.575924
5-aminoimidazole ribonucleotide biosynthesis I	6	2	0	608.5	0.607892	0	539	0.538462	0	652.5	0.651848
5-aminoimidazole ribonucleotide biosynthesis II	6	3	0	650.5	0.64985	0	554	0.553447	0	708.5	0.707792
6-hydroxymethyl-dihydropterin diphosphate biosynthesis I	3	1	0	554.5	0.553946	0	516.5	0.515984	0	568.5	0.567932
acetate conversion to acetyl-CoA	1	1	0	557	0.556444	0	515	0.514486	0	582	0.581419
acetate formation from acetyl-CoA I	2	2	0	612.5	0.611888	0	544.5	0.543956	0	655	0.654346
acyl-CoA hydrolysis	2	2	0	599.5	0.598901	0	534	0.533467	0	654	0.653347
adenine and adenosine salvage I	2	2	0	618	0.617383	1	45.5	0.0454545	1	157.5	0.157343
adenine and adenosine salvage III	3	2	0	616.5	0.615884	1	42.5	0.0424575	1	151	0.150849
adenine and adenosine salvage VI	1	0	0	500	0.4995	0	500	0.4995	0	500	0.4995
adenosine deoxyribonucleotides <i>de novo</i> biosynthesis	5	4	0	701	0.7003	0	584.5	0.583916	0	747.5	0.746753
adenosine deoxyribonucleotides <i>de novo</i> biosynthesis II	5	4	0	701	0.7003	0	584.5	0.583916	0	747.5	0.746753
adenosine ribonucleotides <i>de novo</i> biosynthesis	11	2	0	598.5	0.597902	0	543.5	0.542957	0	645	0.644356
adenosylcobalamin biosynthesis from cobyrinate <i>a,c</i>-diamide II	5	2	0	600	0.599401	0	546.5	0.545954	0	639	0.638362
adenosylcobalamin salvage from cobalamin	1	0	0	500	0.4995	0	500	0.4995	0	500	0.4995
aerobic respiration I (cytochrome c)	25	20	10	0	0	1	415.5	0.415085	11	0	0
androstenedione degradation	11	2	0	594	0.593407	0	540.5	0.53996	0	648.5	0.647852
aspartate superpathway	23	6	0	748.5	0.747752	0	624.5	0.623876	0	832	0.831169
biotin biosynthesis from 8-amino-7-oxononanoate I	3	2	0	599	0.598402	0	551.5	0.550949	0	634	0.633367
biotin-carboxyl carrier protein assembly	5	3	0	662.5	0.661838	0	561	0.56044	0	705	0.704296
catechol degradation to &beta;-ketoadipate	2	1	0	557.5	0.556943	0	524	0.523477	0	585	0.584416
CDP-diacylglycerol biosynthesis I	5	2	0	615	0.614386	0	546	0.545455	0	657.5	0.656843
CDP-diacylglycerol biosynthesis II	5	2	0	615	0.614386	0	546	0.545455	0	657.5	0.656843
chitin degradation II	1	1	0	556.5	0.555944	0	526	0.525475	0	575.5	0.574925
cholesterol degradation to androstenedione I (cholesterol oxidase)	14	12	1	568.5	0.567932	1	245	0.244755	2	460.5	0.46004
cholesterol degradation to androstenedione II (cholesterol dehydrogenase)	15	13	2	296.5	0.296204	1	263.5	0.263237	3	261	0.260739
chorismate biosynthesis from 3-dehydroquinate	5	0	0	500	0.4995	0	500	0.4995	0	500	0.4995
chorismate biosynthesis I	7	0	0	500	0.4995	0	500	0.4995	0	500	0.4995
citrate degradation	1	1	0	559.5	0.558941	0	522	0.521479	0	577	0.576424
CMP phosphorylation	2	0	0	500	0.4995	0	500	0.4995	0	500	0.4995
cyclopropane fatty acid (CFA) biosynthesis	3	3	1	170.5	0.17033	0	563.5	0.562937	1	247.5	0.247253
D-galactose degradation I (Leloir pathway)	6	5	1	259	0.258741	0	600.5	0.5999	1	380	0.37962
D-mannose degradation	1	0	0	500	0.4995	0	500	0.4995	0	500	0.4995
demethylmenaquinol-9 biosynthesis	1	0	0	500	0.4995	0	500	0.4995	0	500	0.4995
dimycocerosyl phthiocerol biosynthesis	3	3	0	644.5	0.643856	0	563.5	0.562937	0	697.5	0.696803
dimycocerosyl triglycosyl phenolphthiocerol biosynthesis	10	10	0	845.5	0.844655	0	682	0.681319	0	906	0.905095
dTDP-L-rhamnose biosynthesis I	6	3	0	652	0.651349	0	565.5	0.564935	0	704	0.703297
ergothioneine biosynthesis I (bacteria)	2	1	0	563	0.562438	0	516.5	0.515984	0	580.5	0.57992
ethanol degradation I	1	0	0	500	0.4995	0	500	0.4995	0	500	0.4995
ethanol degradation II	1	1	0	557	0.556444	0	515	0.514486	0	582	0.581419
fatty acid &beta;-oxidation I	74	61	5	766	0.765235	1	855.5	0.854645	6	906	0.905095
fatty acid biosynthesis initiation I	10	4	0	697	0.696304	0	588.5	0.587912	0	746	0.745255
fatty acid elongation -- saturated	5	0	0	500	0.4995	0	500	0.4995	0	500	0.4995
flavin biosynthesis I (bacteria and plants)	6	1	0	560.5	0.55994	0	514.5	0.513986	0	578	0.577423
folate polyglutamylation	3	1	0	561	0.56044	0	524.5	0.523976	0	574.5	0.573926
formaldehyde oxidation III (mycothiol-dependent)	1	0	0	500	0.4995	0	500	0.4995	0	500	0.4995
formate assimilation into 5,10-methylenetetrahydrofolate	1	0	0	500	0.4995	0	500	0.4995	0	500	0.4995
GDP-mannose biosynthesis	5	2	0	605	0.604396	0	547	0.546454	0	644.5	0.643856
geranylgeranyl diphosphate biosynthesis	1	1	1	59.5	0.0594406	0	520	0.519481	1	80.5	0.0804196
gluconeogenesis I	10	4	2	30	0.02997	0	590	0.589411	2	57.5	0.0574426
glucosylglycerate biosynthesis I	2	0	0	500	0.4995	0	500	0.4995	0	500	0.4995
glutaminyl-tRNA<sup>gln</sup> biosynthesis via transamidation	3	0	0	500	0.4995	0	500	0.4995	0	500	0.4995
glutathione biosynthesis	1	1	0	563	0.562438	0	516.5	0.515984	0	580.5	0.57992
glycerol and glycerophosphodiester degradation	4	4	1	225.5	0.225275	0	588.5	0.587912	1	303	0.302697
glycerol degradation I	1	1	1	49	0.048951	0	524.5	0.523976	1	80	0.0799201
glycerophosphodiester degradation	3	3	0	658.5	0.657842	0	567	0.566434	0	692	0.691309
glycine biosynthesis I	2	1	0	561	0.56044	0	524.5	0.523976	0	574.5	0.573926
glycine cleavage	3	2	0	603.5	0.602897	0	544	0.543457	0	640	0.639361
glycolysis I (from glucose 6-phosphate)	14	8	3	28.5	0.0284715	2	23.5	0.0234765	5	2	0.001998
glyoxylate cycle	8	5	0	739	0.738262	0	598	0.597403	0	800	0.799201
guanine and guanosine salvage	2	1	0	568.5	0.567932	1	22	0.021978	1	77	0.0769231
guanosine deoxyribonucleotides <i>de novo</i> biosynthesis I	5	4	0	701	0.7003	0	584.5	0.583916	0	747.5	0.746753
guanosine deoxyribonucleotides <i>de novo</i> biosynthesis II	5	4	0	701	0.7003	0	584.5	0.583916	0	747.5	0.746753
guanosine ribonucleotides <i>de novo</i> biosynthesis	6	2	1	107	0.106893	0	546.5	0.545954	1	164	0.163836
guanylyl molybdenum cofactor biosynthesis	1	1	1	50.5	0.0504496	0	526	0.525475	1	88	0.0879121
heme biosynthesis II (anaerobic)	4	1	1	69	0.0689311	0	522.5	0.521978	1	89	0.0889111
hydrogen production V	4	3	0	634	0.633367	0	571	0.57043	0	708	0.707293
L-alanine biosynthesis I	2	0	0	500	0.4995	0	500	0.4995	0	500	0.4995
L-alanine biosynthesis III	2	0	0	500	0.4995	0	500	0.4995	0	500	0.4995
L-alanine degradation IV	1	1	0	562	0.561439	0	524	0.523477	0	588.5	0.587912
L-arginine biosynthesis I (via L-ornithine)	9	0	0	500	0.4995	0	500	0.4995	0	500	0.4995
L-arginine biosynthesis II (acetyl cycle)	10	0	0	500	0.4995	0	500	0.4995	0	500	0.4995
L-arginine degradation V (arginine deiminase pathway)	2	1	0	565.5	0.564935	0	521	0.52048	0	583	0.582418
L-asparagine biosynthesis I	1	1	0	558.5	0.557942	0	520.5	0.51998	0	574	0.573427
L-asparagine biosynthesis II	1	1	0	558.5	0.557942	0	520.5	0.51998	0	574	0.573427
L-asparagine biosynthesis III (tRNA-dependent)	4	0	0	500	0.4995	0	500	0.4995	0	500	0.4995
L-asparagine degradation I	1	1	1	64.5	0.0644356	0	526.5	0.525974	1	83	0.0829171
L-aspartate biosynthesis	2	1	0	556	0.555445	0	520.5	0.51998	0	590	0.589411
L-aspartate degradation I	2	1	0	556	0.555445	0	520.5	0.51998	0	590	0.589411
L-citrulline degradation	1	0	0	500	0.4995	0	500	0.4995	0	500	0.4995
L-cysteine biosynthesis I	3	2	1	111	0.110889	0	546	0.545455	1	167.5	0.167333
L-cysteine biosynthesis V	3	2	1	115.5	0.115385	0	541.5	0.540959	1	164.5	0.164336
L-glutamate degradation I	1	1	0	556.5	0.555944	0	522.5	0.521978	0	568.5	0.567932
L-glutamate degradation IX (via 4-aminobutanoate)	1	1	0	553.5	0.552947	0	522.5	0.521978	0	571	0.57043
L-glutamine biosynthesis I	4	4	0	705	0.704296	0	583.5	0.582917	0	742.5	0.741758
L-glutamine degradation I	7	3	0	653.5	0.652847	0	566	0.565435	0	708.5	0.707792
L-histidine biosynthesis	9	1	1	61.5	0.0614386	0	522.5	0.521978	1	88.5	0.0884116
L-homocysteine biosynthesis	2	1	0	552	0.551449	0	520.5	0.51998	0	583	0.582418
L-homoserine and L-methionine biosynthesis	6	2	0	607	0.606394	0	546	0.545455	0	640.5	0.63986
L-homoserine biosynthesis	3	0	0	500	0.4995	0	500	0.4995	0	500	0.4995
L-isoleucine biosynthesis I (from threonine)	10	6	1	325.5	0.325175	0	619	0.618382	1	447	0.446553
L-leucine biosynthesis	5	1	0	559	0.558442	0	520.5	0.51998	0	578	0.577423
L-lysine biosynthesis I	9	0	0	500	0.4995	0	500	0.4995	0	500	0.4995
L-malate degradation II	1	1	0	551	0.55045	0	523.5	0.522977	0	564.5	0.563936
L-methionine biosynthesis I	3	2	0	607	0.606394	0	546	0.545455	0	640.5	0.63986
L-methionine biosynthesis III	4	2	0	605	0.604396	0	547.5	0.546953	0	646.5	0.645854
L-methionine degradation I (to L-homocysteine)	2	2	0	599	0.598402	0	543	0.542458	0	645.5	0.644855
L-ornithine biosynthesis I	4	0	0	500	0.4995	0	500	0.4995	0	500	0.4995
L-phenylalanine degradation I (aerobic)	2	1	0	560.5	0.55994	0	522.5	0.521978	0	577.5	0.576923
L-proline biosynthesis I	3	1	0	562	0.561439	0	519.5	0.518981	0	575	0.574426
L-proline biosynthesis III	3	1	0	562	0.561439	0	519.5	0.518981	0	575	0.574426
L-proline degradation	2	2	0	601.5	0.600899	0	545	0.544456	0	644.5	0.643856
L-serine biosynthesis	6	2	0	620.5	0.61988	0	539.5	0.538961	0	648	0.647353
L-serine degradation	1	1	0	555.5	0.554945	0	516	0.515485	0	587.5	0.586913
L-threonine biosynthesis	2	0	0	500	0.4995	0	500	0.4995	0	500	0.4995
L-tryptophan biosynthesis	6	1	0	558	0.557443	0	517	0.516484	0	576	0.575425
L-tyrosine biosynthesis I	4	3	1	150.5	0.15035	0	563	0.562438	1	239	0.238761
L-valine biosynthesis	8	4	1	225.5	0.225275	0	590.5	0.58991	1	301.5	0.301199
L-valine degradation I	7	2	0	612	0.611389	0	551	0.55045	0	645	0.644356
mannosylglucosylglycerate biosynthesis I	2	0	0	500	0.4995	0	500	0.4995	0	500	0.4995
mixed acid fermentation	19	12	0	874.5	0.873626	0	725.5	0.724775	0	938	0.937063
mono-<i>trans</i>, poly-<i>cis</i> decaprenyl phosphate biosynthesis	4	3	0	637	0.636364	1	64.5	0.0644356	1	232.5	0.232268
mycobacterial sulfolipid biosynthesis	6	6	0	757	0.756244	0	633.5	0.632867	0	817	0.816184
mycocyclosin biosynthesis	2	2	0	609	0.608392	0	534.5	0.533966	0	653.5	0.652847
mycolate biosynthesis	40	24	5	75.5	0.0754246	3	60.5	0.0604396	8	16	0.015984
mycolyl-arabinogalactan-peptidoglycan complex biosynthesis	20	8	2	137.5	0.137363	2	20	0.01998	4	14.5	0.0144855
mycothiol biosynthesis	5	2	1	111	0.110889	0	538	0.537463	1	149.5	0.149351
mycothiol oxidation	1	1	0	555	0.554446	0	520	0.519481	0	582	0.581419
mycothiol-mediated detoxification	1	1	0	559	0.558442	0	523	0.522478	0	584	0.583417
NAD biosynthesis from 2-amino-3-carboxymuconate semialdehyde	3	2	0	605	0.604396	0	547	0.546454	0	646	0.645355
NAD biosynthesis I (from aspartate)	5	2	0	605	0.604396	0	547	0.546454	0	646	0.645355
NAD phosphorylation and transhydrogenation	4	2	2	5	0.004995	0	551.5	0.550949	2	13.5	0.0134865
NADH to cytochrome <i>bd</i> oxidase electron transfer I	16	14	10	0	0	0	731	0.73027	10	0	0
NADH to cytochrome <i>bd</i> oxidase electron transport II	4	3	1	159	0.158841	0	561.5	0.560939	1	227	0.226773
nitrobenzene degradation I	1	1	0	561	0.56044	0	526.5	0.525974	0	576	0.575425
octane oxidation	22	20	2	544	0.543457	0	811.5	0.810689	2	737.5	0.736763
oxidized GTP and dGTP detoxification	2	1	0	550	0.549451	1	21.5	0.0214785	1	80	0.0799201
p-HBAD biosynthesis	8	8	0	802	0.801199	0	650.5	0.64985	0	867	0.866134
palmitate biosynthesis II (bacteria and plants)	26	19	2	518.5	0.517982	0	802	0.801199	2	709	0.708292
paraoxon degradation	1	1	0	549.5	0.548951	0	519	0.518482	0	567	0.566434
parathion degradation	1	1	0	549.5	0.548951	0	519	0.518482	0	567	0.566434
pentose phosphate pathway	9	6	2	88	0.0879121	0	620.5	0.61988	2	144.5	0.144356
pentose phosphate pathway (non-oxidative branch)	4	2	0	616	0.615385	0	544	0.543457	0	645.5	0.644855
pentose phosphate pathway (oxidative branch)	5	4	2	36	0.035964	0	584	0.583417	2	67.5	0.0674326
peptidoglycan biosynthesis III (mycobacteria)	11	3	0	651.5	0.650849	0	572	0.571429	0	695.5	0.694805
peptidoglycan maturation (<i>meso</i>-diaminopimelate containing)	3	2	0	607	0.606394	1	38.5	0.0384615	1	168	0.167832
phenolphthiocerol biosynthesis	10	10	0	845.5	0.844655	0	675.5	0.674825	0	908	0.907093
phosphate acquisition	1	0	0	500	0.4995	0	500	0.4995	0	500	0.4995
phosphatidylethanolamine biosynthesis I	2	1	0	549	0.548452	0	522.5	0.521978	0	586.5	0.585914
phosphatidylglycerol biosynthesis I (plastidic)	7	4	0	694.5	0.693806	0	580	0.579421	0	753	0.752248
phosphatidylglycerol biosynthesis II (non-plastidic)	7	4	0	694.5	0.693806	0	580	0.579421	0	753	0.752248
phosphatidylinositol biosynthesis I (bacteria)	2	1	0	555	0.554446	0	519	0.518482	0	570	0.569431
phospholipases	4	4	0	687.5	0.686813	0	577.5	0.576923	0	758.5	0.757742
phosphopantothenate biosynthesis I	3	1	0	558	0.557443	0	520.5	0.51998	0	570	0.569431
phthiocerol biosynthesis	10	10	0	853	0.852148	0	686	0.685315	0	906	0.905095
polyacyltrehalose biosynthesis	3	3	1	179	0.178821	0	558.5	0.557942	1	235.5	0.235265
ppGpp biosynthesis	3	1	1	58.5	0.0584416	0	522.5	0.521978	1	87.5	0.0874126
propanoyl CoA degradation I	7	6	0	766	0.765235	0	623	0.622378	0	830	0.829171
protocatechuate degradation II (ortho-cleavage pathway)	1	1	0	560.5	0.55994	0	519.5	0.518981	0	582.5	0.581918
PRPP biosynthesis I	1	0	0	500	0.4995	0	500	0.4995	0	500	0.4995
purine deoxyribonucleosides degradation I	2	2	0	616.5	0.615884	1	42.5	0.0424575	1	151	0.150849
pyridoxal 5'-phosphate biosynthesis I	6	5	0	728	0.727273	0	602	0.601399	0	794	0.793207
pyridoxal 5'-phosphate biosynthesis II	1	0	0	500	0.4995	0	500	0.4995	0	500	0.4995
pyrimidine deoxyribonucleosides degradation	3	1	0	555.5	0.554945	0	520.5	0.51998	0	573.5	0.572927
pyrimidine deoxyribonucleosides salvage	3	0	0	500	0.4995	0	500	0.4995	0	500	0.4995
pyrimidine deoxyribonucleotide phosphorylation	3	0	0	500	0.4995	0	500	0.4995	0	500	0.4995
pyrimidine deoxyribonucleotides <i>de novo</i> biosynthesis I	8	4	0	701	0.7003	0	584.5	0.583916	0	747.5	0.746753
pyrimidine deoxyribonucleotides <i>de novo</i> biosynthesis II	5	1	1	57.5	0.0574426	0	522	0.521479	1	79	0.0789211
pyrimidine deoxyribonucleotides <i>de novo</i> biosynthesis III	8	4	0	701	0.7003	0	584.5	0.583916	0	747.5	0.746753
pyrimidine deoxyribonucleotides biosynthesis from CTP	8	4	0	701	0.7003	0	584.5	0.583916	0	747.5	0.746753
pyrimidine nucleobases salvage I	1	1	0	560.5	0.55994	0	520.5	0.51998	0	577	0.576424
pyruvate decarboxylation to acetyl CoA	3	1	0	556.5	0.555944	0	519.5	0.518981	0	583.5	0.582917
pyruvate fermentation to acetate II	5	3	0	656.5	0.655844	0	563	0.562438	0	711.5	0.710789
pyruvate fermentation to acetate IV	2	2	0	612.5	0.611888	0	544.5	0.543956	0	655	0.654346
pyruvate fermentation to ethanol II	1	1	0	554	0.553447	0	522	0.521479	0	581.5	0.580919
reactive oxygen species degradation	3	3	1	180	0.17982	0	561	0.56044	1	229	0.228771
S-adenosyl-L-methionine biosynthesis	1	1	0	549.5	0.548951	0	524	0.523477	0	575.5	0.574925
salicylate biosynthesis I	2	2	1	107.5	0.107393	0	543	0.542458	1	176.5	0.176324
selenate reduction	1	0	0	500	0.4995	0	500	0.4995	0	500	0.4995
siroheme biosynthesis	2	0	0	500	0.4995	0	500	0.4995	0	500	0.4995
spermidine biosynthesis I	1	1	0	557	0.556444	0	523	0.522478	0	575.5	0.574925
stearate biosynthesis II (bacteria and plants)	26	19	2	518.5	0.517982	0	802	0.801199	2	709	0.708292
succinate to cytochrome <i>bd</i> oxidase electron transfer	8	6	0	756	0.755245	1	136.5	0.136364	1	450.5	0.45005
sulfate activation for sulfonation	2	1	0	555	0.554446	0	523.5	0.522977	0	578.5	0.577922
sulfate reduction I (assimilatory)	3	1	0	555	0.554446	0	523.5	0.522977	0	578.5	0.577922
superoxide radicals degradation	3	3	1	180	0.17982	0	561	0.56044	1	229	0.228771
superpathway of 5-aminoimidazole ribonucleotide biosynthesis	7	3	0	650.5	0.64985	0	554	0.553447	0	708.5	0.707792
superpathway of acetate utilization and formation	3	3	0	656	0.655345	0	558.5	0.557942	0	716	0.715285
superpathway of adenosine nucleotides <i>de novo</i> biosynthesis I	16	6	0	757.5	0.756743	0	619	0.618382	0	818	0.817183
superpathway of adenosine nucleotides <i>de novo</i> biosynthesis II	16	6	0	757.5	0.756743	0	619	0.618382	0	818	0.817183
superpathway of branched amino acid biosynthesis	14	7	1	377	0.376623	0	634	0.633367	1	510	0.509491
superpathway of cholesterol degradation II (cholesterol dehydrogenase)	26	15	2	350.5	0.35015	1	300.5	0.3002	3	339	0.338661
superpathway of demethylmenaquinol-9 biosynthesis	6	3	1	164	0.163836	0	562.5	0.561938	1	238	0.237762
superpathway of guanosine nucleotides <i>de novo</i> biosynthesis I	10	6	1	344	0.343656	0	623.5	0.622877	1	453	0.452547
superpathway of guanosine nucleotides <i>de novo</i> biosynthesis II	10	6	1	344	0.343656	0	623.5	0.622877	1	453	0.452547
superpathway of heme biosynthesis from uroporphyrinogen-III	5	1	1	69	0.0689311	0	522.5	0.521978	1	89	0.0889111
superpathway of L-asparagine biosynthesis	1	1	0	558.5	0.557942	0	520.5	0.51998	0	574	0.573427
superpathway of L-isoleucine biosynthesis I	17	7	1	372.5	0.372128	0	633	0.632368	1	518.5	0.517982
superpathway of L-lysine, L-threonine and L-methionine biosynthesis I	17	3	0	650	0.649351	0	565.5	0.564935	0	707.5	0.706793
superpathway of L-methionine biosynthesis (by sulfhydrylation)	12	4	0	688.5	0.687812	0	587.5	0.586913	0	753	0.752248
superpathway of L-methionine biosynthesis (transsulfuration)	8	3	0	650	0.649351	0	565.5	0.564935	0	707.5	0.706793
superpathway of L-serine and glycine biosynthesis I	8	3	0	667	0.666334	0	561.5	0.560939	0	697	0.696304
superpathway of L-threonine biosynthesis	7	1	0	556	0.555445	0	520.5	0.51998	0	590	0.589411
superpathway of L-tryptophan biosynthesis	13	1	0	558	0.557443	0	517	0.516484	0	576	0.575425
superpathway of L-tyrosine biosynthesis	11	3	1	150.5	0.15035	0	563	0.562438	1	239	0.238761
superpathway of menaquinol-9 biosynthesis	6	3	1	164	0.163836	0	562.5	0.561938	1	238	0.237762
superpathway of mycolate biosynthesis	67	45	7	180.5	0.18032	3	230.5	0.23027	10	121	0.120879
superpathway of mycolyl-arabinogalactan-peptidoglycan complex biosynthesis	35	16	2	404	0.403596	3	17	0.016983	5	62	0.0619381
superpathway of purine deoxyribonucleosides degradation	4	2	0	616.5	0.615884	1	42.5	0.0424575	1	151	0.150849
superpathway of pyrimidine deoxyribonucleoside salvage	6	0	0	500	0.4995	0	500	0.4995	0	500	0.4995
superpathway of pyrimidine deoxyribonucleosides degradation	5	1	0	555.5	0.554945	0	520.5	0.51998	0	573.5	0.572927
superpathway of pyrimidine deoxyribonucleotides <i>de novo</i> biosynthesis	18	4	0	701	0.7003	0	584.5	0.583916	0	747.5	0.746753
superpathway of pyrimidine deoxyribonucleotides <i>de novo</i> biosynthesis (E. coli)	9	5	1	299.5	0.299201	0	602.5	0.601898	1	378.5	0.378122
superpathway of pyrimidine nucleobases salvage	5	1	0	560.5	0.55994	0	520.5	0.51998	0	577	0.576424
superpathway of pyrimidine ribonucleotides <i>de novo</i> biosynthesis	11	0	0	500	0.4995	0	500	0.4995	0	500	0.4995
superpathway of sulfate assimilation and cysteine biosynthesis	12	5	1	288	0.287712	0	604.5	0.603896	1	386.5	0.386114
superpathway of tetrahydrofolate biosynthesis	8	2	0	602.5	0.601898	0	536.5	0.535964	0	639.5	0.638861
superpathway of UDP-glucose-derived O-antigen building blocks biosynthesis	8	5	1	261.5	0.261239	0	606.5	0.605894	1	385	0.384615
TCA cycle V (2-oxoglutarate:ferredoxin oxidoreductase)	21	15	2	386	0.385614	1	317.5	0.317183	3	324	0.323676
tetrahydrofolate biosynthesis	4	1	0	551.5	0.550949	0	521.5	0.520979	0	579.5	0.578921
tetrahydrofolate salvage from 5,10-methenyltetrahydrofolate	2	0	0	500	0.4995	0	500	0.4995	0	500	0.4995
thiamine diphosphate biosynthesis I (E. coli)	2	0	0	500	0.4995	0	500	0.4995	0	500	0.4995
thiamine diphosphate biosynthesis II (Bacillus)	2	0	0	500	0.4995	0	500	0.4995	0	500	0.4995
thioredoxin pathway	1	0	0	500	0.4995	0	500	0.4995	0	500	0.4995
thiosulfate disproportionation III (rhodanese)	4	4	0	686.5	0.685814	2	5	0.004995	2	72.5	0.0724276
trehalose biosynthesis I	2	1	1	59	0.0589411	0	523	0.522478	1	84	0.0839161
trehalose biosynthesis III	2	1	1	59	0.0589411	0	523	0.522478	1	84	0.0839161
trehalose biosynthesis IV	1	1	0	554	0.553447	1	23	0.022977	1	74	0.0739261
trehalose biosynthesis V	3	3	0	664	0.663337	0	565.5	0.564935	0	709	0.708292
triacylglycerol degradation	1	0	0	500	0.4995	0	500	0.4995	0	500	0.4995
tRNA charging	20	7	1	379.5	0.379121	0	643	0.642358	1	509.5	0.508991
tRNA processing	2	1	0	554	0.553447	0	518.5	0.517982	0	584.5	0.583916
tuberculosinol biosynthesis	2	2	0	618.5	0.617882	0	544	0.543457	0	648	0.647353
UDP-&alpha;-D-glucuronate biosynthesis (from UDP-glucose)	1	1	0	557	0.556444	0	524	0.523477	0	579.5	0.578921
UDP-<i>N</i>-acetyl-D-glucosamine biosynthesis I	4	2	0	605.5	0.604895	0	541.5	0.540959	0	636	0.635365
UDP-<i>N</i>-acetylmuramoyl-pentapeptide biosynthesis I (<i>meso</i>-diaminopimelate containing)	8	3	0	651.5	0.650849	0	572	0.571429	0	695.5	0.694805
UDP-D-galactose biosynthesis	4	3	1	158.5	0.158342	0	563	0.562438	1	241	0.240759
UDP-galactofuranose biosynthesis	5	3	1	158.5	0.158342	0	563	0.562438	1	241	0.240759
UDP-glucose biosynthesis	2	1	0	550.5	0.54995	0	525	0.524476	0	581.5	0.580919
UMP biosynthesis	7	0	0	500	0.4995	0	500	0.4995	0	500	0.4995
urea cycle	5	0	0	500	0.4995	0	500	0.4995	0	500	0.4995
urea degradation II	3	1	0	552.5	0.551948	0	521	0.52048	0	575.5	0.574925
UTP and CTP <i>de novo</i> biosynthesis	4	0	0	500	0.4995	0	500	0.4995	0	500	0.4995
xanthine and xanthosine salvage	1	1	0	568.5	0.567932	1	22	0.021978	1	77	0.0769231

## Sheet: KEGG
Enrichment results for KEGG pathways. IR: Increased resistance; IS: increased sensitivity; NE: non-essential
Pathway	All Genes	NE genes	IR genes	IR rank	IR p-value	IS genes	IS rank	IS p-value	IR + IS genes	IR + IS rank	IR +IS p-value
ABC transporters	77	51	15	0	0	3	259	0.258741	18	0.5	0.0004995
Acarbose and validamycin biosynthesis	4	2	0	614.5	0.613886	0	541.5	0.540959	0	645	0.644356
Alanine, aspartate and glutamate metabolism	26	14	1	658.5	0.657842	0	723	0.722278	1	765	0.764236
alpha-Linolenic acid metabolism	1	0	0	500	0.4995	0	500	0.4995	0	500	0.4995
Amino sugar and nucleotide sugar metabolism	26	8	3	28.5	0.0284715	1	164	0.163836	4	19.5	0.0194805
Aminoacyl-tRNA biosynthesis	69	13	1	648	0.647353	0	699	0.698302	1	756.5	0.755744
Aminobenzoate degradation	29	16	0	927	0.926074	1	293	0.292707	1	847.5	0.846653
Arabinogalactan biosynthesis	14	4	1	233.5	0.233267	3	0	0	4	0	0
Arginine and proline metabolism	22	13	2	330.5	0.33017	1	253	0.252747	3	249.5	0.249251
Arginine biosynthesis	19	10	0	855.5	0.854645	0	678.5	0.677822	0	899.5	0.898601
Ascorbate and aldarate metabolism	7	3	1	172.5	0.172328	0	555.5	0.554945	1	224.5	0.224276
Benzoate degradation	40	19	5	36.5	0.0364635	1	345	0.344655	6	37.5	0.0374625
beta-Alanine metabolism	38	20	3	296.5	0.296204	0	771	0.77023	3	528.5	0.527972
beta-Lactam resistance	6	3	0	654.5	0.653846	0	558	0.557443	0	695.5	0.694805
Biosynthesis of siderophore group nonribosomal peptides	9	4	3	3	0.002997	0	576.5	0.575924	3	7	0.00699301
Biosynthesis of unsaturated fatty acids	12	4	1	234.5	0.234266	2	2	0.001998	3	8	0.00799201
Biotin metabolism	12	5	0	739	0.738262	0	599	0.598402	0	786.5	0.785714
Butanoate metabolism	57	28	8	8.5	0.00849151	2	190.5	0.19031	10	5.5	0.00549451
C5-Branched dibasic acid metabolism	10	4	1	201	0.200799	0	579	0.578422	1	307	0.306693
Caprolactam degradation	23	12	1	579.5	0.578921	0	686	0.685315	1	749	0.748252
Carbapenem biosynthesis	2	2	0	613.5	0.612887	0	544	0.543457	0	645	0.644356
Carotenoid biosynthesis	1	1	0	561.5	0.560939	0	522.5	0.521978	0	582	0.581419
Cationic antimicrobial peptide (CAMP) resistance	2	0	1	0	0	0	500	0.4995	1	0	0
Chloroalkane and chloroalkene degradation	13	7	4	1.5	0.0014985	1	146	0.145854	5	0.5	0.0004995
Chlorocyclohexane and chlorobenzene degradation	5	2	2	7	0.00699301	0	535	0.534466	2	14.5	0.0144855
Citrate cycle (TCA cycle)	34	20	4	125	0.124875	1	376.5	0.376124	5	131.5	0.131369
Cyanoamino acid metabolism	6	5	1	276	0.275724	0	592	0.591409	1	386.5	0.386114
Cysteine and methionine metabolism	30	13	1	623	0.622378	2	62	0.0619381	3	227	0.226773
D-Alanine metabolism	2	1	0	559	0.558442	0	522	0.521479	0	576	0.575425
D-Arginine and D-ornithine metabolism	3	3	1	181.5	0.181319	0	546.5	0.545954	1	243	0.242757
D-Glutamine and D-glutamate metabolism	3	1	0	552	0.551449	0	524.5	0.523976	0	583	0.582418
Dioxin degradation	4	3	0	657	0.656344	0	554	0.553447	0	696.5	0.695804
Drug metabolism - other enzymes	11	8	2	154.5	0.154346	0	640	0.639361	2	259	0.258741
Ether lipid metabolism	5	4	0	684.5	0.683816	0	571.5	0.570929	0	727	0.726274
Fatty acid biosynthesis	15	9	0	833.5	0.832667	0	634.5	0.633866	0	885	0.884116
Fatty acid degradation	52	27	9	2.5	0.0024975	2	194	0.193806	11	1	0.000999001
Fluorobenzoate degradation	2	1	0	558.5	0.557942	0	519	0.518482	0	577.5	0.576923
Folate biosynthesis	27	15	3	173.5	0.173327	0	733.5	0.732767	3	312	0.311688
Fructose and mannose metabolism	14	10	3	63	0.0629371	0	670	0.669331	3	137	0.136863
Galactose metabolism	11	3	2	21	0.020979	0	559	0.558442	2	31	0.030969
Geraniol degradation	23	11	1	548.5	0.547952	0	671	0.67033	1	712	0.711289
Glutathione metabolism	14	8	1	440.5	0.44006	0	662.5	0.661838	1	544.5	0.543956
Glycerolipid metabolism	30	15	5	13	0.012987	2	72.5	0.0724276	7	1.5	0.0014985
Glycerophospholipid metabolism	20	8	0	818.5	0.817682	0	644.5	0.643856	0	874.5	0.873626
Glycine, serine and threonine metabolism	27	14	1	656.5	0.655844	0	712	0.711289	1	779.5	0.778721
Glycolysis / Gluconeogenesis	37	20	8	0	0	1	374.5	0.374126	9	3	0.002997
Glyoxylate and dicarboxylate metabolism	42	23	5	81.5	0.0814186	1	424.5	0.424076	6	87.5	0.0874126
Histidine metabolism	21	10	2	213.5	0.213287	0	670.5	0.66983	2	344	0.343656
Inositol phosphate metabolism	9	4	0	681	0.68032	0	567	0.566434	0	736	0.735265
Limonene and pinene degradation	29	15	3	175	0.174825	0	712.5	0.711788	3	324	0.323676
Lipoarabinomannan (LAM) biosynthesis	12	5	0	715.5	0.714785	0	592.5	0.591908	0	785.5	0.784715
Lipoic acid metabolism	2	1	0	564.5	0.563936	0	521.5	0.520979	0	576.5	0.575924
Lipopolysaccharide biosynthesis	3	3	0	647	0.646354	0	549	0.548452	0	707	0.706294
Lysine biosynthesis	13	5	0	740	0.739261	0	595.5	0.594905	0	789.5	0.788711
Lysine degradation	42	22	6	22.5	0.0224775	1	389.5	0.389111	7	34.5	0.0344655
Mannose type O-glycan biosynthesis	1	0	0	500	0.4995	0	500	0.4995	0	500	0.4995
Methane metabolism	22	12	4	26	0.025974	0	690.5	0.68981	4	60.5	0.0604396
Mismatch repair	16	6	0	761.5	0.760739	0	613.5	0.612887	0	805	0.804196
Monobactam biosynthesis	7	3	0	656.5	0.655844	0	551	0.55045	0	697	0.696304
Naphthalene degradation	5	3	1	169.5	0.169331	1	73.5	0.0734266	2	32	0.031968
Nicotinate and nicotinamide metabolism	19	8	3	32	0.031968	2	22	0.021978	5	1	0.000999001
Nitrogen metabolism	22	13	0	906	0.905095	0	698	0.697303	0	950.5	0.94955
Novobiocin biosynthesis	3	0	1	0	0	0	500	0.4995	1	0	0
One carbon pool by folate	13	8	0	817.5	0.816683	0	639.5	0.638861	0	863	0.862138
Other types of O-glycan biosynthesis	1	0	0	500	0.4995	0	500	0.4995	0	500	0.4995
Oxidative phosphorylation	48	27	11	0.5	0.0004995	2	196	0.195804	13	0	0
Pantothenate and CoA biosynthesis	18	11	1	558	0.557443	1	214.5	0.214286	2	382.5	0.382118
Penicillin and cephalosporin biosynthesis	2	1	1	62.5	0.0624376	0	516	0.515485	1	76.5	0.0764236
Pentose and glucuronate interconversions	4	1	0	558	0.557443	0	525	0.524476	0	583.5	0.582917
Pentose phosphate pathway	18	11	4	20.5	0.0204795	0	685.5	0.684815	4	55.5	0.0554446
Peptidoglycan biosynthesis	15	6	0	752.5	0.751748	2	8.5	0.00849151	2	140	0.13986
Phenylalanine metabolism	37	18	2	483.5	0.483017	1	327	0.326673	3	445	0.444555
Phenylalanine, tyrosine and tryptophan biosynthesis	19	8	1	413.5	0.413087	0	639.5	0.638861	1	557.5	0.556943
Polyketide sugar unit biosynthesis	7	3	0	659.5	0.658841	0	561.5	0.560939	0	705	0.704296
Porphyrin and chlorophyll metabolism	34	21	2	578	0.577423	1	403.5	0.403097	3	523.5	0.522977
Propanoate metabolism	55	27	6	47.5	0.0474525	1	464.5	0.464036	7	86	0.0859141
Purine metabolism	70	35	3	696	0.695305	2	299	0.298701	5	575.5	0.574925
Pyrimidine metabolism	41	24	1	877.5	0.876623	1	448.5	0.448052	2	832	0.831169
Pyruvate metabolism	51	28	10	0	0	1	478.5	0.478022	11	2	0.001998
Quorum sensing	30	15	0	917.5	0.916583	1	282	0.281718	1	802	0.801199
Riboflavin metabolism	8	5	1	294.5	0.294206	0	596	0.595405	1	358	0.357642
Secondary bile acid biosynthesis	1	1	0	569	0.568432	0	518	0.517483	0	573.5	0.572927
Selenocompound metabolism	11	2	0	614	0.613387	0	541	0.54046	0	641	0.64036
Sphingolipid metabolism	4	1	0	556	0.555445	0	516	0.515485	0	585	0.584416
Starch and sucrose metabolism	24	9	1	449.5	0.449051	2	16.5	0.0164835	3	95.5	0.0954046
Steroid biosynthesis	1	0	0	500	0.4995	0	500	0.4995	0	500	0.4995
Steroid degradation	13	7	2	118	0.117882	0	623.5	0.622877	2	185	0.184815
Streptomycin biosynthesis	11	3	0	659.5	0.658841	0	561.5	0.560939	0	705	0.704296
Styrene degradation	5	2	0	610	0.609391	1	40	0.03996	1	159.5	0.159341
Sulfur metabolism	21	11	2	229	0.228771	2	40.5	0.0404595	4	47.5	0.0474525
Synthesis and degradation of ketone bodies	11	6	4	0.5	0.0004995	1	118	0.117882	5	0	0
Taurine and hypotaurine metabolism	7	2	0	603	0.602398	0	546.5	0.545954	0	641.5	0.640859
Terpenoid backbone biosynthesis	26	13	5	8.5	0.00849151	2	56.5	0.0564436	7	1	0.000999001
Thiamine metabolism	11	5	0	745.5	0.744755	0	593	0.592408	0	779.5	0.778721
Toluene degradation	2	1	0	558.5	0.557942	0	519	0.518482	0	577.5	0.576923
Tryptophan metabolism	44	23	7	9	0.00899101	2	143	0.142857	9	4.5	0.0044955
Two-component system	56	34	7	55.5	0.0554446	1	562.5	0.561938	8	96	0.0959041
Tyrosine metabolism	11	5	2	62.5	0.0624376	1	113.5	0.113387	3	14.5	0.0144855
Ubiquinone and other terpenoid-quinone biosynthesis	8	7	0	787.5	0.786713	0	644	0.643357	0	845.5	0.844655
Valine, leucine and isoleucine biosynthesis	14	7	1	359	0.358641	0	623.5	0.622877	1	496.5	0.496004
Valine, leucine and isoleucine degradation	59	29	7	24	0.023976	1	497	0.496503	8	49	0.048951
Vancomycin resistance	6	3	0	646.5	0.645854	0	551.5	0.550949	0	701	0.7003
Vitamin B6 metabolism	5	3	0	662.5	0.661838	0	563.5	0.562937	0	679	0.678322
Xylene degradation	4	3	0	657	0.656344	0	554	0.553447	0	696.5	0.695804

## Sheet: Cell_wall_genes
TnSeq results for genes in the cell wall biosynthesis pathway. IR: Increased resistance; IS: increased sensitivity; NS: non-significant; NV: not evaluated
Gene	Name	Path	Call
Rv0050	ponA1	Pep_ara_myco_assembly	NS
Rv0126	treS	Trehalose_biosynthesis	IS
Rv0129c	fbpC	Pep_ara_myco_assembly	IS
Rv0167	yrbE1A	Import_routes	NS
Rv0168	yrbE1B	Import_routes	IR
Rv0169	mce1A	Import_routes	IR
Rv0170	mce1B	Import_routes	IR
Rv0171	mce1C	Import_routes	NS
Rv0172	mce1D	Import_routes	NS
Rv0173	lprK	Import_routes	IR
Rv0174	mce1F	Import_routes	IR
Rv0175	Rv0175	Import_routes	IR
Rv0176	Rv0176	Import_routes	IR
Rv0177	Rv0177	Import_routes	NS
Rv0178	Rv0178	Import_routes	IR
Rv0206c	mmpL3	Export_routes	NV
Rv0236c	aftD	PIM_LM_LAM_assembly	NV
Rv0469	umaA	Mycolic_acid_biosyn	NS
Rv0470c	pcaA	Mycolic_acid_biosyn	NS
Rv0482	murB	Peptidoglycan_biosyn	NS
Rv0503c	cmaA2	Mycolic_acid_biosyn	IR
Rv0533c	fabH	Mycolic_acid_biosyn	NS
Rv0635	hadA	Mycolic_acid_biosyn	NS
Rv0636	hadB	Mycolic_acid_biosyn	NS
Rv0637	hadC	Mycolic_acid_biosyn	NS
Rv0642c	mmaA4	Mycolic_acid_biosyn	NS
Rv0643c	mmaA3	Mycolic_acid_biosyn	NS
Rv0644c	mmaA2	Mycolic_acid_biosyn	IR
Rv0645c	mmaA1	Mycolic_acid_biosyn	IR
Rv1017c	prsA	Arabinogalactan_biosyn	NV
Rv1159	pimE	PIM_LM_LAM_assembly	NS
Rv1166	lpqW	PIM_LM_LAM_assembly	NV
Rv1235	lpqY	Import_routes	NS
Rv1236	sugA	Import_routes	NS
Rv1237	sugB	Import_routes	NS
Rv1238	sugC	Import_routes	NS
Rv1302	rfe	Arabinogalactan_biosyn	NS
Rv1315	murA	Peptidoglycan_biosyn	NS
Rv1326c	glgB	Trehalose_biosynthesis	NV
Rv1327c	glgE	Trehalose_biosynthesis	NS
Rv1459c	Rv1459c	PIM_LM_LAM_assembly	NS
Rv1483	fabG1	Mycolic_acid_biosyn	IS
Rv1484	inhA	Mycolic_acid_biosyn	NV
Rv1525	wbbL2	Arabinogalactan_biosyn	NS
Rv1562c	treZ	Trehalose_biosynthesis	NS
Rv1563c	treY	Trehalose_biosynthesis	NS
Rv1564c	treX	Trehalose_biosynthesis	NS
Rv1886c	fbpB	Pep_ara_myco_assembly	IR
Rv2006	otsB1	Trehalose_biosynthesis	NS
Rv2051c	ppm1	PIM_LM_LAM_biosyn	NS
Rv2152c	murC	Peptidoglycan_biosyn	NV
Rv2153c	murG	Peptidoglycan_biosyn	NV
Rv2154c	ftsW	Export_routes	NV
Rv2155c	murD	Peptidoglycan_biosyn	NV
Rv2156c	murX	Peptidoglycan_biosyn	NV
Rv2157c	murF	Peptidoglycan_biosyn	NV
Rv2158c	murE	Peptidoglycan_biosyn	NV
Rv2174	mptA	PIM_LM_LAM_assembly	NS
Rv2181	Rv2181	PIM_LM_LAM_assembly	NS
Rv2188c	pimB	PIM_LM_LAM_biosyn	NV
Rv2243	fabD	Mycolic_acid_biosyn	NV
Rv2244	acpM	Mycolic_acid_biosyn	NV
Rv2245	kasA	Mycolic_acid_biosyn	NV
Rv2246	kasB	Mycolic_acid_biosyn	NS
Rv2247	accD6	Mycolic_acid_biosyn	NV
Rv2509	Rv2509	Mycolic_acid_biosyn	NS
Rv2610c	pimA	PIM_LM_LAM_biosyn	NV
Rv2611c	Rv2611c	PIM_LM_LAM_biosyn	NV
Rv2673	aftC	PIM_LM_LAM_assembly	NV
Rv3265c	wbbL1	Arabinogalactan_biosyn	NV
Rv3267	Rv3267	Pep_ara_myco_assembly	IS
Rv3372	otsB2	Trehalose_biosynthesis	NV
Rv3392c	cmaA1	Mycolic_acid_biosyn	NS
Rv3490	otsA	Trehalose_biosynthesis	IR
Rv3631	Rv3631	Arabinogalactan_biosyn	IS
Rv3682	ponA2	Pep_ara_myco_assembly	IS
Rv3779	Rv3779	Pep_ara_myco_assembly	IS
Rv3781	rfbE	Export_routes	NV
Rv3782	glfT1	Arabinogalactan_biosyn	NV
Rv3783	rfbD	Export_routes	NS
Rv3789	Rv3789	Export_routes	IR
Rv3790	dprE1	Arabinogalactan_biosyn	NV
Rv3791	dprE2	Arabinogalactan_biosyn	NV
Rv3792	aftA	Pep_ara_myco_assembly	NV
Rv3793	embC	PIM_LM_LAM_assembly	NV
Rv3794	embA	Pep_ara_myco_assembly	NS
Rv3795	embB	Pep_ara_myco_assembly	NV
Rv3799c	accD4	Mycolic_acid_biosyn	NV
Rv3800c	pks13	Mycolic_acid_biosyn	NV
Rv3801c	fadD32	Mycolic_acid_biosyn	NV
Rv3804c	fbpA	Pep_ara_myco_assembly	IS
Rv3805c	aftB	PIM_LM_LAM_assembly	NS
Rv3806c	ubiA	Arabinogalactan_biosyn	NV
Rv3807c	Rv3807c	Arabinogalactan_biosyn	NV
Rv3808c	glfT2	Arabinogalactan_biosyn	NV

## Sheet: Redox_genes
TnSeq results for redox metabolism genes. IR: Increased resistance; IS: increased sensitivity; NS: non-significant; NV: not evaluated
Gene	Redox gene?	Call
Rv0001	no	IR
Rv0002	no	NV
Rv0003	no	NS
Rv0004	no	NV
Rv0005	no	NS
Rv0006	no	NV
Rv0007	no	IS
Rv0008c	no	NV
Rv0009	no	NS
Rv0010c	no	IS
Rv0011c	no	NV
Rv0012	no	NS
Rv0013	no	NS
Rv0014c	no	NV
Rv0015c	no	NV
Rv0016c	no	NS
Rv0017c	no	NS
Rv0018c	no	IR
Rv0019c	no	NS
Rv0020c	no	NS
Rv0021c	no	NS
Rv0022c	no	NS
Rv0023	no	NV
Rv0024	no	NS
Rv0025	no	NS
Rv0026	no	NS
Rv0027	no	NV
Rv0028	no	NV
Rv0029	no	NS
Rv0030	no	NV
Rv0031	no	NV
Rv0032	no	NS
Rv0033	no	NV
Rv0034	no	NV
Rv0035	no	NS
Rv0036c	no	NV
Rv0037c	no	IR
Rv0038	no	IR
Rv0039c	no	NV
Rv0040c	no	NS
Rv0041	no	NS
Rv0042c	no	NV
Rv0043c	no	NS
Rv0044c	yes	NS
Rv0045c	no	NS
Rv0046c	no	NS
Rv0047c	no	NS
Rv0048c	no	NS
Rv0049	no	IS
Rv0050	no	NS
Rv0051	no	IS
Rv0052	no	NS
Rv0053	no	NS
Rv0054	no	NV
Rv0055	no	NV
Rv0056	no	IR
Rv0057	no	NS
Rv0058	no	NS
Rv0059	no	NS
Rv0060	no	NS
Rv0061c	no	NS
Rv0062	no	NS
Rv0063	yes	NS
Rv0064	no	NS
Rv0064A	no	NV
Rv0065	no	NS
Rv0066c	yes	NS
Rv0067c	no	NS
Rv0068	yes	NS
Rv0069c	no	NS
Rv0070c	no	NS
Rv0071	no	NS
Rv0072	no	NS
Rv0073	no	NS
Rv0074	no	NS
Rv0075	no	NS
Rv0076c	no	NV
Rv0077c	yes	NS
Rv0078	no	NS
Rv0078A	no	NS
Rv0078B	no	NV
Rv0079	no	NS
Rv0080	no	NV
Rv0081	no	NS
Rv0082	yes	NV
Rv0083	yes	NS
Rv0084	no	NS
Rv0085	no	NV
Rv0086	no	NS
Rv0087	no	NS
Rv0088	no	NS
Rv0089	no	NS
Rv0090	no	NS
Rv0091	no	NS
Rv0092	no	IR
Rv0093c	no	NS
Rv0094c	no	NS
Rv0095c	no	NS
Rv0096	no	NS
Rv0097	yes	IS
Rv0098	no	NS
Rv0099	no	NS
Rv0100	no	NV
Rv0101	no	NS
Rv0102	no	NS
Rv0103c	no	NS
Rv0104	no	NS
Rv0105c	no	NV
Rv0106	no	NS
Rv0107c	no	NS
Rv0108c	no	NV
Rv0109	no	NS
Rv0110	no	NS
Rv0111	no	NS
Rv0112	no	NS
Rv0113	no	NS
Rv0114	no	NS
Rv0115	no	NS
Rv0116c	no	IS
Rv0117	no	NS
Rv0118c	no	NS
Rv0119	no	NV
Rv0120c	no	NS
Rv0121c	no	NS
Rv0122	no	IR
Rv0123	no	NS
Rv0124	no	NS
Rv0125	no	IR
Rv0126	no	IS
Rv0127	no	NS
Rv0128	no	NS
Rv0129c	no	IS
Rv0130	no	NV
Rv0131c	yes	NS
Rv0132c	yes	IS
Rv0133	no	NS
Rv0134	no	IR
Rv0135c	no	NS
Rv0136	no	NS
Rv0137c	yes	NS
Rv0138	no	NS
Rv0139	yes	NS
Rv0140	no	NS
Rv0141c	no	NS
Rv0142	no	NS
Rv0143c	no	NS
Rv0144	no	NS
Rv0145	no	NS
Rv0146	no	NS
Rv0147	yes	NS
Rv0148	yes	IS
Rv0148	yes	IS
Rv0149	yes	NS
Rv0150c	no	NV
Rv0151c	no	NS
Rv0152c	no	NS
Rv0153c	no	IR
Rv0154c	yes	IR
Rv0155	yes	IR
Rv0156	yes	NV
Rv0157	yes	IR
Rv0157A	no	NV
Rv0158	no	IS
Rv0159c	no	NS
Rv0160c	no	NS
Rv0161	yes	NS
Rv0162c	yes	IS
Rv0163	no	NS
Rv0164	no	NS
Rv0165c	no	NS
Rv0166	no	NS
Rv0167	no	NS
Rv0168	no	IR
Rv0169	no	IR
Rv0170	no	IR
Rv0171	no	NS
Rv0172	no	NS
Rv0173	no	IR
Rv0174	no	IR
Rv0175	no	IR
Rv0176	no	IR
Rv0177	no	NS
Rv0178	no	IR
Rv0179c	no	NS
Rv0180c	no	NS
Rv0181c	no	NS
Rv0182c	no	IS
Rv0183	no	IR
Rv0184	no	NS
Rv0185	no	NS
Rv0186	no	NS
Rv0186A	no	NV
Rv0187	no	NS
Rv0188	no	NS
Rv0189c	no	NS
Rv0190	no	NV
Rv0191	no	NS
Rv0192	no	NS
Rv0192A	no	NV
Rv0193c	no	NS
Rv0194	no	NS
Rv0195	no	NS
Rv0196	no	NS
Rv0197	yes	NS
Rv0198c	no	NS
Rv0199	no	NS
Rv0200	no	IR
Rv0201c	no	NS
Rv0202c	no	NS
Rv0203	no	NV
Rv0204c	no	IS
Rv0205	no	NS
Rv0206c	no	NV
Rv0207c	no	NS
Rv0208c	no	NS
Rv0209	no	NS
Rv0210	no	NS
Rv0211	no	IR
Rv0212c	no	NS
Rv0213c	no	NS
Rv0214	no	NS
Rv0215c	yes	NS
Rv0216	no	NS
Rv0217c	no	NS
Rv0218	no	NS
Rv0219	no	NS
Rv0220	no	NS
Rv0221	no	NS
Rv0222	no	NS
Rv0223c	yes	NS
Rv0224c	no	IR
Rv0225	no	NV
Rv0226c	no	NV
Rv0227c	no	NV
Rv0228	no	NV
Rv0229c	no	NS
Rv0230c	no	NS
Rv0231	yes	NS
Rv0232	no	IR
Rv0233	yes	NS
Rv0234c	yes	NS
Rv0235c	no	NS
Rv0236A	no	NV
Rv0236c	no	NV
Rv0237	no	NS
Rv0238	no	IS
Rv0239	no	NV
Rv0240	no	NS
Rv0241c	no	NS
Rv0242c	yes	NS
Rv0243	no	IR
Rv0244c	yes	NS
Rv0245	yes	NV
Rv0246	no	NS
Rv0247c	yes	NS
Rv0248c	yes	NS
Rv0249c	yes	NS
Rv0250c	no	NV
Rv0251c	no	NS
Rv0252	yes	NS
Rv0253	yes	NS
Rv0254c	no	IR
Rv0255c	no	NS
Rv0256c	no	NS
Rv0257	no	NV
Rv0258c	no	NV
Rv0259c	no	NV
Rv0260c	no	NS
Rv0261c	no	NS
Rv0262c	no	NS
Rv0263c	no	NS
Rv0264c	no	NS
Rv0265c	no	NS
Rv0266c	no	NS
Rv0267	no	NS
Rv0268c	no	NS
Rv0269c	no	NS
Rv0270	no	NS
Rv0271c	yes	NS
Rv0272c	no	NS
Rv0273c	no	NS
Rv0274	no	NS
Rv0275c	no	NS
Rv0276	no	NS
Rv0277A	no	NS
Rv0277c	no	NS
Rv0278c	no	NS
Rv0279c	no	NS
Rv0280	no	IS
Rv0281	no	NS
Rv0282	no	NV
Rv0283	no	NV
Rv0284	no	NV
Rv0285	no	NV
Rv0286	no	NV
Rv0287	no	NV
Rv0288	no	NV
Rv0289	no	NV
Rv0290	no	NV
Rv0291	no	NV
Rv0292	no	NV
Rv0293c	no	NS
Rv0294	no	NS
Rv0295c	no	NS
Rv0296c	no	IS
Rv0297	no	NS
Rv0298	no	NV
Rv0299	no	NV
Rv0300	no	NV
Rv0301	no	NS
Rv0302	no	NS
Rv0303	yes	NS
Rv0304c	no	NS
Rv0305c	no	NS
Rv0306	yes	NS
Rv0307c	no	NS
Rv0308	no	NS
Rv0309	no	IR
Rv0310c	no	IR
Rv0311	no	NS
Rv0312	no	NS
Rv0313	no	NS
Rv0314c	no	NS
Rv0315	no	NS
Rv0316	no	NS
Rv0317c	no	NS
Rv0318c	no	NS
Rv0319	no	NS
Rv0320	no	NS
Rv0321	no	IR
Rv0322	yes	NS
Rv0323c	no	NS
Rv0324	no	NS
Rv0325	no	NS
Rv0326	no	NS
Rv0327c	no	NS
Rv0328	no	NS
Rv0329c	no	NS
Rv0330c	no	NS
Rv0331	yes	NS
Rv0332	no	NS
Rv0333	no	NV
Rv0334	no	NS
Rv0335c	no	NV
Rv0336	no	NS
Rv0337c	no	NV
Rv0338c	yes	NV
Rv0339c	no	NS
Rv0340	no	NS
Rv0341	no	NS
Rv0342	no	NS
Rv0343	no	NS
Rv0344c	no	NS
Rv0345	no	NS
Rv0346c	no	NS
Rv0347	no	NV
Rv0348	no	NS
Rv0349	no	NS
Rv0350	no	NV
Rv0351	no	NV
Rv0352	no	NS
Rv0353	no	NV
Rv0354c	no	NS
Rv0355c	no	NS
Rv0356c	no	NS
Rv0357c	no	NV
Rv0358	no	NV
Rv0359	no	NS
Rv0360c	no	IR
Rv0361	no	NS
Rv0362	no	NS
Rv0363c	no	IR
Rv0364	no	NS
Rv0365c	no	NS
Rv0366c	no	NS
Rv0367c	no	NV
Rv0368c	no	NS
Rv0369c	yes	NV
Rv0370c	yes	NS
Rv0371c	no	NV
Rv0372c	no	NV
Rv0373c	yes	NS
Rv0374c	yes	NV
Rv0375c	yes	NV
Rv0376c	no	NS
Rv0377	no	NS
Rv0378	no	NV
Rv0379	no	NV
Rv0380c	no	NS
Rv0381c	no	NS
Rv0382c	no	NV
Rv0383c	no	NV
Rv0384c	no	NS
Rv0385	no	NS
Rv0386	no	NS
Rv0387c	no	IR
Rv0388c	no	NS
Rv0389	no	NS
Rv0390	no	NS
Rv0391	no	NS
Rv0392c	yes	IR
Rv0393	no	NS
Rv0394c	no	NS
Rv0395	no	NS
Rv0396	no	NV
Rv0397	no	NV
Rv0397A	no	NS
Rv0398c	no	NV
Rv0399c	no	NS
Rv0400c	yes	NV
Rv0401	no	NV
Rv0402c	no	NS
Rv0403c	no	NS
Rv0404	no	NS
Rv0405	no	NS
Rv0406c	no	NS
Rv0407	yes	NS
Rv0408	no	NS
Rv0409	no	NS
Rv0410c	no	IS
Rv0411c	no	IS
Rv0412c	no	IS
Rv0413	no	IS
Rv0414c	no	NV
Rv0415	yes	NV
Rv0416	no	NV
Rv0417	no	NV
Rv0418	no	NS
Rv0419	no	NS
Rv0420c	no	NS
Rv0421c	no	NS
Rv0422c	no	NV
Rv0423c	no	NV
Rv0424c	no	NS
Rv0425c	no	NS
Rv0426c	no	NV
Rv0427c	no	NS
Rv0428c	no	NS
Rv0429c	no	NV
Rv0430	no	NV
Rv0431	no	IS
Rv0432	no	NS
Rv0433	no	NS
Rv0434	no	NS
Rv0435c	no	NS
Rv0436c	no	NS
Rv0437c	no	NV
Rv0438c	no	NS
Rv0439c	yes	NS
Rv0440	no	NV
Rv0441c	no	NS
Rv0442c	no	NS
Rv0443	no	NS
Rv0444c	no	NS
Rv0445c	no	IR
Rv0446c	no	NS
Rv0447c	no	NS
Rv0448c	no	NS
Rv0449c	no	IS
Rv0450c	no	IR
Rv0451c	no	IR
Rv0452	no	IS
Rv0453	no	NS
Rv0454	no	NS
Rv0455c	no	NS
Rv0456A	no	NV
Rv0456B	no	NS
Rv0456c	no	NS
Rv0457c	no	NS
Rv0458	yes	NS
Rv0459	no	NS
Rv0460	no	NV
Rv0461	no	IS
Rv0462	yes	NS
Rv0463	no	NV
Rv0464c	no	NS
Rv0465c	no	NS
Rv0466	no	IS
Rv0467	no	NS
Rv0468	yes	NS
Rv0469	no	NS
Rv0470A	no	NS
Rv0470c	no	NS
Rv0471c	no	NS
Rv0472c	no	IS
Rv0473	no	NS
Rv0474	no	NS
Rv0475	no	IS
Rv0476	no	NS
Rv0477	no	IS
Rv0478	no	NV
Rv0479c	no	NV
Rv0480c	no	NS
Rv0481c	no	NS
Rv0482	yes	NS
Rv0483	no	NS
Rv0484c	yes	NS
Rv0485	no	NS
Rv0486	no	NV
Rv0487	no	NS
Rv0488	no	NS
Rv0489	no	NS
Rv0490	no	NS
Rv0491	no	IR
Rv0492A	no	NV
Rv0492c	yes	NS
Rv0493c	no	NS
Rv0494	no	NS
Rv0495c	no	IR
Rv0496	no	NS
Rv0497	no	IS
Rv0498	no	IR
Rv0499	no	NS
Rv0500	yes	NV
Rv0500A	no	NV
Rv0500B	no	NV
Rv0501	no	IR
Rv0502	no	IR
Rv0503c	no	IR
Rv0504c	no	NS
Rv0505c	no	NS
Rv0506	no	NS
Rv0507	no	NS
Rv0508	no	NS
Rv0509	yes	NV
Rv0510	no	NV
Rv0511	no	NV
Rv0512	no	NS
Rv0513	no	NS
Rv0514	no	NV
Rv0515	no	NS
Rv0516c	no	NS
Rv0517	no	IR
Rv0518	no	NS
Rv0519c	no	NS
Rv0520	no	NV
Rv0521	no	NV
Rv0522	no	NS
Rv0523c	no	NS
Rv0524	no	NV
Rv0525	no	NV
Rv0526	yes	NV
Rv0527	no	NV
Rv0528	no	NV
Rv0529	no	NV
Rv0530	no	NS
Rv0530A	no	NV
Rv0531	no	NV
Rv0532	no	NS
Rv0533c	no	NS
Rv0534c	no	NV
Rv0535	no	NS
Rv0536	no	NS
Rv0537c	no	NS
Rv0538	no	NS
Rv0539	no	NV
Rv0540	no	IR
Rv0541c	no	NS
Rv0542c	no	NV
Rv0543c	no	NV
Rv0544c	no	NS
Rv0545c	no	IR
Rv0546c	no	IR
Rv0547c	yes	NS
Rv0548c	no	NS
Rv0549c	no	NV
Rv0550c	no	NV
Rv0551c	no	NS
Rv0552	no	NS
Rv0553	no	NV
Rv0554	yes	NS
Rv0555	no	NV
Rv0556	no	NV
Rv0557	no	NS
Rv0558	no	NV
Rv0559c	no	NS
Rv0560c	no	NS
Rv0561c	yes	NS
Rv0562	no	NS
Rv0563	no	NS
Rv0564c	yes	NS
Rv0565c	no	NS
Rv0566c	no	IR
Rv0567	no	NS
Rv0568	no	IR
Rv0569	no	NV
Rv0570	yes	NS
Rv0571c	no	NS
Rv0572c	no	NS
Rv0573c	yes	NS
Rv0574c	no	NS
Rv0575c	yes	NS
Rv0576	no	NS
Rv0577	no	NS
Rv0578c	no	NS
Rv0579	no	NS
Rv0580c	no	NS
Rv0581	no	NV
Rv0582	no	NS
Rv0583c	no	NS
Rv0584	no	NS
Rv0585c	no	NS
Rv0586	no	NS
Rv0587	no	NS
Rv0588	no	NS
Rv0589	no	NS
Rv0590	no	NS
Rv0590A	no	NV
Rv0591	no	NS
Rv0592	no	NS
Rv0593	no	IR
Rv0594	no	NS
Rv0595c	no	NS
Rv0596c	no	NV
Rv0597c	no	NS
Rv0598c	no	NS
Rv0599c	no	NS
Rv0600c	no	NV
Rv0601c	no	NV
Rv0602c	no	NS
Rv0603	no	NV
Rv0604	no	NV
Rv0605	no	NS
Rv0606	no	NS
Rv0607	no	NV
Rv0608	no	NV
Rv0609	no	NV
Rv0609A	no	NV
Rv0610c	no	NS
Rv0611c	no	NS
Rv0612	no	NV
Rv0613c	no	NS
Rv0614	no	IR
Rv0615	no	NV
Rv0616A	no	NV
Rv0616c	no	NS
Rv0617	no	NV
Rv0618	no	NS
Rv0619	no	NS
Rv0620	no	NS
Rv0621	no	NV
Rv0622	no	NS
Rv0623	no	NV
Rv0624	no	NS
Rv0625c	no	NS
Rv0626	no	NV
Rv0627	no	NV
Rv0628c	no	NV
Rv0629c	no	NS
Rv0630c	no	NS
Rv0631c	no	NS
Rv0632c	no	NS
Rv0633c	no	NS
Rv0634A	no	NS
Rv0634B	no	NV
Rv0634c	no	NS
Rv0635	no	NS
Rv0636	no	NS
Rv0637	no	NS
Rv0638	no	NV
Rv0639	no	NV
Rv0640	no	NV
Rv0641	no	NS
Rv0642c	no	NS
Rv0643c	no	NS
Rv0644c	no	IR
Rv0645c	no	IR
Rv0646c	no	IR
Rv0647c	no	NS
Rv0648	no	NS
Rv0649	no	NV
Rv0650	no	NV
Rv0651	no	NV
Rv0652	no	NV
Rv0653c	no	NS
Rv0654	no	NS
Rv0655	no	IR
Rv0656c	no	NV
Rv0657c	no	NV
Rv0658c	no	NS
Rv0659c	no	NV
Rv0660c	no	NV
Rv0661c	no	NV
Rv0662c	no	NV
Rv0663	no	NS
Rv0664	no	NV
Rv0665	no	NV
Rv0666	no	NV
Rv0667	no	NV
Rv0668	no	NS
Rv0669c	no	NS
Rv0670	no	NV
Rv0671	no	NS
Rv0672	yes	NS
Rv0673	no	NS
Rv0674	no	NV
Rv0675	no	NV
Rv0676c	no	IR
Rv0677c	no	NV
Rv0678	no	NV
Rv0679c	no	NS
Rv0680c	no	NV
Rv0681	no	NS
Rv0682	no	NV
Rv0683	no	NV
Rv0684	no	NV
Rv0685	no	NS
Rv0686	no	IR
Rv0687	yes	NS
Rv0688	yes	NS
Rv0689c	no	NV
Rv0690c	no	NS
Rv0691A	no	NV
Rv0691c	no	NS
Rv0692	no	NS
Rv0693	no	NS
Rv0694	yes	NS
Rv0695	no	NS
Rv0696	no	NS
Rv0697	yes	NS
Rv0698	no	NS
Rv0699	no	NV
Rv0700	no	NV
Rv0701	no	NV
Rv0702	no	NV
Rv0703	no	NV
Rv0704	no	NV
Rv0705	no	NV
Rv0706	no	NV
Rv0707	no	NV
Rv0708	no	NV
Rv0709	no	NV
Rv0710	no	NS
Rv0711	no	NS
Rv0712	no	IS
Rv0713	no	NS
Rv0714	no	NV
Rv0715	no	NV
Rv0716	no	NV
Rv0717	no	NV
Rv0718	no	NV
Rv0719	no	NV
Rv0720	no	NV
Rv0721	no	NV
Rv0722	no	NV
Rv0723	no	NV
Rv0724	no	NS
Rv0724A	no	NS
Rv0725c	no	NS
Rv0726c	no	NS
Rv0727c	no	NS
Rv0728c	yes	NS
Rv0729	no	NS
Rv0730	no	NV
Rv0731c	no	IR
Rv0732	no	NS
Rv0733	no	NV
Rv0734	no	IR
Rv0735	no	NV
Rv0736	no	NS
Rv0737	no	NV
Rv0738	no	NV
Rv0739	no	NS
Rv0740	no	IR
Rv0741	no	NV
Rv0742	no	NV
Rv0743c	no	NS
Rv0744c	no	NS
Rv0745	no	NS
Rv0746	no	NV
Rv0747	no	NS
Rv0748	no	NV
Rv0749	no	NV
Rv0749A	no	NV
Rv0750	no	NV
Rv0751c	yes	NS
Rv0752c	yes	NS
Rv0753c	yes	NS
Rv0754	no	NS
Rv0755A	no	IS
Rv0755c	no	NS
Rv0756c	no	IR
Rv0757	no	NS
Rv0758	no	NS
Rv0759c	no	NV
Rv0760c	no	NS
Rv0761c	yes	NS
Rv0762c	no	NS
Rv0763c	yes	NV
Rv0764c	no	NS
Rv0765c	yes	NS
Rv0766c	no	NS
Rv0767c	no	IR
Rv0768	yes	IR
Rv0769	yes	NS
Rv0770	yes	NS
Rv0771	no	NS
Rv0772	no	NS
Rv0773c	no	NS
Rv0774c	no	NS
Rv0775	no	NS
Rv0776c	no	NS
Rv0777	no	NS
Rv0778	no	NS
Rv0779c	no	NS
Rv0780	no	NV
Rv0781	no	NS
Rv0782	no	NS
Rv0783c	no	NS
Rv0784	no	NS
Rv0785	no	NS
Rv0786c	no	NS
Rv0787	no	NS
Rv0787A	no	NV
Rv0788	no	NV
Rv0789c	no	NS
Rv0790c	no	NS
Rv0791c	no	NS
Rv0792c	no	NS
Rv0793	no	IR
Rv0794c	yes	NS
Rv0795	no	NV
Rv0796	no	NS
Rv0797	no	NS
Rv0798c	no	NS
Rv0799c	no	NS
Rv0800	no	NS
Rv0801	no	NV
Rv0802c	no	NS
Rv0803	no	NV
Rv0804	no	NS
Rv0805	no	NS
Rv0806c	no	NS
Rv0807	no	NV
Rv0808	no	NV
Rv0809	no	NS
Rv0810c	no	NV
Rv0811c	no	NV
Rv0812	no	NS
Rv0813c	no	IR
Rv0814c	no	NV
Rv0815c	no	IS
Rv0816c	yes	NV
Rv0817c	no	NS
Rv0818	no	IR
Rv0819	no	IR
Rv0820	no	IR
Rv0821c	no	IS
Rv0822c	no	NS
Rv0823c	no	NS
Rv0824c	no	NS
Rv0825c	no	IR
Rv0826	no	NS
Rv0827c	no	NS
Rv0828c	no	NS
Rv0829	no	NV
Rv0830	no	NS
Rv0831c	no	NS
Rv0832	no	NV
Rv0833	no	NV
Rv0834c	no	NS
Rv0835	no	NS
Rv0836c	no	NS
Rv0837c	no	NS
Rv0838	no	NS
Rv0839	no	NS
Rv0840c	no	NS
Rv0841	no	NV
Rv0842	no	NS
Rv0843	yes	NS
Rv0844c	no	NS
Rv0845	no	NS
Rv0846c	yes	NS
Rv0847	no	NV
Rv0848	no	NS
Rv0849	no	NS
Rv0850	no	NS
Rv0851c	yes	NS
Rv0852	no	IR
Rv0853c	no	NS
Rv0854	no	NS
Rv0855	no	NS
Rv0856	no	NV
Rv0857	no	NS
Rv0858c	no	NS
Rv0859	no	IR
Rv0860	no	IR
Rv0861c	no	NS
Rv0862c	no	NS
Rv0863	no	NS
Rv0864	no	NS
Rv0865	no	IR
Rv0866	no	NV
Rv0867c	no	NS
Rv0868c	no	NS
Rv0869c	no	NS
Rv0870c	no	NS
Rv0871	no	NV
Rv0872c	no	NS
Rv0873	yes	NS
Rv0874c	no	NS
Rv0875c	no	NV
Rv0876c	no	NS
Rv0877	no	IR
Rv0878c	no	IR
Rv0879c	no	NV
Rv0880	no	NV
Rv0881	no	NS
Rv0882	no	NV
Rv0883c	no	NV
Rv0884c	no	NV
Rv0885	no	NS
Rv0886	yes	NS
Rv0887c	no	NV
Rv0888	no	NS
Rv0889c	no	NS
Rv0890c	no	NS
Rv0891c	no	NS
Rv0892	no	NS
Rv0893c	no	NS
Rv0894	no	NS
Rv0895	no	NS
Rv0896	no	NV
Rv0897c	yes	NS
Rv0898c	no	NV
Rv0899	no	IR
Rv0900	no	NV
Rv0901	no	NS
Rv0902c	no	NV
Rv0903c	no	NV
Rv0904c	no	NS
Rv0905	no	NS
Rv0906	no	NS
Rv0907	no	NS
Rv0908	no	NS
Rv0909	no	NV
Rv0910	no	NS
Rv0911	no	IR
Rv0912	no	NV
Rv0913c	no	NS
Rv0914c	no	NS
Rv0915c	no	NS
Rv0916c	no	NV
Rv0917	no	NS
Rv0918	no	NS
Rv0919	no	NS
Rv0920c	no	NS
Rv0921	no	NS
Rv0922	no	NS
Rv0923c	no	NS
Rv0924c	no	NS
Rv0925c	no	NS
Rv0926c	no	NS
Rv0927c	yes	NV
Rv0928	no	NS
Rv0929	no	NS
Rv0930	no	IR
Rv0931c	no	NS
Rv0932c	no	NS
Rv0933	no	NS
Rv0934	no	NS
Rv0935	no	NS
Rv0936	no	NS
Rv0937c	no	NS
Rv0938	no	NS
Rv0939	no	NS
Rv0940c	yes	NS
Rv0941c	no	NS
Rv0942	no	NS
Rv0943c	no	NS
Rv0944	no	NS
Rv0945	yes	NV
Rv0946c	no	NS
Rv0947c	no	IR
Rv0948c	no	NS
Rv0949	no	NS
Rv0950c	no	IS
Rv0951	no	NS
Rv0952	no	NV
Rv0953c	yes	NS
Rv0954	no	NS
Rv0955	no	NS
Rv0956	no	NV
Rv0957	no	NV
Rv0958	no	NS
Rv0959	no	NS
Rv0959A	no	NV
Rv0960	no	NS
Rv0961	no	NS
Rv0962c	no	NS
Rv0963c	no	NS
Rv0964c	no	NV
Rv0965c	no	NS
Rv0966c	no	NS
Rv0967	no	NV
Rv0968	no	NS
Rv0969	no	NS
Rv0970	no	NS
Rv0971c	no	NV
Rv0972c	yes	NS
Rv0973c	no	NS
Rv0974c	no	NS
Rv0975c	yes	NS
Rv0976c	no	NS
Rv0977	no	NS
Rv0978c	no	NS
Rv0979A	no	NV
Rv0979c	no	NV
Rv0980c	no	NS
Rv0981	no	IR
Rv0982	no	NS
Rv0983	no	NS
Rv0984	no	NV
Rv0985c	no	NS
Rv0986	no	NS
Rv0987	no	NS
Rv0988	no	NS
Rv0989c	no	NS
Rv0990c	no	NS
Rv0991c	no	NV
Rv0992c	no	NV
Rv0993	no	NV
Rv0994	no	IR
Rv0995	no	NV
Rv0996	no	IS
Rv0997	no	NS
Rv0998	no	NS
Rv0999	no	NS
Rv1000c	no	NS
Rv1001	no	NS
Rv1002c	no	NS
Rv1003	no	NS
Rv1004c	no	NS
Rv1005c	no	NV
Rv1006	no	IS
Rv1007c	no	NS
Rv1008	no	IR
Rv1009	no	NS
Rv1010	no	IR
Rv1011	no	NV
Rv1012	no	NV
Rv1013	no	IS
Rv1014c	no	NV
Rv1015c	no	NS
Rv1016c	no	NS
Rv1017c	no	NV
Rv1018c	no	NV
Rv1019	no	IR
Rv1020	no	NS
Rv1021	no	IR
Rv1022	no	IS
Rv1023	no	NV
Rv1024	no	NV
Rv1025	no	NV
Rv1026	no	NV
Rv1027c	no	NS
Rv1028A	no	NV
Rv1028c	no	NS
Rv1029	no	NS
Rv1030	no	NS
Rv1031	no	NS
Rv1032c	no	NS
Rv1033c	no	NS
Rv1034c	no	NV
Rv1035c	no	NV
Rv1036c	no	NV
Rv1037c	no	NV
Rv1038c	no	NV
Rv1039c	no	NS
Rv1040c	no	NS
Rv1041c	no	NS
Rv1042c	no	NS
Rv1043c	no	NS
Rv1044	no	IR
Rv1045	no	NS
Rv1046c	no	NV
Rv1047	no	NS
Rv1048c	no	NS
Rv1049	no	NV
Rv1050	yes	NS
Rv1051c	no	NV
Rv1052	no	IR
Rv1053c	no	IR
Rv1054	no	NV
Rv1055	no	NV
Rv1056	no	NS
Rv1057	no	NS
Rv1058	no	IR
Rv1059	no	NS
Rv1060	no	NV
Rv1061	no	NS
Rv1062	no	NS
Rv1063c	no	NS
Rv1064c	no	NS
Rv1065	no	NS
Rv1066	no	NV
Rv1067c	no	NS
Rv1068c	no	NS
Rv1069c	no	NS
Rv1070c	no	NS
Rv1071c	no	NS
Rv1072	no	NS
Rv1073	no	NS
Rv1074c	no	IS
Rv1075c	no	NS
Rv1076	no	NS
Rv1077	no	NS
Rv1078	no	IR
Rv1079	no	NS
Rv1080c	no	NS
Rv1081c	no	NV
Rv1082	no	NS
Rv1083	no	NV
Rv1084	no	NS
Rv1085c	no	IS
Rv1086	no	IS
Rv1087	no	NS
Rv1087A	no	NS
Rv1088	no	NS
Rv1089	no	NV
Rv1089A	no	NV
Rv1090	no	NS
Rv1091	no	IR
Rv1092c	no	NS
Rv1093	no	NV
Rv1094	no	NS
Rv1095	no	NS
Rv1096	no	IS
Rv1097c	no	NS
Rv1098c	no	NV
Rv1099c	no	NS
Rv1100	no	NS
Rv1101c	no	IR
Rv1102c	no	NS
Rv1103c	no	NS
Rv1104	no	NS
Rv1105	no	NS
Rv1106c	yes	NS
Rv1107c	no	NV
Rv1108c	no	NS
Rv1109c	no	NS
Rv1110	no	NS
Rv1111c	no	NS
Rv1112	no	IR
Rv1113	no	NV
Rv1114	no	NV
Rv1115	no	NS
Rv1116	no	NV
Rv1116A	no	NS
Rv1117	no	NV
Rv1118c	no	NS
Rv1119c	no	NV
Rv1120c	no	NV
Rv1121	yes	NS
Rv1122	yes	NV
Rv1123c	yes	IR
Rv1124	no	NS
Rv1125	no	NS
Rv1126c	no	NS
Rv1127c	no	NS
Rv1128c	no	NS
Rv1129c	no	NS
Rv1130	no	NS
Rv1131	no	NS
Rv1132	no	NS
Rv1133c	no	NV
Rv1134	no	NV
Rv1135A	no	NS
Rv1135c	no	NS
Rv1136	no	NV
Rv1137c	no	NV
Rv1138c	yes	NS
Rv1139c	no	NS
Rv1140	no	NS
Rv1141c	no	NS
Rv1142c	no	NS
Rv1143	no	IR
Rv1144	yes	NS
Rv1145	no	NS
Rv1146	no	NS
Rv1147	no	NS
Rv1148c	no	NS
Rv1149	no	NS
Rv1150	no	NS
Rv1151c	no	NS
Rv1152	no	NV
Rv1153c	no	IR
Rv1154c	no	NS
Rv1155	yes	NS
Rv1156	no	NS
Rv1157c	no	NV
Rv1158c	no	NV
Rv1159	no	NS
Rv1159A	no	NS
Rv1160	no	NV
Rv1161	yes	NS
Rv1162	yes	NS
Rv1163	yes	NS
Rv1164	yes	NS
Rv1165	no	IR
Rv1166	no	NV
Rv1167c	no	NS
Rv1168c	no	NS
Rv1169c	no	NV
Rv1170	no	IR
Rv1171	no	NS
Rv1172c	no	NS
Rv1173	no	IR
Rv1174c	no	NS
Rv1175c	yes	NS
Rv1176c	no	NS
Rv1177	yes	NS
Rv1178	no	NS
Rv1179c	no	NS
Rv1180	no	NS
Rv1181	no	NS
Rv1182	no	NS
Rv1183	no	IR
Rv1184c	no	IR
Rv1185c	no	NS
Rv1186c	no	NS
Rv1187	yes	NS
Rv1188	yes	NS
Rv1189	no	NS
Rv1190	no	NS
Rv1191	no	IR
Rv1192	no	IR
Rv1193	no	NS
Rv1194c	no	IR
Rv1195	no	IR
Rv1196	no	NS
Rv1197	no	NV
Rv1198	no	NV
Rv1199c	no	NS
Rv1200	no	NS
Rv1201c	no	NS
Rv1202	no	NV
Rv1203c	no	NS
Rv1204c	no	IS
Rv1205	no	NS
Rv1206	no	NS
Rv1207	no	NS
Rv1208	no	NV
Rv1209	no	NV
Rv1210	no	IR
Rv1211	no	NV
Rv1212c	no	NS
Rv1213	no	IS
Rv1214c	no	NV
Rv1215c	no	NS
Rv1216c	no	NS
Rv1217c	no	NS
Rv1218c	no	NS
Rv1219c	no	NS
Rv1219c	no	NS
Rv1219c	no	NS
Rv1220c	no	IR
Rv1221	no	IR
Rv1222	no	NV
Rv1223	no	NS
Rv1224	no	NS
Rv1225c	no	IR
Rv1226c	no	NS
Rv1227c	no	NV
Rv1228	no	NS
Rv1229c	no	NV
Rv1230c	no	IR
Rv1231c	no	NS
Rv1232c	no	NS
Rv1233c	no	NS
Rv1234	no	IS
Rv1235	no	NS
Rv1236	no	NS
Rv1237	no	NS
Rv1238	no	NS
Rv1239c	no	NS
Rv1240	yes	NV
Rv1241	no	NV
Rv1242	no	NS
Rv1243c	no	NS
Rv1244	no	NS
Rv1245c	yes	NS
Rv1246c	no	NS
Rv1247c	no	NS
Rv1248c	yes	NS
Rv1249c	no	NS
Rv1250	no	NS
Rv1251c	no	NS
Rv1252c	no	IS
Rv1253	no	NS
Rv1254	no	NV
Rv1255c	no	NS
Rv1256c	no	NS
Rv1257c	yes	IR
Rv1258c	no	NS
Rv1259	no	NS
Rv1260	yes	NS
Rv1261c	no	NS
Rv1262c	no	NV
Rv1263	no	NS
Rv1264	no	NS
Rv1265	no	NS
Rv1266c	no	NS
Rv1267c	no	NS
Rv1268c	no	NS
Rv1269c	no	NS
Rv1270c	no	NS
Rv1271c	no	IR
Rv1272c	no	NS
Rv1273c	no	NS
Rv1274	no	NV
Rv1275	no	NV
Rv1276c	no	NS
Rv1277	no	NS
Rv1278	no	NS
Rv1279	yes	IR
Rv1280c	no	NS
Rv1281c	no	NS
Rv1282c	no	NS
Rv1283c	no	NS
Rv1284	no	NS
Rv1285	no	NV
Rv1286	no	NS
Rv1287	no	NS
Rv1288	no	IR
Rv1289	no	NS
Rv1290A	no	NS
Rv1290c	no	NS
Rv1291c	no	NV
Rv1292	no	NS
Rv1293	no	NV
Rv1294	yes	NV
Rv1295	no	NV
Rv1296	no	NV
Rv1297	no	NV
Rv1298	no	NV
Rv1299	no	NV
Rv1300	no	NV
Rv1301	no	NV
Rv1302	no	NS
Rv1303	no	NV
Rv1304	no	NV
Rv1305	no	NV
Rv1306	no	NV
Rv1307	no	NV
Rv1308	no	NS
Rv1309	no	NV
Rv1310	no	NV
Rv1311	no	NV
Rv1312	no	NS
Rv1313c	no	NS
Rv1314c	no	NS
Rv1315	no	NS
Rv1316c	no	NS
Rv1317c	no	NS
Rv1318c	no	NS
Rv1319c	no	NS
Rv1320c	no	NS
Rv1321	no	IR
Rv1322	no	IS
Rv1322A	no	IR
Rv1323	no	IR
Rv1324	yes	NV
Rv1325c	no	NS
Rv1326c	no	NV
Rv1327c	no	NS
Rv1328	no	NS
Rv1329c	no	NS
Rv1330c	yes	NS
Rv1331	no	NV
Rv1332	no	NS
Rv1333	no	IR
Rv1334	no	IR
Rv1335	no	NV
Rv1336	no	IR
Rv1337	no	NS
Rv1338	no	NS
Rv1339	no	NS
Rv1340	no	NS
Rv1341	no	NV
Rv1342c	no	NV
Rv1343c	no	NS
Rv1344	no	IR
Rv1345	no	IR
Rv1346	yes	NS
Rv1347c	no	NS
Rv1348	no	NS
Rv1349	no	NS
Rv1350	yes	NS
Rv1351	no	NS
Rv1352	no	NS
Rv1353c	no	NS
Rv1354c	no	NS
Rv1355c	no	NS
Rv1356c	no	NS
Rv1357c	no	NS
Rv1358	no	NS
Rv1359	no	IR
Rv1360	yes	NS
Rv1361c	no	NS
Rv1362c	no	IR
Rv1363c	no	NS
Rv1364c	no	IR
Rv1365c	yes	NS
Rv1366	no	NS
Rv1366A	no	NS
Rv1367c	no	NS
Rv1368	no	NS
Rv1369c	no	NS
Rv1370c	no	NV
Rv1371	no	NS
Rv1372	no	NS
Rv1373	no	NS
Rv1374c	no	NS
Rv1375	no	NS
Rv1376	no	NS
Rv1377c	no	NS
Rv1378c	no	NS
Rv1379	no	NV
Rv1380	no	NV
Rv1381	no	NV
Rv1382	no	NV
Rv1383	no	NV
Rv1384	no	NV
Rv1385	no	NV
Rv1386	no	IS
Rv1387	no	NS
Rv1388	no	NS
Rv1389	no	NV
Rv1390	no	NV
Rv1391	no	NV
Rv1392	no	NS
Rv1393c	no	NS
Rv1394c	no	NS
Rv1395	no	NS
Rv1396c	no	NV
Rv1397c	no	NS
Rv1398c	no	NV
Rv1399c	no	NS
Rv1400c	no	NS
Rv1401	no	NV
Rv1402	no	NV
Rv1403c	no	NS
Rv1404	no	NS
Rv1405c	no	NS
Rv1406	no	NV
Rv1407	no	IR
Rv1408	no	NS
Rv1409	yes	NV
Rv1410c	no	IR
Rv1411c	no	IR
Rv1412	no	NV
Rv1413	no	IR
Rv1414	no	NV
Rv1415	no	NV
Rv1416	no	NV
Rv1417	no	NV
Rv1418	no	NS
Rv1419	no	NS
Rv1420	no	IR
Rv1421	no	NS
Rv1422	no	IR
Rv1423	no	NV
Rv1424c	no	NS
Rv1425	no	NS
Rv1426c	no	NS
Rv1427c	no	NS
Rv1428c	no	NS
Rv1429	no	NS
Rv1430	no	NS
Rv1431	no	NS
Rv1432	yes	NV
Rv1433	no	IR
Rv1434	no	NV
Rv1435c	no	NS
Rv1436	yes	NV
Rv1437	no	NV
Rv1438	no	NV
Rv1439c	no	NS
Rv1440	no	NV
Rv1441c	no	NV
Rv1442	yes	NS
Rv1443c	no	NV
Rv1444c	no	NV
Rv1445c	no	IR
Rv1446c	yes	IR
Rv1447c	yes	IR
Rv1448c	no	NS
Rv1449c	no	NV
Rv1450c	no	NS
Rv1451	yes	NV
Rv1452c	no	NS
Rv1453	no	NS
Rv1454c	yes	NS
Rv1455	no	IR
Rv1456c	no	NV
Rv1457c	no	NV
Rv1458c	no	NV
Rv1459c	no	NS
Rv1460	no	NV
Rv1461	no	NV
Rv1462	no	NV
Rv1463	no	NV
Rv1464	no	NV
Rv1465	no	NV
Rv1466	no	NV
Rv1467c	yes	NS
Rv1468c	no	NS
Rv1469	no	NS
Rv1470	yes	NV
Rv1471	yes	NV
Rv1472	no	NS
Rv1473	no	NS
Rv1473A	no	NV
Rv1474c	no	NS
Rv1475c	no	NS
Rv1476	no	NV
Rv1477	no	IR
Rv1478	no	IR
Rv1479	no	NV
Rv1480	no	NV
Rv1481	no	NV
Rv1482c	no	NS
Rv1483	yes	IS
Rv1484	yes	NV
Rv1485	no	NV
Rv1486c	no	NS
Rv1487	no	NV
Rv1488	no	IS
Rv1489	no	IS
Rv1489A	no	NV
Rv1490	no	NS
Rv1491c	no	NS
Rv1492	no	NS
Rv1493	no	NS
Rv1494	no	NS
Rv1495	no	NV
Rv1496	no	NS
Rv1497	no	NS
Rv1498A	no	NV
Rv1498c	no	NS
Rv1499	no	NV
Rv1500	no	NS
Rv1501	no	NS
Rv1502	no	NS
Rv1503c	no	IR
Rv1504c	no	IR
Rv1505c	no	NS
Rv1506c	no	NS
Rv1507A	no	NS
Rv1507c	no	NS
Rv1508A	no	IR
Rv1508c	no	NS
Rv1509	no	NS
Rv1510	no	NS
Rv1511	no	NS
Rv1512	no	IR
Rv1513	no	NV
Rv1514c	no	NS
Rv1515c	no	NS
Rv1516c	no	NS
Rv1517	no	NS
Rv1518	no	NS
Rv1519	no	NV
Rv1520	no	NS
Rv1521	no	NS
Rv1522c	no	NS
Rv1523	no	NS
Rv1524	no	NS
Rv1525	no	NS
Rv1526c	no	NS
Rv1527c	no	NS
Rv1528c	no	NS
Rv1529	no	NS
Rv1530	yes	NS
Rv1531	no	NS
Rv1532c	no	NS
Rv1533	no	NS
Rv1534	no	NS
Rv1535	no	NV
Rv1536	no	NS
Rv1537	no	NS
Rv1538c	no	IR
Rv1539	no	NS
Rv1540	no	NS
Rv1541c	no	NS
Rv1542c	no	IR
Rv1543	yes	IR
Rv1544	yes	IR
Rv1545	no	NV
Rv1546	no	IR
Rv1547	no	NS
Rv1548c	no	NS
Rv1549	no	NS
Rv1550	no	NS
Rv1551	no	NS
Rv1552	yes	NS
Rv1553	yes	NS
Rv1554	yes	NS
Rv1555	yes	NV
Rv1556	no	NS
Rv1557	no	NS
Rv1558	no	NS
Rv1559	no	NS
Rv1560	no	NV
Rv1561	no	NS
Rv1562c	no	NS
Rv1563c	no	NS
Rv1564c	no	NS
Rv1565c	no	NS
Rv1566c	no	NS
Rv1567c	no	NS
Rv1568	no	NS
Rv1569	no	NV
Rv1570	no	NV
Rv1571	no	NV
Rv1572c	no	NV
Rv1573	no	NV
Rv1574	no	NV
Rv1575	no	NV
Rv1576c	no	NV
Rv1577c	no	NV
Rv1578c	no	NV
Rv1579c	no	NV
Rv1580c	no	NV
Rv1581c	no	NS
Rv1582c	no	NS
Rv1583c	no	NV
Rv1584c	no	NV
Rv1585c	no	NS
Rv1586c	no	NS
Rv1587c	no	NS
Rv1588c	no	NS
Rv1589	no	NS
Rv1590	no	NV
Rv1591	no	NS
Rv1592c	no	NV
Rv1593c	no	NS
Rv1594	no	NV
Rv1595	yes	NV
Rv1596	yes	NS
Rv1597	no	NS
Rv1598c	no	NS
Rv1599	yes	NV
Rv1600	no	NV
Rv1601	no	NV
Rv1602	no	NV
Rv1603	no	NV
Rv1604	no	NS
Rv1605	no	NV
Rv1606	no	NV
Rv1607	no	IR
Rv1608c	no	NS
Rv1609	no	NV
Rv1610	no	NV
Rv1611	no	NV
Rv1612	no	NV
Rv1613	no	NV
Rv1614	no	IR
Rv1615	no	NS
Rv1616	no	NS
Rv1617	no	NV
Rv1618	no	NS
Rv1619	no	IR
Rv1620c	no	NV
Rv1621c	no	NV
Rv1622c	yes	NV
Rv1623c	yes	NS
Rv1624c	no	NV
Rv1625c	no	NS
Rv1626	no	NV
Rv1627c	no	NS
Rv1628c	no	NS
Rv1629	no	NS
Rv1630	no	NV
Rv1631	no	NV
Rv1632c	no	NS
Rv1633	no	NS
Rv1634	no	IR
Rv1635c	no	NS
Rv1636	no	NS
Rv1637c	no	NS
Rv1638	no	NS
Rv1638A	no	NV
Rv1639c	no	IR
Rv1640c	no	IR
Rv1641	no	NV
Rv1642	no	NV
Rv1643	no	NV
Rv1644	no	NS
Rv1645c	no	NS
Rv1646	no	NS
Rv1647	no	NS
Rv1648	no	NS
Rv1649	no	NV
Rv1650	no	NV
Rv1651c	no	NS
Rv1652	yes	NV
Rv1653	no	NV
Rv1654	no	NV
Rv1655	no	NV
Rv1656	no	NV
Rv1657	no	NV
Rv1658	no	NV
Rv1659	no	NV
Rv1660	no	NS
Rv1661	no	NS
Rv1662	no	NS
Rv1663	no	NS
Rv1664	no	NS
Rv1665	no	NS
Rv1666c	no	NS
Rv1667c	no	NS
Rv1668c	no	IR
Rv1669	no	NS
Rv1670	no	NS
Rv1671	no	NS
Rv1672c	no	NS
Rv1673c	no	IR
Rv1674c	no	IR
Rv1675c	no	NS
Rv1676	no	NS
Rv1677	no	NS
Rv1678	no	NV
Rv1679	yes	NS
Rv1680	no	NS
Rv1681	no	NS
Rv1682	no	NS
Rv1683	no	NS
Rv1684	no	NV
Rv1685c	no	NV
Rv1686c	no	NS
Rv1687c	no	NS
Rv1688	no	NS
Rv1689	no	NV
Rv1690	no	NV
Rv1691	no	NS
Rv1692	no	IR
Rv1693	no	NV
Rv1694	no	NV
Rv1695	yes	NV
Rv1696	no	NS
Rv1697	no	NS
Rv1698	no	IR
Rv1699	no	NV
Rv1700	no	NS
Rv1701	no	NS
Rv1702c	no	NS
Rv1703c	no	NS
Rv1704c	no	NS
Rv1705c	no	NS
Rv1706A	no	NV
Rv1706c	no	NS
Rv1707	no	NS
Rv1708	no	NS
Rv1709	no	NS
Rv1710	no	IS
Rv1711	no	NV
Rv1712	no	NV
Rv1713	no	NV
Rv1714	yes	NV
Rv1715	yes	NV
Rv1716	no	NS
Rv1717	no	NV
Rv1718	no	NS
Rv1719	no	NV
Rv1720c	no	NS
Rv1721c	no	NV
Rv1722	no	NS
Rv1723	no	NS
Rv1724c	no	NS
Rv1725c	no	NS
Rv1726	yes	NS
Rv1727	no	NS
Rv1728c	no	NS
Rv1729c	no	NS
Rv1730c	no	NS
Rv1731	yes	NS
Rv1732c	no	NS
Rv1733c	no	NV
Rv1734c	no	NV
Rv1735c	no	NS
Rv1736c	yes	NS
Rv1737c	no	NS
Rv1738	no	NV
Rv1739c	no	NS
Rv1740	no	NV
Rv1741	no	NS
Rv1742	no	NS
Rv1743	no	NS
Rv1744c	no	NS
Rv1745c	no	NS
Rv1746	no	NS
Rv1747	no	NS
Rv1748	no	NS
Rv1749c	no	NS
Rv1750c	no	NS
Rv1751	yes	NS
Rv1752	no	NV
Rv1753c	no	NS
Rv1754c	no	NS
Rv1755c	no	NS
Rv1756c	no	NS
Rv1757c	no	NV
Rv1758	no	NS
Rv1759c	no	NS
Rv1760	no	NS
Rv1761c	no	NS
Rv1762c	no	NS
Rv1763	no	NV
Rv1764	no	NS
Rv1765A	no	NV
Rv1765c	no	NS
Rv1766	no	NV
Rv1767	no	IR
Rv1768	no	NS
Rv1769	no	NS
Rv1770	no	NS
Rv1771	yes	NS
Rv1772	no	NV
Rv1773c	no	IR
Rv1774	yes	NS
Rv1775	no	IR
Rv1776c	no	NS
Rv1777	no	NS
Rv1778c	no	NS
Rv1779c	no	NS
Rv1780	no	IR
Rv1781c	no	NS
Rv1782	no	NV
Rv1783	no	NS
Rv1785c	no	NS
Rv1786	yes	NV
Rv1787	no	NS
Rv1788	no	NV
Rv1789	no	NS
Rv1790	no	NS
Rv1791	no	NS
Rv1792	no	NV
Rv1793	no	NS
Rv1794	no	NS
Rv1795	no	NV
Rv1796	no	NV
Rv1797	no	NV
Rv1798	no	NS
Rv1799	no	NV
Rv1800	no	NS
Rv1801	no	NS
Rv1802	no	NS
Rv1803c	no	NS
Rv1804c	no	NS
Rv1805c	no	NV
Rv1806	no	NV
Rv1807	no	NS
Rv1808	no	NS
Rv1809	no	NS
Rv1810	no	IR
Rv1811	no	NS
Rv1812c	yes	NS
Rv1813c	no	NS
Rv1814	no	NS
Rv1815	no	NS
Rv1816	no	NS
Rv1817	no	NS
Rv1818c	no	NS
Rv1819c	no	NS
Rv1820	no	IR
Rv1821	no	NS
Rv1822	no	NS
Rv1823	no	NS
Rv1824	no	NV
Rv1825	no	NS
Rv1826	no	NV
Rv1827	no	NV
Rv1828	no	NV
Rv1829	no	IR
Rv1830	no	IR
Rv1831	no	NV
Rv1832	yes	NS
Rv1833c	no	IR
Rv1834	no	NS
Rv1835c	no	NS
Rv1836c	no	IS
Rv1837c	no	NS
Rv1838c	no	IS
Rv1839c	no	NV
Rv1840c	no	IR
Rv1841c	no	NS
Rv1842c	no	NS
Rv1843c	yes	IR
Rv1844c	yes	NS
Rv1845c	no	NV
Rv1846c	no	NV
Rv1847	no	NS
Rv1848	no	NV
Rv1849	no	NV
Rv1850	no	NS
Rv1851	no	NV
Rv1852	no	NV
Rv1853	no	NS
Rv1854c	yes	NS
Rv1855c	yes	IR
Rv1856c	yes	NV
Rv1857	no	NV
Rv1858	no	NS
Rv1859	no	NS
Rv1860	no	NS
Rv1861	no	NS
Rv1862	yes	IR
Rv1863c	no	NS
Rv1864c	no	NS
Rv1865c	yes	NS
Rv1866	no	NS
Rv1867	no	NS
Rv1868	no	NS
Rv1869c	yes	NS
Rv1870c	no	NS
Rv1871c	no	NS
Rv1872c	yes	IR
Rv1873	no	IR
Rv1874	no	NS
Rv1875	no	NV
Rv1876	no	NS
Rv1877	no	NS
Rv1878	no	NS
Rv1879	no	NS
Rv1880c	no	IR
Rv1881c	no	NS
Rv1882c	yes	NS
Rv1883c	no	NS
Rv1884c	no	NS
Rv1885c	no	NS
Rv1886c	no	IR
Rv1887	no	NS
Rv1888A	no	NV
Rv1888c	no	NS
Rv1889c	no	NV
Rv1890c	no	NS
Rv1891	no	NS
Rv1892	no	IR
Rv1893	no	NV
Rv1894c	no	IR
Rv1895	yes	NS
Rv1896c	no	NS
Rv1897c	no	NV
Rv1898	no	NV
Rv1899c	no	IS
Rv1900c	yes	NS
Rv1901	no	IS
Rv1902c	no	NS
Rv1903	no	IR
Rv1904	no	NS
Rv1905c	yes	IR
Rv1906c	no	IR
Rv1907c	no	IR
Rv1908c	yes	IR
Rv1909c	no	IR
Rv1910c	no	NS
Rv1911c	no	NS
Rv1912c	yes	NS
Rv1913	no	NS
Rv1914c	no	NS
Rv1915	no	NS
Rv1916	no	NS
Rv1917c	no	NS
Rv1918c	no	NS
Rv1919c	no	NS
Rv1920	no	NS
Rv1921c	no	NS
Rv1922	no	NS
Rv1923	no	NS
Rv1924c	no	IR
Rv1925	no	IR
Rv1926c	no	NS
Rv1927	no	IR
Rv1928c	yes	IR
Rv1929c	no	IR
Rv1930c	no	NS
Rv1931c	no	NV
Rv1932	yes	NS
Rv1933c	yes	NS
Rv1934c	yes	NS
Rv1935c	no	NS
Rv1936	no	NS
Rv1937	no	NS
Rv1938	no	NS
Rv1939	yes	NV
Rv1940	no	NS
Rv1941	yes	NV
Rv1942c	no	NV
Rv1943c	no	NS
Rv1944c	no	NS
Rv1945	no	NS
Rv1946c	no	NS
Rv1947	no	NS
Rv1948c	no	NS
Rv1949c	no	NS
Rv1950c	no	NS
[truncated: 2,045 more rows]
