# Supplementary material for: An evolutionary functional genomics approach identifies novel candidate regions involved in isoniazid resistance in Mycobacterium tuberculosis
Source: Commun Biol. 2021 Nov 24;4:1322. doi: 10.1038/s42003-021-02846-z (PMC8613195; doi:10.1038/s42003-021-02846-z)
Supplement: Supplementary file 6 — Supplementary Data 3 [file 42003_2021_2846_MOESM6_ESM.csv]

ERR015609
ERR015610
ERR015611
ERR015612
ERR015613
ERR015614
ERR015615
ERR015616
ERR025836
ERR025845
ERR025848
ERR038258
ERR038259
ERR038260
ERR038262
ERR038264
ERR038267
ERR038273
ERR038277
ERR038278
ERR038280
ERR038282
ERR038287
ERR038289
ERR038291
ERR038292
ERR038300
ERR038736
ERR038738
ERR038740
ERR038741
ERR038742
ERR038743
ERR038745
ERR038746
ERR038747
ERR038748
ERR038749
ERR038750
ERR038751
ERR038753
ERR039324
ERR039325
ERR039326
ERR039330
ERR039331
ERR039332
ERR039333
ERR039334
ERR039339
ERR039341
ERR039344
ERR039345
ERR040086
ERR040089
ERR040091
ERR040092
ERR040093
ERR040108
ERR040112
ERR040114
ERR040118
ERR040120
ERR040121
ERR040122
ERR040124
ERR040125
ERR040126
ERR040131
ERR040132
ERR040133
ERR040135
ERR040137
ERR040138
ERR040139
ERR040142
ERR046731
ERR046732
ERR046739
ERR046742
ERR046757
ERR046776
ERR046779
ERR046780
ERR046781
ERR046789
ERR046792
ERR046802
ERR046803
ERR046804
ERR046805
ERR046808
ERR046809
ERR046812
ERR046814
ERR046815
ERR046816
ERR046817
ERR046823
ERR046824
ERR046825
ERR046831
ERR046833
ERR046834
ERR046835
ERR046836
ERR046837
ERR046838
ERR046839
ERR046844
ERR046846
ERR046848
ERR046849
ERR046855
ERR046856
ERR046857
ERR046858
ERR046859
ERR046862
ERR046863
ERR046864
ERR046865
ERR046868
ERR046869
ERR046870
ERR046871
ERR046872
ERR046873
ERR046874
ERR046875
ERR046880
ERR046881
ERR046884
ERR046885
ERR046887
ERR046888
ERR046889
ERR046890
ERR046891
ERR046892
ERR046893
ERR046894
ERR046895
ERR046896
ERR046898
ERR046901
ERR046903
ERR046905
ERR046917
ERR046918
ERR046922
ERR046931
ERR046933
ERR046934
ERR046936
ERR046937
ERR046938
ERR046943
ERR046955
ERR046965
ERR046972
ERR046978
ERR046982
ERR046983
ERR046987
ERR046995
ERR046996
ERR046997
ERR046998
ERR046999
ERR047000
ERR047002
ERR047003
ERR047004
ERR047007
ERR047012
ERR047013
ERR047014
ERR047015
ERR047883
ERR047887
ERR067576
ERR067578
ERR067579
ERR067581
ERR067582
ERR067583
ERR067584
ERR067585
ERR067586
ERR067588
ERR067589
ERR067590
ERR067591
ERR067592
ERR067594
ERR067596
ERR067597
ERR067599
ERR067600
ERR067601
ERR067604
ERR067605
ERR067606
ERR067607
ERR067608
ERR067610
ERR067611
ERR067612
ERR067613
ERR067614
ERR067615
ERR067616
ERR067617
ERR067620
ERR067621
ERR067622
ERR067623
ERR067624
ERR067625
ERR067626
ERR067627
ERR067630
ERR067631
ERR067632
ERR067634
ERR067635
ERR067637
ERR067638
ERR067639
ERR067641
ERR067643
ERR067644
ERR067645
ERR067648
ERR067649
ERR067650
ERR067651
ERR067652
ERR067653
ERR067654
ERR067655
ERR067656
ERR067657
ERR067658
ERR067659
ERR067660
ERR067661
ERR067662
ERR067663
ERR067664
ERR067665
ERR067666
ERR067667
ERR067670
ERR067671
ERR067672
ERR067673
ERR067674
ERR067675
ERR067676
ERR067677
ERR067679
ERR067680
ERR067682
ERR067683
ERR067685
ERR067687
ERR067688
ERR067689
ERR067690
ERR067692
ERR067693
ERR067694
ERR067695
ERR067696
ERR067704
ERR067706
ERR067707
ERR067708
ERR067710
ERR067711
ERR067713
ERR067714
ERR067715
ERR067716
ERR067717
ERR067719
ERR067720
ERR067721
ERR067723
ERR067724
ERR067725
ERR067726
ERR067729
ERR067730
ERR067731
ERR067735
ERR067736
ERR067737
ERR067739
ERR067740
ERR067741
ERR067742
ERR067743
ERR067744
ERR067745
ERR067746
ERR067747
ERR067748
ERR067750
ERR067753
ERR067754
ERR067755
ERR067756
ERR067757
ERR067758
ERR067759
ERR067760
ERR067761
ERR067762
ERR067766
ERR067767
ERR072019
ERR072021
ERR072022
ERR072023
ERR072024
ERR072027
ERR072028
ERR072031
ERR072032
ERR072038
ERR072039
ERR072040
ERR072043
ERR072048
ERR072049
ERR072052
ERR072054
ERR072059
ERR072060
ERR072062
ERR072067
ERR072069
ERR072071
ERR072073
ERR072074
ERR072077
ERR072085
ERR072086
ERR072088
ERR072091
ERR072098
ERR072107
ERR072108
ERR108420
ERR108421
ERR108423
ERR108424
ERR108426
ERR108427
ERR108428
ERR108429
ERR108430
ERR108432
ERR108433
ERR108434
ERR108435
ERR108436
ERR108437
ERR108441
ERR108442
ERR108443
ERR108445
ERR108446
ERR108447
ERR108448
ERR108449
ERR108452
ERR108453
ERR108454
ERR108455
ERR108456
ERR108457
ERR108458
ERR108459
ERR108460
ERR108461
ERR108462
ERR108463
ERR108466
ERR108467
ERR108468
ERR108469
ERR108470
ERR108472
ERR108473
ERR108475
ERR108476
ERR108481
ERR108482
ERR108484
ERR108486
ERR108488
ERR108489
ERR108490
ERR108491
ERR108493
ERR108495
ERR108496
ERR108497
ERR108498
ERR108499
ERR108501
ERR108502
ERR108503
ERR108505
ERR108507
ERR108508
ERR108509
ERR108510
ERR108513
ERR108515
ERR114421
ERR114422
ERR114423
ERR114424
ERR114425
ERR114426
ERR114427
ERR114428
ERR114430
ERR114431
ERR114432
ERR114433
ERR114434
ERR114435
ERR114438
ERR114439
ERR114440
ERR114441
ERR114444
ERR114445
ERR114446
ERR114448
ERR114449
ERR114451
ERR114452
ERR114454
ERR114456
ERR114457
ERR114458
ERR114460
ERR114461
ERR114462
ERR114463
ERR114467
ERR114468
ERR114469
ERR114470
ERR114471
ERR114472
ERR114473
ERR114474
ERR114475
ERR114476
ERR114477
ERR114478
ERR114479
ERR114481
ERR114482
ERR114483
ERR114484
ERR114485
ERR114487
ERR114488
ERR114489
ERR114490
ERR114493
ERR114494
ERR114495
ERR114496
ERR114497
ERR114498
ERR114499
ERR114500
ERR114501
ERR114502
ERR114503
ERR114504
ERR114505
ERR114506
ERR114507
ERR114508
ERR114510
ERR114511
ERR114512
ERR114513
ERR114516
ERR117450
ERR117451
ERR117457
ERR117461
ERR117466
ERR117469
ERR117470
ERR117615
ERR117616
ERR117617
ERR117618
ERR117619
ERR117620
ERR117621
ERR117623
ERR117625
ERR117626
ERR117627
ERR117630
ERR117634
ERR117636
ERR117637
ERR117638
ERR117640
ERR117641
ERR117642
ERR117644
ERR117646
ERR117647
ERR117648
ERR117649
ERR117651
ERR117652
ERR117653
ERR117654
ERR117655
ERR117656
ERR117657
ERR117661
ERR117662
ERR117663
ERR117664
ERR117665
ERR117666
ERR117669
ERR123950
ERR123951
ERR124635
ERR124638
ERR124641
ERR124648
ERR124650
ERR126599
ERR126603
ERR126611
ERR126612
ERR126624
ERR126628
ERR126630
ERR126632
ERR126638
ERR133798
ERR133800
ERR133802
ERR133804
ERR133805
ERR133807
ERR133808
ERR133810
ERR133812
ERR133813
ERR133814
ERR133816
ERR133818
ERR133820
ERR133823
ERR133824
ERR133826
ERR133827
ERR133829
ERR133831
ERR133832
ERR133833
ERR133835
ERR133836
ERR133837
ERR133840
ERR133841
ERR133842
ERR133844
ERR133845
ERR133847
ERR133848
ERR133850
ERR133851
ERR133853
ERR133854
ERR133855
ERR133856
ERR133857
ERR133858
ERR133860
ERR133862
ERR133865
ERR133869
ERR133870
ERR133871
ERR133872
ERR133874
ERR133875
ERR133876
ERR133877
ERR133880
ERR133881
ERR133885
ERR133886
ERR133887
ERR133888
ERR133891
ERR133892
ERR133893
ERR133894
ERR133897
ERR133898
ERR133902
ERR133906
ERR133907
ERR133909
ERR133910
ERR133911
ERR133912
ERR133913
ERR133914
ERR133917
ERR133918
ERR133919
ERR133920
ERR133922
ERR133925
ERR133926
ERR133927
ERR133930
ERR133931
ERR133932
ERR133933
ERR133936
ERR133937
ERR133939
ERR133941
ERR133945
ERR133947
ERR133948
ERR133949
ERR133950
ERR133951
ERR133952
ERR133953
ERR133954
ERR133955
ERR133956
ERR133958
ERR133960
ERR133963
ERR133964
ERR133965
ERR133967
ERR133968
ERR133969
ERR133973
ERR133974
ERR133977
ERR133978
ERR133979
ERR133980
ERR133981
ERR133982
ERR133983
ERR133984
ERR133985
ERR133987
ERR133988
ERR133989
ERR137192
ERR137193
ERR137195
ERR137196
ERR137197
ERR137200
ERR137205
ERR137206
ERR137207
ERR137210
ERR137212
ERR137213
ERR137214
ERR137215
ERR137218
ERR137219
ERR137220
ERR137221
ERR137222
ERR137224
ERR137225
ERR137226
ERR137227
ERR137228
ERR137229
ERR137230
ERR137232
ERR137233
ERR137236
ERR137238
ERR137239
ERR137241
ERR137249
ERR137251
ERR137252
ERR137253
ERR137254
ERR137255
ERR137256
ERR137260
ERR137261
ERR137262
ERR137263
ERR137264
ERR137269
ERR137272
ERR137275
ERR137281
ERR137284
ERR144543
ERR144544
ERR144549
ERR144550
ERR144555
ERR144557
ERR144558
ERR144559
ERR144560
ERR144561
ERR144562
ERR144563
ERR144564
ERR144565
ERR144566
ERR144569
ERR144570
ERR144571
ERR144573
ERR144574
ERR144576
ERR144577
ERR144578
ERR144580
ERR144582
ERR144584
ERR144585
ERR144587
ERR144588
ERR144592
ERR144593
ERR144594
ERR144595
ERR144596
ERR144597
ERR144599
ERR144601
ERR144604
ERR144606
ERR144607
ERR144608
ERR144609
ERR144610
ERR144614
ERR144615
ERR144616
ERR144617
ERR144619
ERR144620
ERR144623
ERR144624
ERR144625
ERR144627
ERR144630
ERR158569
ERR158570
ERR158572
ERR158574
ERR158575
ERR158576
ERR158577
ERR158578
ERR158579
ERR158581
ERR158582
ERR158584
ERR158587
ERR158588
ERR158589
ERR158591
ERR158592
ERR158593
ERR158595
ERR158596
ERR158598
ERR158599
ERR158601
ERR158602
ERR158603
ERR158604
ERR158605
ERR158607
ERR158608
ERR158609
ERR158610
ERR158611
ERR158612
ERR158613
ERR158614
ERR158615
ERR161013
ERR161018
ERR161022
ERR161023
ERR161030
ERR161034
ERR161036
ERR161044
ERR161048
ERR161054
ERR161059
ERR161069
ERR161070
ERR161076
ERR161080
ERR161081
ERR161082
ERR161083
ERR161086
ERR161088
ERR161089
ERR161090
ERR161093
ERR161101
ERR161102
ERR161104
ERR161110
ERR161114
ERR161115
ERR161116
ERR161120
ERR161127
ERR161137
ERR161138
ERR161141
ERR161143
ERR161145
ERR161150
ERR161151
ERR161153
ERR161156
ERR161160
ERR161164
ERR161165
ERR161177
ERR161178
ERR161185
ERR161187
ERR161193
ERR161199
ERR161203
ERR163929
ERR163933
ERR163934
ERR163939
ERR163942
ERR163949
ERR163953
ERR163954
ERR163957
ERR163958
ERR163959
ERR163960
ERR163969
ERR163970
ERR163973
ERR163977
ERR163981
ERR163983
ERR163984
ERR163991
ERR163993
ERR163997
ERR164001
ERR164002
ERR164017
ERR164020
ERR164023
ERR176446
ERR176447
ERR176449
ERR176451
ERR176452
ERR176453
ERR176456
ERR176457
ERR176459
ERR176462
ERR176465
ERR176467
ERR176468
ERR176471
ERR176476
ERR176482
ERR176484
ERR176485
ERR176486
ERR176489
ERR176492
ERR176502
ERR176505
ERR176508
ERR176512
ERR176516
ERR176531
ERR176532
ERR176534
ERR176540
ERR176543
ERR176545
ERR176548
ERR176551
ERR176552
ERR176569
ERR176574
ERR176575
ERR176577
ERR176583
ERR176584
ERR176589
ERR176593
ERR176594
ERR176600
ERR176602
ERR176603
ERR176604
ERR176605
ERR176613
ERR176614
ERR176618
ERR176622
ERR176624
ERR176627
ERR176634
ERR176635
ERR176637
ERR176639
ERR176640
ERR176650
ERR176660
ERR176661
ERR176666
ERR176669
ERR176673
ERR176674
ERR176682
ERR176684
ERR176687
ERR176693
ERR176698
ERR176700
ERR176702
ERR176706
ERR176708
ERR176713
ERR176715
ERR176722
ERR176726
ERR176728
ERR176731
ERR176732
ERR176734
ERR176745
ERR176748
ERR176754
ERR176762
ERR176763
ERR176773
ERR176783
ERR176785
ERR176788
ERR176797
ERR176801
ERR176802
ERR176803
ERR176808
ERR176810
ERR176816
ERR176817
ERR176818
ERR176821
ERR181316
ERR181440
ERR181675
ERR181676
ERR181680
ERR181681
ERR181685
ERR181691
ERR181693
ERR181694
ERR181697
ERR181699
ERR181702
ERR181703
ERR181706
ERR181709
ERR181710
ERR181714
ERR181716
ERR181717
ERR181721
ERR181722
ERR181723
ERR181724
ERR181727
ERR181728
ERR181730
ERR181737
ERR181743
ERR181749
ERR181750
ERR181752
ERR181754
ERR181755
ERR181758
ERR181771
ERR181774
ERR181775
ERR181778
ERR181781
ERR181786
ERR181787
ERR181790
ERR181792
ERR181796
ERR181797
ERR181798
ERR181799
ERR181801
ERR181802
ERR181806
ERR181807
ERR181810
ERR181814
ERR181816
ERR181817
ERR181819
ERR181820
ERR181822
ERR181823
ERR181826
ERR181828
ERR181829
ERR181831
ERR181832
ERR181833
ERR181840
ERR181841
ERR181844
ERR181845
ERR181846
ERR181853
ERR181856
ERR181858
ERR181863
ERR181872
ERR181874
ERR181886
ERR181889
ERR181890
ERR181893
ERR181894
ERR181896
ERR181901
ERR181904
ERR181908
ERR181911
ERR181912
ERR181913
ERR181919
ERR181921
ERR181923
ERR181924
ERR181925
ERR181926
ERR181928
ERR181929
ERR181937
ERR181938
ERR181939
ERR181942
ERR181943
ERR181946
ERR181948
ERR181949
ERR181951
ERR181952
ERR181954
ERR181955
ERR181968
ERR181975
ERR181980
ERR181983
ERR181988
ERR181991
ERR181992
ERR181994
ERR181996
ERR182000
ERR182002
ERR182004
ERR182006
ERR182007
ERR182009
ERR182012
ERR182013
ERR182017
ERR182018
ERR182019
ERR182021
ERR182029
ERR182033
ERR182035
ERR182046
ERR182047
ERR182051
ERR182055
ERR182056
ERR190329
ERR190330
ERR190332
ERR190339
ERR190346
ERR190348
ERR190350
ERR190352
ERR190355
ERR190358
ERR190360
ERR190363
ERR190364
ERR190371
ERR190373
ERR190375
ERR190376
ERR190384
ERR190386
ERR190388
ERR190390
ERR190393
ERR190394
ERR190395
ERR190400
ERR190402
ERR190405
ERR190406
ERR190407
ERR190409
ERR211990
ERR211994
ERR211998
ERR211999
ERR212010
ERR212012
ERR212015
ERR212018
ERR212019
ERR212021
ERR212022
ERR212025
ERR212027
ERR212029
ERR212032
ERR212036
ERR212038
ERR212039
ERR212043
ERR212044
ERR212045
ERR212050
ERR212052
ERR212060
ERR212061
ERR212064
ERR212066
ERR212069
ERR212071
ERR212077
ERR212080
ERR212083
ERR212085
ERR212086
ERR212090
ERR212091
ERR212093
ERR212097
ERR212103
ERR212105
ERR212107
ERR212111
ERR212112
ERR212113
ERR212115
ERR212122
ERR212127
ERR212132
ERR212134
ERR212140
ERR212141
ERR212143
ERR212144
ERR212146
ERR212147
ERR212149
ERR212151
ERR212152
ERR212153
ERR212155
ERR212158
ERR212159
ERR212161
ERR212168
ERR212170
ERR212171
ERR212172
ERR212174
ERR212175
ERR212176
ERR212179
ERR212180
ERR216900
ERR216903
ERR216905
ERR216908
ERR216912
ERR216915
ERR216917
ERR216918
ERR216919
ERR216921
ERR216923
ERR216924
ERR216925
ERR216929
ERR216930
ERR216941
ERR216944
ERR216945
ERR216952
ERR216954
ERR216958
ERR216968
ERR216979
ERR216980
ERR216984
ERR216988
ERR221525
ERR221528
ERR221529
ERR221530
ERR221531
ERR221533
ERR221534
ERR221540
ERR221541
ERR221546
ERR221547
ERR221548
ERR221554
ERR221555
ERR221564
ERR221565
ERR221567
ERR221569
ERR221571
ERR221572
ERR221573
ERR221575
ERR221581
ERR221585
ERR221587
ERR221589
ERR221591
ERR221598
ERR221599
ERR221600
ERR221601
ERR221606
ERR221607
ERR221611
ERR221613
ERR221615
ERR227975
ERR227976
ERR227977
ERR227978
ERR227979
ERR227980
ERR227981
ERR227982
ERR227984
ERR227987
ERR227990
ERR227991
ERR227996
ERR227998
ERR227999
ERR228000
ERR228003
ERR228004
ERR228005
ERR228006
ERR228007
ERR228009
ERR228010
ERR228011
ERR228012
ERR228013
ERR228014
ERR228015
ERR228020
ERR228021
ERR228022
ERR228023
ERR228026
ERR228027
ERR228029
ERR228033
ERR228035
ERR228036
ERR228037
ERR228038
ERR228039
ERR228040
ERR228042
ERR228044
ERR228045
ERR228046
ERR228048
ERR228049
ERR228050
ERR228052
ERR228054
ERR228056
ERR228058
ERR228059
ERR228060
ERR228061
ERR228062
ERR228063
ERR228064
ERR228065
ERR228066
ERR228067
ERR228068
ERR228170
ERR228171
ERR228172
ERR228173
ERR228174
ERR228175
ERR228176
ERR228178
ERR229915
ERR229919
ERR229920
ERR229921
ERR229922
ERR229923
ERR229924
ERR229926
ERR229929
ERR229931
ERR229933
ERR229935
ERR229936
ERR229938
ERR229939
ERR229940
ERR229941
ERR229943
ERR229944
ERR229945
ERR229946
ERR229947
ERR229948
ERR229949
ERR229950
ERR229954
ERR229955
ERR229957
ERR229958
ERR229960
ERR229961
ERR229962
ERR229963
ERR229964
ERR229966
ERR229967
ERR229968
ERR229969
ERR229970
ERR229972
ERR229973
ERR229975
ERR229976
ERR229977
ERR229978
ERR229979
ERR229982
ERR229983
ERR229984
ERR229985
ERR229986
ERR229992
ERR229993
ERR229994
ERR229995
ERR229996
ERR229998
ERR229999
ERR230000
ERR230001
ERR230002
ERR230003
ERR230004
ERR230005
ERR230007
ERR230008
ERR230010
ERR233346
ERR233347
ERR233348
ERR233349
ERR233350
ERR233351
ERR233352
ERR233353
ERR233354
ERR233355
ERR233356
ERR233357
ERR233358
ERR233359
ERR233361
ERR233362
ERR233363
ERR233364
ERR233365
ERR233366
ERR233369
ERR233370
ERR233371
ERR233372
ERR233373
ERR233374
ERR233375
ERR233376
ERR233377
ERR233378
ERR233379
ERR233380
ERR233381
ERR233382
ERR233383
ERR233384
ERR233385
ERR233386
ERR233387
ERR233388
ERR233389
ERR233390
ERR233391
ERR234097
ERR234098
ERR234099
ERR234109
ERR234112
ERR234113
ERR234115
ERR234116
ERR234118
ERR234119
ERR234120
ERR234121
ERR234122
ERR234123
ERR234124
ERR234125
ERR234126
ERR234128
ERR234129
ERR234130
ERR234131
ERR234134
ERR234135
ERR234136
ERR234138
ERR234141
ERR234142
ERR234143
ERR234144
ERR234145
ERR234146
ERR234147
ERR234148
ERR234149
ERR234150
ERR234152
ERR234153
ERR234154
ERR234155
ERR234156
ERR234157
ERR234158
ERR234160
ERR234161
ERR234162
ERR234163
ERR234164
ERR234165
ERR234166
ERR234167
ERR234168
ERR234169
ERR234170
ERR234171
ERR234172
ERR234173
ERR234174
ERR234175
ERR234176
ERR234177
ERR234178
ERR234179
ERR234180
ERR234181
ERR234182
ERR234183
ERR234184
ERR234185
ERR234186
ERR234187
ERR234188
ERR234189
ERR234190
ERR234191
ERR234192
ERR234193
ERR234194
ERR234195
ERR234196
ERR234197
ERR234198
ERR234199
ERR234200
ERR234201
ERR234202
ERR234203
ERR234204
ERR234205
ERR234206
ERR234207
ERR234208
ERR234209
ERR234210
ERR234211
ERR234212
ERR234213
ERR234214
ERR234216
ERR234218
ERR234219
ERR234220
ERR234221
ERR234222
ERR234223
ERR234224
ERR234225
ERR234227
ERR234229
ERR234230
ERR234231
ERR234232
ERR234233
ERR234234
ERR234235
ERR234236
ERR234237
ERR234238
ERR234241
ERR234242
ERR234243
ERR234244
ERR234245
ERR234247
ERR234248
ERR234249
ERR234250
ERR234252
ERR234255
ERR234258
ERR234259
ERR234260
ERR234261
ERR234263
ERR234264
ERR234265
ERR234266
ERR234267
ERR234268
ERR234270
ERR234271
ERR234272
ERR234273
ERR234556
ERR234559
ERR234560
ERR234562
ERR234563
ERR234565
ERR234568
ERR234569
ERR234570
ERR234573
ERR234575
ERR234576
ERR234577
ERR234578
ERR234579
ERR234580
ERR234581
ERR234584
ERR234587
ERR234588
ERR234590
ERR234591
ERR234593
ERR234595
ERR234597
ERR234598
ERR234600
ERR234602
ERR234603
ERR234606
ERR234607
ERR234608
ERR234609
ERR234610
ERR234612
ERR234615
ERR234616
ERR234617
ERR234618
ERR234619
ERR234620
ERR234623
ERR234624
ERR234625
ERR234627
ERR234628
ERR234629
ERR234630
ERR234632
ERR234633
ERR234637
ERR234639
ERR234640
ERR234641
ERR234642
ERR234643
ERR234644
ERR234645
ERR234648
ERR234649
ERR234650
ERR234651
ERR234652
ERR234655
ERR234660
ERR234662
ERR234663
ERR234664
ERR234665
ERR234666
ERR234669
ERR234679
ERR234680
ERR234683
ERR234684
ERR234687
ERR234689
ERR234691
ERR234694
ERR234696
ERR234697
ERR234699
ERR238746
ERR245647
ERR245648
ERR245649
ERR245656
ERR245657
ERR245661
ERR245662
ERR245665
ERR245666
ERR245668
ERR245673
ERR245683
ERR245684
ERR245686
ERR245687
ERR245689
ERR245690
ERR245692
ERR245693
ERR245694
ERR245695
ERR245696
ERR245697
ERR245699
ERR245700
ERR245701
ERR245702
ERR245704
ERR245705
ERR245707
ERR245708
ERR245715
ERR245717
ERR245718
ERR245720
ERR245721
ERR245727
ERR245728
ERR245730
ERR245734
ERR245736
ERR245737
ERR245738
ERR245741
ERR245742
ERR245743
ERR245744
ERR245745
ERR245746
ERR245747
ERR245748
ERR245749
ERR245750
ERR245751
ERR245753
ERR245756
ERR245758
ERR245759
ERR245760
ERR245762
ERR245763
ERR245765
ERR245767
ERR245768
ERR245770
ERR245771
ERR245774
ERR245775
ERR245776
ERR245777
ERR245778
ERR245779
ERR245780
ERR245781
ERR245782
ERR245784
ERR245785
ERR245786
ERR245787
ERR245788
ERR245789
ERR245791
ERR245794
ERR245796
ERR245797
ERR245798
ERR245799
ERR245800
ERR245801
ERR245802
ERR245803
ERR245806
ERR245807
ERR245808
ERR245809
ERR245810
ERR245811
ERR245812
ERR245813
ERR245815
ERR245817
ERR245820
ERR245824
ERR245825
ERR245826
ERR245829
ERR245832
ERR245834
ERR245837
ERR245839
ERR245840
ERR245841
ERR245843
ERR245844
ERR245848
ERR257891
ERR257893
ERR257896
ERR257898
ERR257900
ERR257905
ERR257909
ERR257910
ERR257923
ERR257933
ERR266549
ERR266550
ERR266553
ERR266555
ERR266556
ERR266557
ERR266558
ERR266561
ERR266563
ERR266564
ERR266565
ERR266592
ERR266600
ERR266601
ERR266603
ERR266604
ERR266605
ERR266608
ERR266610
ERR266612
ERR266613
ERR266614
ERR270615
ERR270618
ERR270619
ERR270621
ERR270622
ERR270623
ERR270624
ERR270626
ERR270627
ERR270631
ERR270632
ERR270634
ERR270635
ERR270637
ERR270638
ERR270641
ERR270642
ERR270643
ERR270644
ERR270645
ERR270646
ERR270647
ERR270648
ERR270649
ERR270651
ERR270653
ERR270654
ERR270655
ERR270656
ERR270657
ERR270658
ERR270659
ERR270660
ERR270661
ERR270662
ERR270663
ERR270665
ERR270666
ERR270667
ERR270668
ERR270669
ERR270670
ERR270674
ERR270675
ERR270676
ERR270678
ERR270679
ERR270683
ERR270687
ERR270690
ERR270691
ERR270692
ERR270693
ERR270694
ERR270695
ERR270696
ERR270697
ERR270698
ERR270699
ERR270701
ERR270704
ERR270706
ERR270707
ERR270708
ERR270710
ERR270711
ERR270712
ERR270715
ERR270717
ERR270718
ERR270719
ERR270720
ERR270721
ERR270723
ERR270726
ERR270727
ERR270730
ERR270731
ERR270732
ERR270733
ERR270734
ERR270735
ERR270736
ERR270739
ERR270740
ERR270741
ERR270743
ERR270744
ERR270745
ERR270746
ERR270747
ERR270748
ERR270749
ERR270750
ERR270754
ERR270755
ERR270756
ERR270757
ERR270758
ERR270759
ERR270760
ERR270761
ERR270763
ERR270764
ERR270767
ERR270768
ERR270769
ERR270771
ERR270772
ERR270774
ERR270775
ERR270776
ERR270779
ERR270780
ERR270781
ERR270782
ERR270783
ERR270785
ERR270786
ERR270788
ERR270792
ERR270795
ERR270797
ERR270798
ERR270799
ERR270802
ERR270803
ERR270804
ERR270805
ERR275183
ERR275190
ERR275192
ERR275193
ERR275194
ERR275195
ERR275198
ERR275199
ERR275201
ERR275203
ERR275204
ERR275209
ERR275212
ERR275213
[truncated: 2,762 more rows]
