# Supplementary material for: An evolutionary functional genomics approach identifies novel candidate regions involved in isoniazid resistance in Mycobacterium tuberculosis
Source: Commun Biol. 2021 Nov 24;4:1322. doi: 10.1038/s42003-021-02846-z (PMC8613195; doi:10.1038/s42003-021-02846-z)
Supplement: Supplementary file 7 — Supplementary Data 4 [file 42003_2021_2846_MOESM7_ESM.xlsx]

## Sheet: Reconstruction
Phylogenetic reconstruction for all single nucleotide polymorphisms in our clinical dataset, including whether the snp event occured on a resistant branch and the snp is diagnostic
Genomic region	SNP_ID	CNode	Type	Branch	Diagnostic
Rv0896	1000029CG	SRR2100653	syn	S	NO
Rv0896	1000035CG	6220	syn	S	NO
Rv0896	1000086CT	7870	syn	S	NO
Rv0896	1000089AG	ERR133912	syn	S	NO
Rv0091	100010GA	6539	syn	S	NO
Rv0896	1000118CT	ERR067612	non-syn	R	NO
Rv0896	1000125GC	9398	syn	R	NO
Rv0896	1000133CT	ERR551462	non-syn	R	NO
Rv0896	1000153TG	7465	non-syn	S	NO
Rv0896	1000158CT	ERR234191	syn	S	NO
Rv0896	1000191GA	8082	syn	S	NO
Rv0091	100028CG	ERR234191	syn	S	NO
Rv0896	1000294CT	7848	syn	S	NO
Rv0896	1000299GA	ERR234248	syn	S	NO
Rv0007	10002CT	ERR212097	non-syn	S	NO
Rv0896	1000300AG	5904	non-syn	R	NO
Rv0896	1000311CT	ERR067685	syn	R	NO
Rv0896	1000317CG	ERR181955	syn	S	NO
Rv0896	1000352AC	ERR550633	non-syn	S	NO
Rv0896	1000356CT	9164	syn	S	NO
Rv0091	100038CG	ERR257900	non-syn	S	NO
Rv0896	1000431CG	SRR2100582	syn	S	NO
Rv0896	1000437CT	SRR671818	syn	R	NO
Rv0896	1000491GA	ERR176682	syn	S	NO
Rv0896	1000503GA	SRR2101686	syn	R	NO
Rv0896	1000510GA	SRR2101509	non-syn	S	NO
Rv0896	1000521GC	ERR228063	syn	S	NO
Rv0896	1000526CT	ERR108508	non-syn	S	NO
Rv0896	1000532AG	8483	non-syn	S	NO
Rv0091	100055CT	ERR551313	syn	S	NO
Rv0896	1000575CT	5866	syn	S	NO
Rv0896	1000578CT	8295	syn	S	NO
Rv0091	100057AC	SRR2100064	non-syn	S	NO
Rv0007	10005CA	8643	non-syn	S	NO
Rv0896	1000602CT	SRR2101288	syn	S	NO
Rv0896	1000609AG	SRR2101500	non-syn	S	NO
Rv0896	1000613GA	ERR552175	non-syn	S	NO
Rv0896	1000627TC	SRR671783	syn	R	NO
Rv0091	100062CT	8966	non-syn	S	NO
Rv0896	1000678CT	8986	non-syn	S	NO
Rv0896	1000717AG	SRR671842	non-syn	R	NO
Rv0091	100071CA	ERR181928	non-syn	S	NO
Rv0091	100071CG	8089	non-syn	S	NO
Rv0091	100072CT	ERR551565	non-syn	S	NO
Rv0896	1000732AG	9486	non-syn	S	NO
Rv0896	1000734GT	9106	syn	R	NO
Rv0896	1000746CT	6239	syn	S	NO
Rv0896	1000749CT	ERR400491	syn	R	NO
Rv0896	1000760CT	6143	non-syn	S	NO
IG_Rv0896_Rv0897c	1000773CT	SRR2100703	intergenic	S	NO
IG_Rv0896_Rv0897c	1000789CG	8845	intergenic	S	NO
IG_Rv0896_Rv0897c	1000789CT	6528	intergenic	S	NO
IG_Rv0896_Rv0897c	1000789CT	SRR2100161	intergenic	S	NO
IG_Rv0896_Rv0897c	1000790CT	SRR2100264	intergenic	R	NO
IG_Rv0896_Rv0897c	1000798CG	5098	intergenic	S	NO
Rv0897c	1000815CT	6154	non-syn	S	NO
Rv0897c	1000822GA	7918	non-syn	S	NO
Rv0091	100082CT	7493	syn	S	NO
Rv0897c	1000832CT	9073	syn	R	NO
Rv0897c	1000861TC	ERR552742	non-syn	S	NO
Rv0897c	1000875CT	7229	non-syn	S	NO
Rv0897c	1000917AG	ERR234176	non-syn	S	NO
Rv0897c	1000927CT	ERR551620	non-syn	R	NO
Rv0897c	1000945CT	SRR2101692	non-syn	S	NO
Rv0897c	1000964GA	9130	syn	S	NO
Rv0897c	1000970CG	6048	syn	S	NO
Rv0897c	1000995CT	ERR133981	non-syn	R	NO
Rv0897c	1001013AG	SRR671783	non-syn	R	NO
Rv0897c	1001021GA	SRR671757	syn	R	NO
Rv0897c	1001028GA	SRR2101442	non-syn	S	NO
Rv0897c	1001033CT	ERR228035	syn	S	NO
Rv0897c	1001083TG	6585	non-syn	S	NO
Rv0007	10010GA	9243	non-syn	S	NO
Rv0091	100113GA	9277	non-syn	R	NO
Rv0897c	1001143AG	SRR2101278	non-syn	S	NO
Rv0897c	1001145GA	9095	non-syn	S	NO
Rv0897c	1001175AG	7092	non-syn	S	NO
Rv0897c	1001182CA	ERR270669	non-syn	R	NO
Rv0897c	1001203GC	8959	non-syn	R	NO
Rv0897c	1001212GA	8636	non-syn	S	NO
Rv0897c	1001217CT	ERR161086	non-syn	S	NO
Rv0897c	1001218CT	ERR400519	non-syn	S	NO
Rv0091	100122AG	8955	non-syn	S	NO
Rv0897c	1001251GA	9290	non-syn	R	NO
Rv0897c	1001256CT	5877	non-syn	R	NO
Rv0897c	1001291GA	8955	syn	S	NO
Rv0007	10012GA	9291	syn	S	NO
Rv0897c	1001304CT	9128	non-syn	S	NO
Rv0897c	1001305AC	9474	non-syn	R	NO
Rv0897c	1001313GA	ERR400459	non-syn	S	NO
Rv0897c	1001323AG	5124	syn	R	NO
Rv0897c	1001335CA	ERR234249	non-syn	S	NO
Rv0897c	1001380CT	SRR2100645	non-syn	S	NO
Rv0897c	1001405CT	ERR133978	syn	S	NO
Rv0091	100141CT	ERR551716	non-syn	S	NO
Rv0091	100142CT	ERR038736	syn	R	NO
Rv0897c	1001434GA	SRR2100764	non-syn	S	NO
Rv0897c	1001471TC	9341	syn	R	NO
Rv0897c	1001471TC	SRR2101285	syn	S	NO
Rv0897c	1001479GA	ERR551527	non-syn	R	NO
Rv0897c	1001494CT	ERR387021	non-syn	S	NO
Rv0897c	1001520AG	ERR234141	non-syn	S	NO
Rv0897c	1001532AG	7902	non-syn	S	NO
Rv0897c	1001535CG	ERR040121	non-syn	R	NO
Rv0897c	1001560CT	9259	non-syn	S	NO
Rv0897c	1001581TC	7927	non-syn	S	NO
Rv0897c	1001602CT	SRR2100461	non-syn	S	NO
Rv0897c	1001616TG	6154	non-syn	S	NO
Rv0897c	1001622GA	ERR552761	non-syn	S	NO
Rv0897c	1001637CA	ERR551297	non-syn	S	NO
Rv0897c	1001658TC	9174	non-syn	S	NO
Rv0897c	1001659GC	ERR386993	non-syn	S	NO
Rv0091	100165AC	ERR133937	non-syn	R	NO
Rv0897c	1001662GA	5591	non-syn	S	NO
Rv0897c	1001664GC	SRR2100597	non-syn	S	NO
Rv0897c	1001669TG	8597	syn	S	NO
Rv0897c	1001670GC	9276	non-syn	S	NO
Rv0897c	1001680GA	SRR2101406	syn	S	NO
Rv0897c	1001720CT	5911	non-syn	S	NO
Rv0897c	1001722AG	ERR551747	non-syn	S	NO
Rv0897c	1001730GA	ERR176817	non-syn	S	NO
Rv0897c	1001791TC	ERR245774	non-syn	S	NO
Rv0897c	1001800AT	ERR552092	non-syn	S	NO
Rv0897c	1001834GA	SRR2100703	syn	S	NO
Rv0897c	1001843GC	ERR176728	non-syn	S	NO
Rv0897c	1001845CT	7884	non-syn	S	NO
Rv0897c	1001856GA	9387	non-syn	S	NO
Rv0897c	1001859CG	6331	non-syn	S	NO
Rv0897c	1001879CG	ERR400396	syn	R	NO
Rv0007	10018CA	ERR234260	syn	S	NO
Rv0897c	1001915CT	5507	syn	R	NO
Rv0897c	1001918GT	9014	non-syn	S	NO
Rv0897c	1001958CA	ERR181440	non-syn	S	NO
Rv0091	100195CG	SRR671879	non-syn	S	NO
Rv0897c	1001966CT	6748	syn	S	NO
Rv0091	100196CA	ERR400404	syn	S	NO
Rv0897c	1001980GA	SRR2101281	syn	S	NO
Rv0007	10019CT	ERR270646	non-syn	S	NO
Rv0897c	1002014GA	ERR386859	syn	S	NO
Rv0897c	1002026CT	ERR108513	syn	S	NO
Rv0897c	1002026CT	SRR2100163	syn	S	NO
Rv0897c	1002027GT	ERR108433	non-syn	S	NO
Rv0897c	1002044AG	7939	syn	S	NO
Rv0897c	1002047CT	7002	syn	S	NO
Rv0007	10020GA	ERR551297	non-syn	S	NO
Rv0897c	1002172GA	6820	non-syn	R	NO
Rv0897c	1002181CT	ERR550964	non-syn	S	NO
Rv0897c	1002187GA	7732	non-syn	S	NO
Rv0897c	1002192GC	ERR551175	non-syn	R	NO
Rv0897c	1002255CT	ERR234272	non-syn	S	NO
Rv0897c	1002269TG	ERR550995	syn	S	NO
Rv0897c	1002302CT	ERR038300	syn	S	NO
Rv0897c	1002304GA	6109	non-syn	S	NO
Rv0897c	1002304GA	6399	non-syn	S	NO
Rv0897c	1002310GC	7270	non-syn	S	NO
Rv0897c	1002316GA	8972	non-syn	S	NO
Rv0897c	1002326CT	ERR234123	syn	S	NO
Rv0897c	1002342CT	8976	syn	S	NO
Rv0897c	1002342TC	9461	non-syn	R	NO
Rv0897c	1002370CG	ERR067671	non-syn	R	NO
Rv0897c	1002374GA	ERR551084	syn	S	NO
Rv0897c	1002386AG	SRR2100441	syn	S	NO
Rv0897c	1002399CG	7063	non-syn	S	NO
Rv0091	100239CT	SRR2101819	non-syn	S	NO
Rv0897c	1002402TC	ERR551616	non-syn	S	NO
IG_Rv0897c_Rv0898c	1002418TC	SRR2100558	intergenic	S	NO
IG_Rv0897c_Rv0898c	1002436CT	NG5604BTBH122	intergenic	S	NO
Rv0091	100244CT	ERR216903	syn	S	NO
Rv0898c	1002456CT	8972	syn	S	NO
Rv0898c	1002456CT	9507	syn	R	NO
Rv0898c	1002460AG	ERR176708	non-syn	S	NO
Rv0898c	1002475CA	SRR2101662	non-syn	S	NO
Rv0898c	1002491GA	ERR551102	non-syn	R	NO
Rv0898c	1002493GA	ERR133967	non-syn	S	NO
Rv0898c	1002552GA	SRR2101668	syn	S	NO
Rv0898c	1002560TA	ERR117618	non-syn	R	NO
Rv0007	10025CT	ERR552145	non-syn	S	NO
Rv0898c	1002620GA	ERR229960	non-syn	R	NO
Rv0898c	1002632CT	ERR552276	non-syn	S	NO
Rv0898c	1002637TC	SRR2101825	non-syn	S	NO
Rv0091	100263GT	8763	non-syn	S	NO
Rv0898c	1002677TC	ERR400524	non-syn	S	NO
Rv0898c	1002681TG	ERR551435	syn	S	NO
Rv0898c	1002696CT	ERR550661	syn	S	NO
Rv0007	10026CT	ERR400463	non-syn	S	NO
IG_Rv0898c_Rv0899	1002707CT	9190	intergenic	S	NO
IG_Rv0898c_Rv0899	1002713TA	8478	intergenic	S	NO
IG_Rv0898c_Rv0899	1002714GA	9163	intergenic	S	NO
IG_Rv0898c_Rv0899	1002714GT	8867	intergenic	S	NO
IG_Rv0898c_Rv0899	1002735CT	9293	intergenic	R	NO
IG_Rv0898c_Rv0899	1002740CT	ERR551229	intergenic	S	NO
IG_Rv0898c_Rv0899	1002741AG	5857	intergenic	S	NO
IG_Rv0898c_Rv0899	1002746CT	SRR2100368	intergenic	R	NO
IG_Rv0898c_Rv0899	1002748CT	9180	intergenic	S	NO
IG_Rv0898c_Rv0899	1002751TC	ERR181925	intergenic	S	NO
IG_Rv0898c_Rv0899	1002759AG	SRR2101791	intergenic	R	NO
IG_Rv0898c_Rv0899	1002767TA	ERR181913	intergenic	S	NO
IG_Rv0898c_Rv0899	1002796CT	SRR2100543	intergenic	R	NO
IG_Rv0898c_Rv0899	1002798GA	9450	intergenic	S	NO
IG_Rv0898c_Rv0899	1002806GA	9414	intergenic	S	NO
Rv0899	1002828GC	6997	non-syn	S	NO
Rv0899	1002849CT	9404	non-syn	R	NO
Rv0899	1002865AG	6154	syn	S	NO
Rv0091	100287GA	ERR161036	non-syn	S	NO
Rv0899	1002899CG	SRR2100715	non-syn	S	NO
Rv0007	10028GA	7273	non-syn	S	NO
Rv0007	10028GC	ERR551824	non-syn	S	NO
Rv0899	1002914GC	6579	non-syn	S	NO
Rv0899	1002927CT	ERR400404	non-syn	S	NO
Rv0899	1002940GA	6097	syn	R	NO
Rv0899	1002969CA	8536	non-syn	S	NO
Rv0899	1002993GA	7178	non-syn	S	NO
Rv0899	1002995GA	ERR552624	non-syn	S	NO
Rv0899	1003149TC	ERR221548	non-syn	S	NO
Rv0899	1003152TA	ERR400354	non-syn	S	NO
Rv0899	1003172AG	ERR400463	non-syn	S	NO
Rv0899	1003176AC	ERR551041	non-syn	S	NO
Rv0899	1003192TC	7909	syn	S	NO
Rv0091	100319GA	SRR671793	non-syn	S	NO
Rv0899	1003221GT	ERR234197	non-syn	S	NO
Rv0899	1003280AC	ERR552043	syn	S	NO
Rv0091	100329CG	SRR2100565	non-syn	S	NO
Rv0007	10032CA	ERR233365	non-syn	S	NO
Rv0007	10032CT	ERR137193	non-syn	S	NO
Rv0899	1003307GT	SRR2100242	non-syn	S	NO
Rv0899	1003315AC	ERR400309	syn	S	NO
Rv0899	1003348GA	ERR551607	syn	S	NO
Rv0899	1003375CT	9013	syn	R	NO
Rv0899	1003399GC	ERR233347	syn	S	NO
Rv0899	1003399GC	6640	syn	S	NO
Rv0899	1003415CT	6650	non-syn	S	NO
Rv0899	1003417CT	ERR551267	syn	S	NO
Rv0899	1003455TC	ERR551157	non-syn	S	NO
Rv0899	1003469GC	6252	non-syn	R	NO
Rv0899	1003508AG	SRR2100428	non-syn	S	NO
Rv0091	100350GA	SRR2101712	non-syn	S	NO
Rv0899	1003511CT	ERR551569	non-syn	R	NO
Rv0899	1003515CT	SRR057595	non-syn	R	NO
Rv0091	100351GC	SRR2101712	non-syn	S	NO
Rv0899	1003545AG	6824	non-syn	R	NO
Rv0899	1003563CT	5890	non-syn	S	NO
Rv0899	1003572GT	9138	non-syn	S	NO
Rv0091	100357AC	ERR133909	non-syn	R	NO
Rv0899	1003585CT	8916	syn	R	NO
Rv0899	1003589TA	ERR158599	non-syn	S	NO
Rv0899	1003610GT	SRR2100042	non-syn	S	NO
Rv0899	1003637CG	8974	non-syn	S	NO
Rv0899	1003639GA	5890	syn	S	NO
Rv0899	1003646AG	SRR2100548	non-syn	S	NO
Rv0899	1003654CG	8217	syn	R	NO
Rv0091	100365GA	9385	non-syn	R	NO
Rv0899	1003689AG	ERR550942	non-syn	S	NO
Rv0899	1003711CG	ERR552111	syn	R	NO
Rv0899	1003789CT	ERR551115	syn	S	NO
Rv0900	1003805AC	8974	non-syn	S	NO
Rv0900	1003835CT	SRR2101558	syn	S	NO
Rv0900	1003840GA	9232	syn	R	NO
Rv0900	1003842CT	ERR133917	non-syn	R	NO
Rv0900	1003859GA	6715	non-syn	S	NO
Rv0900	1003884TC	6510	non-syn	S	NO
Rv0900	1003891CT	ERR234197	syn	S	NO
Rv0091	100391GC	ERR552128	non-syn	R	NO
Rv0900	1003927GA	6594	syn	S	NO
Rv0900	1003930CG	ERR400404	syn	S	NO
Rv0901	1003970AG	8893	non-syn	S	NO
Rv0901	1003970AG	7179	non-syn	S	NO
Rv0091	100399CT	5510	non-syn	R	NO
Rv0007	10039CG	7806	non-syn	S	NO
Rv0901	1004001CT	SRR2100471	syn	S	NO
Rv0901	1004015CT	ERR551293	non-syn	R	NO
Rv0091	100405CT	6008	non-syn	S	NO
Rv0901	1004062AG	SRR671812	non-syn	R	NO
Rv0901	1004073CT	7461	syn	S	NO
Rv0007	10040CT	ERR234129	non-syn	S	NO
Rv0091	100410CG	ERR386987	non-syn	S	NO
Rv0901	1004112AG	ERR176508	syn	S	NO
Rv0901	1004152AC	ERR245657	non-syn	S	NO
Rv0901	1004157GT	ERR234272	syn	S	NO
Rv0901	1004162CT	ERR551486	non-syn	S	NO
Rv0901	1004177AC	9522	non-syn	R	NO
Rv0901	1004184TG	ERR553276	syn	S	NO
Rv0901	1004202TC	ERR234244	syn	S	NO
Rv0901	1004203GA	9458	non-syn	R	NO
Rv0901	1004208GC	ERR234244	syn	S	NO
Rv0901	1004219CT	SRR2101084	non-syn	S	NO
Rv0901	1004225CA	ERR234244	non-syn	S	NO
Rv0901	1004270CT	ERR233363	non-syn	S	NO
Rv0901	1004315GA	5451	non-syn	S	NO
Rv0901	1004321GA	9101	non-syn	S	NO
Rv0901	1004331GA	8591	syn	S	NO
Rv0901	1004345GA	ERR550731	non-syn	S	NO
Rv0901	1004346CT	6611	syn	R	NO
Rv0901	1004373TC	7913	syn	S	NO
Rv0901	1004379AC	NG5604BTBS564	non-syn	S	NO
Rv0901	1004380GA	5978	non-syn	S	NO
Rv0901	1004386AG	ERR551483	non-syn	S	NO
Rv0901	1004392GA	ERR234248	non-syn	S	NO
Rv0901	1004395CT	SRR671721	non-syn	R	NO
Rv0901	1004396CT	ERR551095	non-syn	S	NO
Rv0007	10043CG	6596	non-syn	S	NO
Rv0901	1004432CG	ERR551859	non-syn	R	NO
Rv0901	1004448TG	9025	non-syn	S	NO
Rv0901	1004473CT	ERR234124	non-syn	R	NO
Rv0901	1004474GA	5680	non-syn	S	NO
IG_Rv0901_Rv0902c	1004485GA	8443	intergenic	S	NO
IG_Rv0901_Rv0902c	1004485GC	SRR671846	intergenic	S	NO
Rv0902c	1004509GA	SRR2100048	non-syn	S	NO
Rv0902c	1004513GA	ERR234222	syn	S	NO
Rv0902c	1004542CT	ERR133909	non-syn	R	NO
Rv0902c	1004547GA	9234	non-syn	S	NO
Rv0902c	1004603CT	9513	syn	S	NO
Rv0902c	1004606CT	ERR400512	syn	S	NO
Rv0902c	1004637GA	NG5604BTBS239	non-syn	S	NO
IG_Rv0091_Rv0092	100465CG	6801	intergenic	S	NO
Rv0902c	1004679CT	ERR294265	non-syn	S	NO
IG_Rv0091_Rv0092	100467GA	SRR2100440	intergenic	S	NO
IG_Rv0091_Rv0092	100468GA	6242	intergenic	S	NO
Rv0902c	1004713CA	SRR671773	non-syn	S	NO
Rv0902c	1004729CT	7852	syn	S	NO
IG_Rv0091_Rv0092	100478CT	8022	intergenic	S	NO
Rv0902c	1004801GA	8560	syn	S	NO
Rv0902c	1004811CA	SRR671862	non-syn	R	NO
Rv0902c	1004822CT	ERR234172	syn	S	NO
Rv0902c	1004823GA	5090	non-syn	R	NO
IG_Rv0091_Rv0092	100485GA	SRR2100149	intergenic	R	NO
Rv0902c	1004861CA	SRR671792	syn	S	NO
Rv0902c	1004870GA	SRR2100441	syn	S	NO
Rv0902c	1004874TC	SRR2100047	non-syn	S	NO
Rv0902c	1004879GA	SRR2100452	syn	S	NO
Rv0902c	1004880TC	6305	non-syn	S	NO
IG_Rv0091_Rv0092	100490CT	SRR671735	intergenic	R	NO
IG_Rv0091_Rv0092	100491TG	ERR551989	intergenic	S	NO
Rv0902c	1004927AT	SRR671791	non-syn	R	NO
Rv0902c	1004945GT	ERR400354	non-syn	S	NO
Rv0902c	1004948CA	ERR124641	syn	S	NO
IG_Rv0091_Rv0092	100500GA	SRR671832	intergenic	S	NO
Rv0902c	1005038TA	8941	non-syn	S	NO
Rv0902c	1005042TG	ERR137228	non-syn	R	NO
Rv0902c	1005050GT	ERR234680	non-syn	S	NO
Rv0902c	1005050GT	5039	non-syn	R	NO
Rv0902c	1005113GA	ERR234152	syn	S	NO
Rv0902c	1005116CT	8854	syn	S	NO
Rv0902c	1005170GA	8479	syn	S	NO
Rv0902c	1005212CT	9436	non-syn	S	NO
Rv0902c	1005271CG	ERR552066	non-syn	S	NO
Rv0902c	1005317CT	9163	syn	S	NO
Rv0902c	1005325CT	8018	non-syn	S	NO
Rv0902c	1005332CT	ERR552477	syn	S	NO
IG_Rv0091_Rv0092	100545AC	8083	intergenic	S	NO
Rv0007	10054GC	ERR234161	non-syn	S	NO
Rv0902c	1005516TA	ERR551803	non-syn	S	NO
IG_Rv0091_Rv0092	100555AC	6567	intergenic	S	NO
Rv0902c	1005568AG	ERR158603	non-syn	S	NO
IG_Rv0091_Rv0092	100560TC	SRR2100694	intergenic	S	NO
Rv0902c	1005629GA	ERR551022	syn	S	NO
Rv0902c	1005643CT	8267	non-syn	R	NO
Rv0902c	1005686CT	6618	syn	S	NO
Rv0902c	1005698CT	7897	syn	R	NO
Rv0902c	1005794GC	SRR2101299	syn	S	NO
Rv0902c	1005802GA	ERR552137	syn	S	NO
Rv0902c	1005803CA	ERR552137	syn	S	NO
Rv0903c	1005856TC	ERR245662	non-syn	S	NO
Rv0903c	1005859AG	ERR182046	non-syn	S	NO
Rv0903c	1005887CT	ERR550747	non-syn	S	NO
Rv0903c	1005896GA	SRR2100654	syn	S	NO
Rv0092	100589AG	9486	non-syn	S	NO
Rv0092	100590CT	ERR270623	non-syn	S	NO
Rv0903c	1005916GA	ERR270771	non-syn	R	NO
Rv0903c	1005917CT	8221	non-syn	S	NO
Rv0903c	1005936GA	9175	syn	S	NO
Rv0092	100594CT	SRR2100183	syn	R	NO
Rv0903c	1006080GA	6875	syn	S	NO
Rv0092	100609CT	SRR2101791	syn	R	NO
Rv0007	10060TC	ERR176684	syn	S	NO
Rv0092	100612CT	ERR234148	syn	S	NO
Rv0903c	1006146GC	ERR551163	syn	S	NO
Rv0903c	1006166CT	ERR551747	non-syn	S	NO
Rv0903c	1006185CA	ERR550711	syn	S	NO
Rv0903c	1006203TC	ERR551616	syn	S	NO
Rv0903c	1006248GA	ERR245662	syn	S	NO
Rv0903c	1006277CA	ERR551438	non-syn	S	NO
Rv0903c	1006320GA	ERR552535	syn	S	NO
Rv0903c	1006411GC	9160	non-syn	S	NO
Rv0092	100642CA	8880	syn	R	NO
Rv0903c	1006457CT	SRR2100433	non-syn	S	NO
Rv0903c	1006505AC	ERR551864	non-syn	S	NO
Rv0092	100651GT	5862	non-syn	S	NO
Rv0903c	1006529GA	ERR551893	non-syn	R	NO
Rv0903c	1006538TG	6824	non-syn	R	NO
IG_Rv0903c_Rv0904c	1006570GT	ERR551993	intergenic	S	NO
IG_Rv0903c_Rv0904c	1006612GA	ERR400419	intergenic	S	NO
IG_Rv0903c_Rv0904c	1006615CG	9015	intergenic	S	NO
IG_Rv0903c_Rv0904c	1006619GA	6538	intergenic	S	NO
IG_Rv0903c_Rv0904c	1006650CA	ERR552248	intergenic	S	NO
IG_Rv0903c_Rv0904c	1006650CT	8383	intergenic	S	NO
IG_Rv0903c_Rv0904c	1006659GT	6810	intergenic	S	NO
IG_Rv0903c_Rv0904c	1006668TC	ERR182009	intergenic	S	NO
IG_Rv0903c_Rv0904c	1006672TC	5194	intergenic	R	NO
IG_Rv0903c_Rv0904c	1006677GA	ERR245813	intergenic	S	NO
IG_Rv0903c_Rv0904c	1006679GC	8986	intergenic	S	NO
IG_Rv0903c_Rv0904c	1006680GA	6771	intergenic	S	NO
IG_Rv0903c_Rv0904c	1006686GA	6326	intergenic	S	NO
Rv0904c	1006699GA	ERR234187	syn	R	NO
Rv0904c	1006736GA	6771	non-syn	S	NO
Rv0904c	1006755CG	ERR400478	non-syn	S	NO
Rv0904c	1006769AG	6703	non-syn	R	NO
Rv0904c	1006772GA	SRR671822	non-syn	R	NO
Rv0904c	1006777CT	6669	syn	S	NO
Rv0904c	1006783GA	6813	syn	S	NO
Rv0904c	1006794CT	9138	non-syn	S	NO
Rv0904c	1006806GA	9387	non-syn	S	NO
Rv0904c	1006827CT	ERR550965	non-syn	S	NO
Rv0904c	1006833CT	ERR227982	non-syn	R	NO
Rv0904c	1006846CT	8399	syn	S	NO
Rv0092	100687CT	ERR551058	syn	S	NO
Rv0904c	1006893AC	SRR2100917	non-syn	R	NO
Rv0904c	1006900GT	ERR161156	syn	S	NO
Rv0904c	1006903TG	SRR2101383	non-syn	S	NO
Rv0092	100691AG	8274	non-syn	S	NO
Rv0904c	1006925GT	ERR221534	non-syn	S	NO
Rv0904c	1006936GA	8873	syn	S	NO
Rv0904c	1006946AG	SRR2100582	non-syn	S	NO
Rv0092	100694AG	ERR270623	non-syn	S	NO
Rv0092	100696GC	ERR551498	non-syn	S	NO
Rv0904c	1007009CA	SRR2101794	non-syn	S	NO
Rv0904c	1007049CG	ERR400453	non-syn	S	NO
Rv0904c	1007086CG	ERR403246	syn	R	NO
Rv0904c	1007119GA	ERR234156	syn	S	NO
Rv0904c	1007120CT	SRR2100404	non-syn	S	NO
Rv0904c	1007148CT	SRR2101384	non-syn	R	NO
Rv0904c	1007163CT	SRR2100171	non-syn	S	NO
Rv0904c	1007198AG	6820	non-syn	R	NO
Rv0904c	1007198GA	ERR234153	syn	S	NO
Rv0904c	1007198GA	ERR234179	syn	S	NO
Rv0904c	1007198GA	ERR234178	syn	S	NO
Rv0904c	1007198GA	ERR234189	syn	S	NO
Rv0904c	1007221GC	6221	syn	S	NO
Rv0904c	1007245GT	6095	syn	S	NO
Rv0904c	1007275TC	7534	syn	S	NO
Rv0904c	1007298CT	SRR2101826	non-syn	S	NO
Rv0904c	1007299CA	ERR551886	syn	S	NO
Rv0904c	1007299CT	9182	syn	S	NO
Rv0092	100733CT	ERR551849	non-syn	S	NO
Rv0904c	1007342GT	6358	non-syn	S	NO
Rv0904c	1007354TC	ERR270667	non-syn	R	NO
Rv0904c	1007358CT	ERR551175	non-syn	R	NO
Rv0904c	1007377CT	8791	syn	R	NO
Rv0904c	1007384GA	SRR2100583	non-syn	S	NO
Rv0904c	1007424CG	6078	non-syn	R	NO
Rv0904c	1007449GA	ERR551405	syn	S	NO
Rv0904c	1007455CT	6269	syn	S	NO
Rv0904c	1007458GA	SRR2101294	syn	S	NO
Rv0904c	1007461CG	ERR234255	syn	S	NO
Rv0904c	1007466CT	SRR2100408	non-syn	S	NO
Rv0904c	1007472CT	ERR550633	non-syn	S	NO
Rv0904c	1007492GA	ERR176476	non-syn	S	NO
Rv0904c	1007505CT	8823	non-syn	R	NO
Rv0904c	1007525GA	9401	non-syn	R	NO
Rv0904c	1007572GA	8750	syn	S	NO
Rv0092	100757GC	ERR550791	non-syn	S	NO
Rv0092	100761CA	6066	non-syn	S	NO
Rv0092	100763GC	7493	non-syn	S	NO
Rv0904c	1007648TG	ERR550729	non-syn	S	NO
Rv0904c	1007649CT	7060	non-syn	S	NO
Rv0904c	1007657CG	ERR551186	non-syn	S	NO
Rv0092	100767AG	7854	non-syn	S	NO
Rv0904c	1007680GC	ERR400448	syn	S	NO
Rv0092	100768CG	8429	non-syn	S	NO
Rv0904c	1007707CT	ERR387021	syn	S	NO
Rv0904c	1007708CT	9485	non-syn	S	NO
Rv0904c	1007710CT	ERR551574	syn	S	NO
Rv0904c	1007716GC	8236	syn	R	NO
Rv0904c	1007741GA	6378	non-syn	S	NO
Rv0904c	1007742TC	ERR400550	non-syn	S	NO
Rv0904c	1007778GA	8962	non-syn	S	NO
Rv0904c	1007779CG	ERR552935	syn	R	NO
Rv0007	10077AG	ERR245707	non-syn	S	NO
Rv0904c	1007819AG	8957	non-syn	S	NO
Rv0904c	1007832CT	SRR2101758	non-syn	S	NO
Rv0904c	1007840CT	6302	non-syn	S	NO
Rv0904c	1007878CT	7187	syn	S	NO
Rv0904c	1007878CT	ERR133858	syn	R	NO
Rv0904c	1007878CT	SRR2101072	syn	S	NO
Rv0904c	1007900GT	9088	non-syn	S	NO
Rv0904c	1007909TG	8207	non-syn	S	NO
Rv0904c	1007911GT	8852	syn	S	NO
Rv0904c	1007918GC	8491	non-syn	S	NO
Rv0092	100793CT	ERR400449	non-syn	S	NO
Rv0904c	1007979CT	SRR2100572	non-syn	S	NO
Rv0904c	1008038GA	6929	non-syn	S	NO
Rv0904c	1008061GA	ERR221534	syn	S	NO
Rv0904c	1008072GT	6266	syn	S	NO
Rv0904c	1008075CA	SRR2100716	non-syn	S	NO
Rv0904c	1008113TC	9478	non-syn	S	NO
Rv0904c	1008135GA	SRR2100676	non-syn	S	NO
Rv0904c	1008150GA	SRR671875	non-syn	S	NO
Rv0092	100817CT	ERR552261	syn	R	NO
Rv0905	1008212CT	ERR387017	syn	S	NO
Rv0905	1008220CA	SRR2101083	non-syn	R	NO
Rv0905	1008220CG	SRR2101624	non-syn	S	NO
Rv0905	1008220CT	ERR233364	non-syn	R	NO
Rv0905	1008220CT	ERR550995	non-syn	S	NO
Rv0905	1008220CT	6553	non-syn	S	NO
Rv0905	1008226CT	6838	non-syn	S	NO
Rv0905	1008245TG	7070	non-syn	S	NO
Rv0905	1008257CT	ERR234209	syn	S	NO
Rv0905	1008266CG	9018	syn	S	NO
Rv0905	1008285CG	ERR550811	non-syn	S	NO
Rv0905	1008300CT	ERR403291	non-syn	S	NO
Rv0905	1008324GT	SRR671873	non-syn	S	NO
Rv0905	1008360CT	ERR181858	non-syn	S	NO
Rv0905	1008361AG	SRR671857	non-syn	R	NO
Rv0905	1008389CT	6132	syn	S	NO
Rv0905	1008397GA	ERR551591	non-syn	R	NO
Rv0905	1008407CT	ERR234577	syn	R	NO
Rv0092	100840CT	ERR400437	syn	S	NO
Rv0905	1008426CT	ERR278585	non-syn	S	NO
Rv0905	1008441CT	ERR181716	non-syn	R	NO
Rv0905	1008457CT	SRR2101528	non-syn	S	NO
Rv0905	1008460CT	6820	non-syn	R	NO
Rv0905	1008462CT	ERR161203	non-syn	S	NO
Rv0905	1008464GA	ERR550810	syn	S	NO
Rv0905	1008468CT	9175	non-syn	S	NO
Rv0905	1008476CG	ERR553008	syn	S	NO
Rv0905	1008506CT	SRR2100445	syn	S	NO
Rv0905	1008512GA	ERR551008	syn	S	NO
Rv0092	100852GA	SRR671871	syn	S	NO
Rv0905	1008549CT	6480	non-syn	R	NO
Rv0905	1008566GT	ERR400447	non-syn	S	NO
Rv0905	1008575GA	ERR551762	syn	S	NO
Rv0905	1008586GC	ERR234691	non-syn	S	NO
Rv0905	1008588CT	SRR2100174	syn	S	NO
Rv0905	1008679CT	SRR671768	non-syn	R	NO
Rv0905	1008682CT	9163	non-syn	S	NO
Rv0905	1008692AC	9366	syn	R	NO
Rv0905	1008720GT	SRR2100040	non-syn	S	NO
Rv0905	1008801CG	SRR2100654	non-syn	S	NO
Rv0905	1008808AG	ERR553003	non-syn	S	NO
Rv0905	1008822GA	SRR671782	non-syn	S	NO
Rv0905	1008829CT	SRR2101574	non-syn	R	NO
Rv0092	100882CT	ERR551272	syn	S	NO
Rv0905	1008894GA	ERR400530	non-syn	S	NO
Rv0905	1008916CG	7654	non-syn	S	NO
IG_Rv0905_Rv0906	1008942TC	9466	intergenic	R	NO
Rv0092	100895GT	8126	non-syn	S	NO
Rv0092	100896CA	ERR551301	non-syn	S	NO
Rv0906	1008987TG	ERR551716	non-syn	S	NO
Rv0007	10089GA	9071	non-syn	R	NO
Rv0906	1009002GC	ERR234237	non-syn	S	NO
Rv0906	1009036GA	7726	syn	S	NO
Rv0906	1009059TC	8961	non-syn	S	NO
Rv0906	1009064GA	9087	non-syn	S	NO
Rv0906	1009090TC	SRR2100161	syn	S	NO
Rv0906	1009094GA	ERR176708	non-syn	S	NO
Rv0906	1009112CG	5075	non-syn	S	NO
Rv0906	1009117TG	8333	non-syn	S	NO
Rv0906	1009119CT	SRR2100408	non-syn	S	NO
Rv0906	1009144CT	9066	syn	S	NO
Rv0906	1009240GC	6512	syn	S	NO
Rv0906	1009247GA	8735	non-syn	S	NO
Rv0906	1009273CT	ERR161070	syn	S	NO
Rv0906	1009285GC	ERR137214	syn	S	NO
Rv0906	1009306CT	5718	syn	S	NO
Rv0906	1009330GA	SRR2101818	syn	S	NO
Rv0906	1009354CT	ERR245779	syn	S	NO
Rv0906	1009376CG	7431	non-syn	S	NO
Rv0906	1009392TC	ERR181778	non-syn	S	NO
Rv0906	1009468CT	9145	syn	R	NO
Rv0906	1009480GA	ERR551388	syn	S	NO
Rv0906	1009490CT	9461	non-syn	R	NO
Rv0906	1009495GA	9167	syn	S	NO
Rv0906	1009495GC	SRR2101376	syn	S	NO
Rv0906	1009500CT	6820	non-syn	R	NO
Rv0906	1009504CT	ERR233383	syn	S	NO
Rv0906	1009525CT	ERR278565	syn	S	NO
Rv0906	1009568GC	SRR2100044	non-syn	S	NO
Rv0906	1009580AG	SRR2100025	non-syn	S	NO
Rv0906	1009617GA	6594	non-syn	S	NO
Rv0906	1009618CT	6269	syn	S	NO
Rv0906	1009649CT	ERR551695	syn	S	NO
Rv0906	1009654CA	SRR671737	non-syn	R	NO
Rv0906	1009654CT	ERR553223	syn	S	NO
Rv0906	1009655CT	SRR2100607	non-syn	S	NO
Rv0906	1009662CT	6522	non-syn	S	NO
Rv0906	1009663CT	SRR2100696	syn	S	NO
Rv0906	1009672GT	6740	non-syn	R	NO
Rv0906	1009675CT	ERR553239	syn	S	NO
Rv0906	1009678GA	6817	syn	S	NO
Rv0092	100968GA	ERR228044	non-syn	R	NO
Rv0906	1009708CT	ERR038260	syn	S	NO
Rv0906	1009717CT	9465	syn	R	NO
Rv0906	1009718GA	ERR216923	non-syn	R	NO
Rv0906	1009727GT	SRR2100636	non-syn	S	NO
Rv0906	1009731AG	9124	non-syn	R	NO
Rv0906	1009744CT	SRR2100154	syn	S	NO
Rv0906	1009747CT	SRR671835	syn	S	NO
Rv0906	1009763CT	ERR181723	non-syn	R	NO
Rv0906	1009765CT	8182	syn	S	NO
Rv0906	1009798GA	6145	syn	S	NO
Rv0906	1009822CT	9455	syn	S	NO
Rv0906	1009822CT	SRR2100583	syn	S	NO
Rv0906	1009823AG	ERR047883	non-syn	R	NO
Rv0906	1009827AT	ERR234202	non-syn	S	NO
Rv0906	1009831GA	8821	non-syn	R	NO
Rv0906	1009837CA	SRR2100622	syn	S	NO
Rv0906	1009837CT	ERR234202	syn	S	NO
Rv0092	100984AC	6396	syn	S	NO
Rv0092	100984AG	ERR234125	syn	S	NO
Rv0906	1009854CA	ERR234210	non-syn	S	NO
Rv0906	1009856CT	9415	non-syn	S	NO
Rv0906	1009867CT	7246	syn	R	NO
Rv0906	1009872AC	ERR551802	non-syn	S	NO
Rv0906	1009873TC	7142	syn	S	NO
Rv0906	1009877GA	ERR386981	non-syn	R	NO
Rv0906	1009884GA	SRR2100469	non-syn	R	NO
Rv0906	1009894GT	ERR550955	syn	S	NO
Rv0906	1009902AC	ERR550700	non-syn	S	NO
Rv0906	1009902AG	ERR551350	non-syn	S	NO
Rv0906	1009939CT	ERR551886	syn	S	NO
Rv0906	1009957GA	9486	syn	S	NO
Rv0092	100996AG	ERR551871	syn	S	NO
Rv0906	1009970GA	ERR216923	non-syn	R	NO
Rv0906	1009992CG	ERR046781	non-syn	S	NO
Rv0906	1009993CT	ERR270704	syn	R	NO
Rv0906	1010006GT	ERR553227	non-syn	S	NO
Rv0906	1010008TG	6567	syn	S	NO
Rv0906	1010009CT	ERR234221	non-syn	S	NO
Rv0906	1010031CT	SRR2101346	non-syn	S	NO
Rv0906	1010054CT	5375	non-syn	R	NO
IG_Rv0906_Rv0907	1010077CT	7825	intergenic	S	NO
IG_Rv0906_Rv0907	1010086GA	ERR181894	intergenic	S	NO
IG_Rv0906_Rv0907	1010097CA	ERR234199	intergenic	S	NO
IG_Rv0906_Rv0907	1010123TG	8065	intergenic	S	NO
Rv0092	101014GC	ERR233383	non-syn	S	NO
Rv0092	101016CT	ERR552128	non-syn	R	NO
Rv0907	1010174CT	ERR133980	syn	S	NO
Rv0907	1010177CT	ERR551541	syn	S	NO
Rv0007	10101CA	SRR2101821	non-syn	S	NO
Rv0907	1010223CT	SRR2100714	non-syn	S	NO
Rv0907	1010228AG	ERR108424	syn	S	NO
Rv0092	101027TG	SRR2100241	non-syn	R	NO
Rv0907	1010293CT	7937	non-syn	S	NO
Rv0907	1010310GT	6112	non-syn	S	NO
Rv0907	1010316GA	9143	non-syn	S	NO
Rv0907	1010350AC	ERR400444	non-syn	S	NO
Rv0907	1010358GA	SRR671838	non-syn	R	NO
Rv0907	1010358GA	SRR671751	non-syn	R	NO
Rv0907	1010358GA	9373	non-syn	R	NO
Rv0907	1010358GA	7955	non-syn	S	NO
Rv0907	1010365CG	SRR2100562	non-syn	S	NO
Rv0907	1010370AC	6295	non-syn	S	NO
Rv0907	1010391GA	5905	non-syn	R	NO
Rv0007	10103GA	ERR234665	non-syn	S	NO
Rv0007	10103GC	SRR2100409	non-syn	S	NO
Rv0907	1010410CT	6161	non-syn	S	NO
Rv0907	1010432CT	ERR108424	syn	S	NO
Rv0907	1010433GA	ERR551993	non-syn	S	NO
Rv0907	1010435GC	9422	syn	R	NO
Rv0907	1010439AC	ERR403255	non-syn	S	NO
Rv0907	1010442GA	8545	non-syn	S	NO
Rv0092	101045CT	ERR550978	non-syn	R	NO
Rv0907	1010467AG	8323	non-syn	S	NO
Rv0907	1010473AC	ERR234680	non-syn	S	NO
Rv0092	101047CT	8344	syn	R	NO
Rv0092	101049AG	9455	non-syn	S	NO
Rv0907	1010513CT	9481	syn	S	NO
Rv0907	1010518CA	ERR278556	non-syn	S	NO
Rv0907	1010527CT	ERR552512	non-syn	S	NO
Rv0907	1010532GA	8127	non-syn	S	NO
Rv0907	1010539CG	7621	non-syn	S	NO
Rv0907	1010566CT	8776	non-syn	R	NO
Rv0907	1010568GA	SRR2101371	non-syn	S	NO
Rv0907	1010582GT	SRR2101387	syn	S	NO
Rv0907	1010598CG	6595	non-syn	S	NO
Rv0907	1010600CT	ERR552263	syn	S	NO
Rv0092	101062CT	9163	syn	S	NO
Rv0907	1010630TG	ERR233388	non-syn	S	NO
Rv0907	1010631GA	ERR216918	non-syn	S	NO
Rv0907	1010640TG	SRR671832	non-syn	S	NO
Rv0092	101064CT	SRR2100256	non-syn	S	NO
Rv0907	1010692TC	SRR671739	non-syn	R	NO
Rv0907	1010708AG	9013	syn	R	NO
Rv0092	101070CT	ERR553008	non-syn	S	NO
Rv0907	1010711GC	ERR234227	non-syn	S	NO
Rv0907	1010733CT	SRR2101654	syn	R	NO
Rv0907	1010735GT	ERR551829	syn	R	NO
Rv0907	1010783GC	8380	syn	S	NO
Rv0907	1010795CA	8355	syn	S	NO
Rv0907	1010818GA	SRR2101216	non-syn	S	NO
Rv0907	1010832GA	SRR2100019	non-syn	S	NO
Rv0907	1010840CG	ERR270622	syn	S	NO
Rv0907	1010843CT	ERR550630	syn	S	NO
Rv0907	1010866GA	5905	non-syn	R	NO
Rv0092	101086CT	ERR234118	syn	S	NO
Rv0907	1010873GC	ERR275183	syn	R	NO
Rv0907	1010895GC	ERR270727	non-syn	R	NO
Rv0907	1010897CT	SRR2101661	syn	S	NO
Rv0092	101092CA	8937	syn	S	NO
Rv0092	101092CT	SRR2100040	syn	S	NO
Rv0907	1010934AG	5857	non-syn	S	NO
Rv0907	1010943GT	ERR234227	non-syn	S	NO
Rv0907	1010964CG	ERR552280	non-syn	S	NO
Rv0907	1010964CT	9335	non-syn	S	NO
Rv0907	1010981CG	8274	syn	S	NO
Rv0907	1010996CT	8955	syn	S	NO
Rv0007	10109CG	7503	non-syn	S	NO
Rv0092	101100CT	9432	non-syn	S	NO
Rv0907	1011044GA	ERR400417	syn	S	NO
Rv0907	1011058TG	9112	non-syn	S	NO
Rv0907	1011062CT	SRR2101081	syn	S	NO
Rv0907	1011065CT	SRR671751	syn	R	NO
Rv0907	1011070GA	ERR552155	non-syn	S	NO
Rv0907	1011080GC	ERR551008	syn	S	NO
Rv0907	1011080GT	ERR212127	syn	R	NO
Rv0907	1011087GC	6229	non-syn	S	NO
Rv0907	1011100CT	9466	non-syn	R	NO
Rv0092	101110GA	SRR2101281	syn	S	NO
Rv0907	1011118TC	ERR552988	non-syn	S	NO
Rv0907	1011126CG	ERR234219	non-syn	S	NO
Rv0907	1011126CT	ERR257900	non-syn	S	NO
Rv0907	1011132CT	ERR234184	non-syn	S	NO
Rv0907	1011133CT	ERR551954	non-syn	S	NO
Rv0907	1011133CT	SRR2101577	non-syn	S	NO
Rv0907	1011150CT	ERR245662	non-syn	S	NO
Rv0907	1011184GA	6925	non-syn	S	NO
Rv0907	1011198GC	7859	non-syn	S	NO
Rv0907	1011206CG	ERR234204	syn	S	NO
Rv0907	1011215CT	ERR133964	syn	S	NO
Rv0092	101124AG	6817	non-syn	S	NO
Rv0907	1011281CG	ERR234141	syn	S	NO
Rv0907	1011286TC	9351	non-syn	R	NO
Rv0907	1011289CT	ERR133980	non-syn	S	NO
Rv0907	1011292TG	SRR2101282	non-syn	S	NO
Rv0907	1011318CT	4892	non-syn	R	NO
Rv0092	101132TG	SRR2100247	non-syn	S	NO
Rv0907	1011335CT	ERR238746	syn	S	NO
Rv0907	1011369CA	ERR551989	non-syn	S	NO
Rv0092	101137CT	ERR270651	syn	S	NO
Rv0907	1011385CT	SRR671815	non-syn	R	NO
Rv0907	1011456AG	SRR671794	non-syn	R	NO
Rv0907	1011460CT	7830	non-syn	S	NO
Rv0907	1011461AG	6318	syn	S	NO
Rv0092	101148CT	6635	non-syn	S	NO
Rv0907	1011495GA	9170	non-syn	R	NO
Rv0907	1011511AC	5885	non-syn	R	NO
Rv0907	1011514GA	6088	non-syn	S	NO
Rv0907	1011514GT	8589	non-syn	S	NO
Rv0092	101152CT	ERR234152	syn	S	NO
Rv0907	1011539CT	9053	syn	S	NO
Rv0907	1011558TG	ERR294255	non-syn	S	NO
Rv0907	1011579AC	ERR161044	non-syn	S	NO
Rv0907	1011584CG	ERR550711	non-syn	S	NO
Rv0907	1011592CT	5006	non-syn	R	NO
Rv0907	1011608CT	8323	syn	S	NO
Rv0907	1011610CT	7344	non-syn	S	NO
Rv0907	1011614CT	ERR552737	syn	S	NO
Rv0907	1011637AG	ERR552758	non-syn	S	NO
Rv0907	1011648GA	ERR400453	non-syn	S	NO
Rv0907	1011661AG	ERR552178	non-syn	S	NO
Rv0907	1011669TG	ERR400333	non-syn	S	NO
Rv0907	1011671CT	ERR403260	syn	R	NO
Rv0907	1011672GC	ERR234158	non-syn	S	NO
Rv0907	1011686AG	ERR234128	syn	S	NO
Rv0908	1011749GA	6595	non-syn	S	NO
Rv0092	101175CA	ERR133833	non-syn	S	NO
Rv0908	1011770GT	SRR2100762	non-syn	S	NO
Rv0908	1011780CT	SRR2101583	non-syn	S	NO
Rv0908	1011782CT	SRR2100890	non-syn	R	NO
Rv0908	1011791GA	SRR2100779	non-syn	S	NO
Rv0092	101179GA	9256	syn	S	NO
Rv0908	1011803AG	ERR551415	non-syn	S	NO
Rv0092	101182GA	6613	syn	S	NO
Rv0908	1011847CT	ERR233389	syn	S	NO
Rv0092	101184GC	SRR2101083	non-syn	R	NO
Rv0908	1011913GA	ERR227978	syn	R	NO
Rv0908	1011941GT	ERR294221	non-syn	R	NO
Rv0908	1011954TG	SRR2100385	non-syn	R	NO
Rv0908	1011968AG	9407	non-syn	R	NO
Rv0092	101196TA	6335	non-syn	S	NO
Rv0908	1011977GA	ERR400457	non-syn	S	NO
Rv0908	1012021CG	6109	non-syn	S	NO
Rv0908	1012028CA	SRR2100607	non-syn	S	NO
Rv0092	101206GC	8852	non-syn	S	NO
Rv0908	1012077CT	SRR2100431	non-syn	S	NO
Rv0908	1012135CT	8691	syn	S	NO
Rv0007	10121CA	7906	non-syn	S	NO
Rv0908	1012219TC	ERR212111	syn	R	NO
Rv0908	1012223GA	8279	non-syn	S	NO
Rv0908	1012227CA	ERR234194	non-syn	S	NO
Rv0908	1012229GT	ERR158574	non-syn	S	NO
Rv0908	1012311TC	SRR2100694	non-syn	S	NO
Rv0908	1012313GA	7122	non-syn	S	NO
Rv0092	101233GA	7285	syn	S	NO
Rv0908	1012382TC	8827	non-syn	R	NO
Rv0908	1012411CT	ERR552322	syn	R	NO
Rv0908	1012424TG	8582	non-syn	S	NO
Rv0908	1012440CT	SRR2101386	non-syn	S	NO
Rv0908	1012472CG	SRR2101622	non-syn	S	NO
Rv0908	1012485CA	ERR108457	non-syn	R	NO
Rv0908	1012491TG	7345	non-syn	S	NO
Rv0908	1012517CT	SRR2100111	syn	S	NO
Rv0908	1012539CG	ERR234260	non-syn	S	NO
Rv0908	1012545GA	8975	non-syn	S	NO
Rv0908	1012586TC	ERR067665	syn	R	NO
Rv0908	1012597CT	9034	syn	S	NO
Rv0092	101260CT	6857	syn	S	NO
Rv0908	1012614TC	ERR550702	non-syn	S	NO
Rv0908	1012616GT	SRR2101720	non-syn	S	NO
Rv0908	1012633CT	SRR671763	syn	S	NO
Rv0908	1012646CT	ERR181716	syn	R	NO
Rv0908	1012666GA	ERR550894	syn	R	NO
Rv0908	1012694GA	8964	non-syn	S	NO
Rv0908	1012733CG	5857	non-syn	S	NO
Rv0092	101275GA	SRR2101585	syn	S	NO
Rv0908	1012768GA	ERR117450	non-syn	S	NO
Rv0908	1012772GA	ERR551646	non-syn	S	NO
Rv0908	1012778GA	6080	non-syn	R	NO
Rv0908	1012791AG	9130	non-syn	S	NO
Rv0908	1012795GC	ERR552290	syn	S	NO
Rv0908	1012802GA	ERR551992	non-syn	S	NO
Rv0908	1012815CG	6820	non-syn	R	NO
Rv0908	1012823GT	6205	non-syn	S	NO
Rv0908	1012844AG	ERR552041	non-syn	R	NO
Rv0908	1012860CT	ERR158599	non-syn	S	NO
Rv0092	101287GA	ERR181799	syn	S	NO
Rv0092	101287GT	9004	syn	S	NO
Rv0007	10128CT	6232	non-syn	R	NO
Rv0908	1012914CG	SRR2100648	non-syn	S	NO
Rv0908	1012914CT	ERR257910	non-syn	S	NO
Rv0908	1012914CT	ERR551620	non-syn	R	NO
Rv0908	1012940GA	ERR553226	non-syn	R	NO
Rv0908	1012957GC	SRR671850	non-syn	R	NO
Rv0092	101299GA	6777	syn	S	NO
Rv0007	10129CT	SRR2100815	syn	S	NO
Rv0908	1013014GT	ERR551406	syn	S	NO
Rv0908	1013029CG	SRR671824	syn	R	NO
Rv0908	1013040TG	ERR133808	non-syn	S	NO
Rv0908	1013059GA	ERR216921	syn	S	NO
Rv0908	1013062GA	9427	syn	S	NO
Rv0908	1013072GT	ERR553223	non-syn	S	NO
Rv0908	1013074CT	ERR551859	syn	R	NO
Rv0908	1013075CG	ERR234144	non-syn	S	NO
Rv0908	1013080AG	SRR2101078	syn	S	NO
Rv0908	1013107TC	ERR233357	syn	S	NO
Rv0908	1013108GA	6069	non-syn	S	NO
Rv0908	1013119GA	9435	syn	S	NO
Rv0092	101311CT	8973	syn	S	NO
Rv0092	101311CT	6105	syn	R	NO
Rv0908	1013122GT	6463	syn	S	NO
Rv0908	1013170CT	ERR400339	syn	S	NO
Rv0908	1013182CG	9205	syn	S	NO
Rv0092	101318GC	6428	non-syn	S	NO
Rv0908	1013198CG	ERR552476	non-syn	S	NO
Rv0908	1013198CT	9217	non-syn	S	NO
Rv0908	1013240GA	ERR270666	non-syn	R	NO
Rv0908	1013240GT	7323	non-syn	S	NO
Rv0908	1013250CT	ERR270658	non-syn	S	NO
Rv0908	1013254TA	ERR551901	non-syn	S	NO
Rv0908	1013266GA	SRR2101437	syn	S	NO
Rv0908	1013267CG	ERR161076	non-syn	S	NO
Rv0908	1013274AC	SRR2100592	non-syn	S	NO
Rv0908	1013293GA	SRR2100057	syn	S	NO
Rv0908	1013323GA	ERR176763	syn	S	NO
Rv0908	1013325CT	SRR2101816	non-syn	S	NO
Rv0908	1013358CT	ERR551291	non-syn	S	NO
Rv0908	1013372GA	ERR550632	non-syn	S	NO
Rv0908	1013408TG	8325	non-syn	S	NO
Rv0908	1013422AG	8751	syn	S	NO
Rv0908	1013422AG	6552	syn	S	NO
Rv0908	1013425GA	ERR400309	syn	S	NO
Rv0092	101342TG	ERR233363	non-syn	S	NO
Rv0092	101348AG	SRR2100576	non-syn	S	NO
Rv0092	101351GA	6824	non-syn	R	NO
Rv0908	1013531AG	ERR270632	non-syn	S	NO
Rv0908	1013542CT	ERR294265	syn	S	NO
Rv0908	1013548GT	ERR551085	non-syn	S	NO
Rv0908	1013558CT	6866	syn	R	NO
Rv0908	1013572GA	ERR551627	syn	S	NO
Rv0908	1013611GA	SRR2100037	syn	S	NO
Rv0908	1013635CT	9485	syn	S	NO
Rv0908	1013645GA	ERR233359	non-syn	S	NO
Rv0908	1013684TC	SRR2100624	syn	S	NO
Rv0908	1013689GA	6870	syn	S	NO
Rv0908	1013707CT	ERR233363	syn	S	NO
Rv0908	1013712CG	ERR270622	non-syn	S	NO
Rv0908	1013719CA	SRR671862	non-syn	R	NO
Rv0908	1013725GA	8858	syn	S	NO
Rv0908	1013764CT	ERR550942	syn	S	NO
Rv0908	1013765GA	9425	non-syn	S	NO
Rv0908	1013775CT	ERR553227	non-syn	S	NO
Rv0092	101377AG	ERR181820	syn	S	NO
Rv0908	1013782CT	ERR551720	syn	S	NO
Rv0092	101380GA	9356	syn	R	NO
Rv0092	101380GC	6328	non-syn	S	NO
Rv0908	1013817CT	7892	non-syn	S	NO
Rv0908	1013821GA	SRR671723	non-syn	R	NO
Rv0908	1013823AG	ERR400339	non-syn	S	NO
Rv0908	1013833AG	ERR403246	syn	R	NO
Rv0908	1013834CA	ERR387013	non-syn	S	NO
Rv0908	1013839GA	8721	syn	R	NO
Rv0908	1013842GC	SRR671765	syn	R	NO
Rv0908	1013852CG	SRR671753	non-syn	R	NO
Rv0908	1013882GA	SRR2101735	non-syn	S	NO
Rv0007	10138CG	7937	syn	S	NO
Rv0092	101390GA	7639	non-syn	S	NO
Rv0908	1013930GC	SRR2101484	non-syn	S	NO
Rv0908	1013944AC	ERR176808	syn	S	NO
Rv0908	1013950CT	6561	syn	S	NO
Rv0092	101395GA	SRR671869	syn	R	NO
Rv0908	1013973CT	ERR551374	non-syn	S	NO
Rv0908	1013979CG	8523	non-syn	S	NO
Rv0908	1013979CT	ERR551130	non-syn	R	NO
Rv0908	1014012TC	4834	non-syn	R	NO
Rv0908	1014021CT	ERR245768	non-syn	S	NO
Rv0908	1014031GA	SRR2100028	syn	S	NO
Rv0908	1014034GC	ERR212105	syn	R	NO
Rv0908	1014058GA	9493	syn	S	NO
Rv0908	1014105AG	SRR671795	non-syn	R	NO
Rv0908	1014113GA	6611	non-syn	R	NO
Rv0908	1014124AG	9390	syn	S	NO
IG_Rv0908_Rv0909	1014186GA	9433	intergenic	S	NO
IG_Rv0908_Rv0909	1014187CT	ERR386989	intergenic	S	NO
IG_Rv0908_Rv0909	1014187CT	6481	intergenic	S	NO
IG_Rv0908_Rv0909	1014188AG	SRR2101653	intergenic	R	NO
IG_Rv0908_Rv0909	1014190CT	6608	intergenic	S	NO
IG_Rv0908_Rv0909	1014190CT	8624	intergenic	S	NO
IG_Rv0908_Rv0909	1014222GT	8552	intergenic	S	NO
IG_Rv0908_Rv0909	1014283AG	8252	intergenic	S	NO
IG_Rv0908_Rv0909	1014300GA	SRR2100538	intergenic	S	NO
IG_Rv0908_Rv0909	1014300GA	ERR400426	intergenic	S	NO
Rv0092	101431CG	SRR671765	syn	R	NO
IG_Rv0908_Rv0909	1014348CT	SRR2100479	intergenic	S	NO
IG_Rv0908_Rv0909	1014353CT	ERR228023	intergenic	S	NO
IG_Rv0908_Rv0909	1014360CT	SRR671798	intergenic	R	NO
IG_Rv0908_Rv0909	1014378GT	ERR234113	intergenic	S	NO
IG_Rv0908_Rv0909	1014388GA	ERR550942	intergenic	S	NO
IG_Rv0908_Rv0909	1014392GA	6571	intergenic	S	NO
IG_Rv0908_Rv0909	1014403CT	8784	intergenic	S	NO
IG_Rv0908_Rv0909	1014416TC	SRR2100702	intergenic	S	NO
IG_Rv0908_Rv0909	1014417GA	8988	intergenic	S	NO
IG_Rv0908_Rv0909	1014434CT	ERR550965	intergenic	S	NO
Rv0092	101443CT	SRR2101075	syn	S	NO
IG_Rv0908_Rv0909	1014446CT	7094	intergenic	S	NO
Rv0092	101445CG	SRR2101337	non-syn	S	NO
IG_Rv0908_Rv0909	1014462CA	ERR181955	intergenic	S	NO
IG_Rv0908_Rv0909	1014471GT	8382	intergenic	S	NO
IG_Rv0908_Rv0909	1014485GA	ERR400328	intergenic	S	NO
IG_Rv0908_Rv0909	1014488AC	ERR551856	intergenic	S	NO
IG_Rv0908_Rv0909	1014529CT	9190	intergenic	S	NO
IG_Rv0908_Rv0909	1014540TC	SRR2100630	intergenic	S	NO
IG_Rv0908_Rv0909	1014552GA	8721	intergenic	R	NO
Rv0092	101455CT	6822	syn	R	NO
IG_Rv0908_Rv0909	1014569CT	ERR400418	intergenic	S	NO
Rv0092	101456AG	9149	non-syn	S	NO
IG_Rv0908_Rv0909	1014610TG	SRR671798	intergenic	R	NO
IG_Rv0908_Rv0909	1014661CT	ERR108421	intergenic	R	NO
Rv0909	1014691TC	SRR2100248	non-syn	R	NO
Rv0909	1014722CT	ERR234204	syn	S	NO
Rv0909	1014764CA	7503	non-syn	S	NO
Rv0909	1014788TG	8263	non-syn	S	NO
Rv0909	1014791TC	ERR067757	syn	S	NO
Rv0909	1014799CG	9100	non-syn	S	NO
Rv0909	1014815GT	8940	non-syn	R	NO
Rv0909	1014820CG	SRR2101735	non-syn	S	NO
Rv0909	1014826GC	ERR234689	non-syn	S	NO
Rv0909	1014836CG	8257	syn	S	NO
Rv0909	1014844GC	SRR2100469	non-syn	R	NO
Rv0909	1014853AC	8354	non-syn	S	NO
Rv0909	1014855AG	7116	non-syn	S	NO
Rv0910	1014886CG	SRR2101735	syn	S	NO
Rv0910	1014886CT	6101	syn	S	NO
Rv0910	1014893GA	6229	non-syn	S	NO
Rv0910	1014906CG	SRR2101595	non-syn	S	NO
Rv0910	1014907GA	ERR551397	syn	S	NO
Rv0092	101492GA	5664	non-syn	S	NO
Rv0910	1014936TG	9170	non-syn	R	NO
Rv0092	101495CT	SRR2100764	non-syn	S	NO
Rv0910	1014979CT	ERR176763	syn	S	NO
Rv0910	1014984AG	ERR233375	non-syn	S	NO
Rv0910	1015009CT	SRR2100677	syn	S	NO
Rv0092	101500GC	SRR2100433	syn	S	NO
Rv0910	1015015CT	9054	syn	S	NO
Rv0910	1015019GT	SRR671766	non-syn	R	NO
Rv0092	101501GT	ERR400474	non-syn	S	NO
Rv0910	1015031GA	ERR550964	non-syn	S	NO
Rv0910	1015048CT	SRR2101790	syn	S	NO
Rv0910	1015049AG	9366	non-syn	R	NO
Rv0910	1015087GA	SRR671854	syn	R	NO
Rv0007	10150TC	ERR400491	syn	R	NO
Rv0910	1015105CT	8164	syn	S	NO
Rv0910	1015120TC	ERR144592	syn	S	NO
Rv0910	1015121GA	ERR108461	non-syn	S	NO
Rv0910	1015144TG	ERR387036	syn	S	NO
Rv0910	1015146AC	6553	non-syn	S	NO
Rv0910	1015175GA	ERR403309	non-syn	S	NO
Rv0910	1015195CT	SRR2100039	syn	S	NO
Rv0910	1015205GT	6929	non-syn	S	NO
Rv0910	1015225CT	SRR2100571	syn	S	NO
Rv0910	1015259CT	ERR551435	non-syn	S	NO
Rv0910	1015268CT	ERR133888	syn	R	NO
Rv0910	1015272AG	9134	non-syn	S	NO
IG_Rv0910_Rv0911	1015304GA	7294	intergenic	S	NO
IG_Rv0910_Rv0911	1015306GA	SRR2101694	intergenic	S	NO
IG_Rv0910_Rv0911	1015339GC	SRR2100240	intergenic	R	NO
IG_Rv0910_Rv0911	1015342GT	5937	intergenic	S	NO
IG_Rv0910_Rv0911	1015356TC	ERR176569	intergenic	S	NO
IG_Rv0910_Rv0911	1015364GA	ERR551175	intergenic	R	NO
IG_Rv0910_Rv0911	1015367CA	SRR2100430	intergenic	S	NO
Rv0092	101539CT	5856	syn	R	NO
Rv0911	1015402CA	ERR551026	non-syn	S	NO
Rv0092	101542GA	ERR551483	syn	S	NO
Rv0911	1015467CT	ERR550965	non-syn	S	NO
Rv0911	1015469TC	ERR403242	syn	R	NO
Rv0911	1015476GT	SRR2100696	non-syn	S	NO
Rv0911	1015497GA	6105	non-syn	R	NO
Rv0007	10154CG	6919	non-syn	S	NO
Rv0911	1015515GT	6751	non-syn	S	NO
Rv0911	1015528AG	ERR400314	non-syn	S	NO
Rv0911	1015529CT	6861	syn	S	NO
Rv0911	1015556CT	8986	syn	S	NO
Rv0911	1015560CT	ERR551193	non-syn	R	NO
Rv0911	1015564CT	ERR552269	non-syn	S	NO
Rv0911	1015609AT	6141	non-syn	S	NO
Rv0911	1015619CT	6201	syn	S	NO
Rv0911	1015623TG	5616	non-syn	S	NO
Rv0911	1015625CT	6806	syn	R	NO
Rv0911	1015630AG	SRR2101704	non-syn	S	NO
Rv0911	1015633CT	8955	non-syn	S	NO
Rv0092	101569CT	5116	syn	R	NO
Rv0911	1015710GA	ERR551267	non-syn	S	NO
Rv0911	1015712CT	ERR551223	syn	S	NO
Rv0911	1015758GT	7470	non-syn	S	NO
Rv0911	1015774TC	6800	non-syn	S	NO
Rv0911	1015797AG	ERR234652	non-syn	S	NO
Rv0911	1015808CA	7339	syn	S	NO
Rv0911	1015811CA	8126	syn	S	NO
Rv0911	1015823GA	ERR234204	non-syn	S	NO
Rv0911	1015835GT	SRR2101296	syn	S	NO
Rv0911	1015841CT	ERR245777	syn	R	NO
Rv0092	101584CA	ERR400451	non-syn	S	NO
Rv0911	1015850TG	ERR400552	syn	S	NO
Rv0911	1015865CT	ERR551087	syn	S	NO
Rv0911	1015872CG	ERR551918	non-syn	R	NO
Rv0911	1015885GA	ERR181743	non-syn	S	NO
Rv0911	1015888GA	SRR2100241	non-syn	R	NO
Rv0911	1015888GT	SRR2100697	non-syn	S	NO
Rv0911	1015889CT	SRR2100697	syn	S	NO
Rv0911	1015895AT	5244	non-syn	R	NO
Rv0911	1015916AG	ERR212010	syn	S	NO
Rv0911	1015931AC	ERR233383	syn	S	NO
Rv0911	1015933CT	7002	non-syn	S	NO
Rv0911	1015944GA	6108	non-syn	S	NO
Rv0092	101594GA	NG5604BTBS239	non-syn	S	NO
Rv0911	1015952AG	SRR671764	syn	S	NO
Rv0911	1015958CT	7889	syn	S	NO
Rv0911	1015974AG	ERR144578	non-syn	S	NO
Rv0911	1015987CA	7461	non-syn	S	NO
Rv0911	1015989GA	6219	non-syn	S	NO
Rv0911	1015996TG	ERR400525	non-syn	S	NO
Rv0007	10159GA	6579	syn	S	NO
Rv0911	1016005AG	SRR2101488	non-syn	S	NO
Rv0911	1016027CT	ERR400494	syn	S	NO
Rv0911	1016033CT	SRR2100037	syn	S	NO
Rv0911	1016033CT	7847	syn	S	NO
Rv0911	1016052GC	6108	non-syn	S	NO
Rv0911	1016085GT	ERR181724	non-syn	S	NO
Rv0092	101608GC	6624	non-syn	S	NO
Rv0911	1016101CG	8648	non-syn	R	NO
Rv0911	1016108CG	6324	syn	R	NO
Rv0911	1016115GA	ERR234233	non-syn	S	NO
Rv0911	1016131CA	9274	non-syn	R	NO
Rv0911	1016138CA	ERR212097	syn	S	NO
Rv0911	1016138CT	6258	syn	S	NO
Rv0911	1016154TC	9464	non-syn	S	NO
Rv0911	1016160CA	ERR161086	non-syn	S	NO
Rv0911	1016165GA	ERR233374	syn	S	NO
IG_Rv0911_Rv0912	1016176GT	ERR552615	intergenic	S	NO
IG_Rv0911_Rv0912	1016203GA	SRR2101373	intergenic	R	NO
IG_Rv0911_Rv0912	1016204AG	SRR2101373	intergenic	R	NO
IG_Rv0911_Rv0912	1016231CT	ERR400469	intergenic	R	NO
Rv0912	1016240CT	6664	non-syn	S	NO
Rv0912	1016270CT	6212	non-syn	S	NO
Rv0912	1016274TC	SRR671763	syn	S	NO
Rv0912	1016282CT	8545	non-syn	S	NO
Rv0912	1016282CT	ERR270646	non-syn	S	NO
Rv0912	1016292GC	ERR234144	syn	S	NO
Rv0912	1016310TC	SRR2100592	syn	S	NO
Rv0912	1016318CT	SRR2100053	non-syn	S	NO
Rv0912	1016326GA	4918	non-syn	R	NO
Rv0912	1016329GA	8137	non-syn	S	NO
Rv0912	1016358GA	5084	syn	S	NO
Rv0912	1016379GA	ERR133989	syn	S	NO
Rv0912	1016420TG	ERR552018	non-syn	S	NO
Rv0912	1016452GA	ERR400331	non-syn	R	NO
Rv0092	101647CT	6211	syn	R	NO
Rv0912	1016484GA	ERR400390	syn	S	NO
Rv0912	1016487TC	6640	syn	S	NO
Rv0092	101648GA	ERR133897	non-syn	S	NO
Rv0007	10164GC	5571	non-syn	R	NO
Rv0912	1016510TC	ERR137227	non-syn	R	NO
Rv0912	1016511CG	ERR551497	syn	S	NO
Rv0912	1016525CT	8845	non-syn	S	NO
Rv0912	1016538CT	SRR2101622	syn	S	NO
Rv0912	1016538CT	SRR671868	syn	R	NO
Rv0912	1016586CA	9143	non-syn	S	NO
Rv0007	10165CT	7722	syn	S	NO
Rv0912	1016600GA	8236	non-syn	R	NO
Rv0912	1016602GA	5905	non-syn	R	NO
Rv0912	1016622GA	ERR552019	syn	S	NO
Rv0912	1016634GT	ERR278565	syn	S	NO
Rv0912	1016639CT	6681	non-syn	S	NO
Rv0912	1016646TG	ERR163942	syn	S	NO
Rv0912	1016656CT	6043	non-syn	R	NO
Rv0912	1016668CT	ERR221567	non-syn	S	NO
Rv0912	1016680CA	ERR387059	syn	R	NO
Rv0912	1016680CT	ERR552749	non-syn	S	NO
IG_Rv0912_Rv0913c	1016688CT	ERR400492	intergenic	S	NO
IG_Rv0912_Rv0913c	1016718CG	6141	intergenic	S	NO
IG_Rv0912_Rv0913c	1016719CA	ERR403265	intergenic	S	NO
IG_Rv0912_Rv0913c	1016733TG	SRR2100764	intergenic	S	NO
IG_Rv0912_Rv0913c	1016736CT	ERR552580	intergenic	R	NO
IG_Rv0912_Rv0913c	1016742GA	SRR2100544	intergenic	S	NO
IG_Rv0912_Rv0913c	1016762GC	ERR067690	intergenic	S	NO
IG_Rv0912_Rv0913c	1016775CG	SRR2100598	intergenic	S	NO
IG_Rv0912_Rv0913c	1016785TC	ERR038260	intergenic	S	NO
IG_Rv0912_Rv0913c	1016808TC	SRR2100571	intergenic	S	NO
IG_Rv0912_Rv0913c	1016811GA	ERR234099	intergenic	S	NO
IG_Rv0912_Rv0913c	1016828GT	6981	intergenic	S	NO
Rv0092	101683GA	ERR387006	syn	S	NO
Rv0092	101687AG	ERR552292	non-syn	S	NO
IG_Rv0912_Rv0913c	1016889CT	SRR671764	intergenic	S	NO
Rv0092	101690GT	ERR550803	non-syn	S	NO
IG_Rv0912_Rv0913c	1016916CT	6537	intergenic	S	NO
Rv0092	101691CA	6888	non-syn	S	NO
IG_Rv0912_Rv0913c	1016936CT	8996	intergenic	S	NO
IG_Rv0912_Rv0913c	1016995TC	7504	intergenic	S	NO
IG_Rv0912_Rv0913c	1016995TC	6579	intergenic	S	NO
IG_Rv0912_Rv0913c	1017010GT	5689	intergenic	S	NO
Rv0092	101702GA	ERR216988	non-syn	R	NO
IG_Rv0912_Rv0913c	1017049AC	ERR245668	intergenic	S	NO
Rv0092	101706CT	8955	non-syn	S	NO
IG_Rv0912_Rv0913c	1017073CA	SRR2101526	intergenic	S	NO
IG_Rv0912_Rv0913c	1017100GT	ERR553036	intergenic	S	NO
IG_Rv0912_Rv0913c	1017114CT	ERR233384	intergenic	S	NO
IG_Rv0912_Rv0913c	1017170AC	ERR400430	intergenic	S	NO
Rv0007	10171CA	SRR2100169	syn	S	NO
Rv0092	101722CT	ERR040132	syn	R	NO
Rv0913c	1017236GT	6812	non-syn	S	NO
Rv0913c	1017237CT	ERR038753	non-syn	R	NO
Rv0913c	1017260CT	ERR400328	non-syn	S	NO
Rv0913c	1017274GA	6872	syn	S	NO
Rv0092	101727GA	7944	non-syn	S	NO
Rv0913c	1017319CG	ERR551646	syn	S	NO
Rv0913c	1017319CT	9345	syn	R	NO
Rv0913c	1017334TG	ERR040114	syn	S	NO
Rv0913c	1017338GA	6524	non-syn	S	NO
Rv0913c	1017358CT	6391	syn	S	NO
Rv0092	101737CT	ERR550731	syn	S	NO
Rv0913c	1017396TC	ERR400462	non-syn	S	NO
Rv0913c	1017409GC	ERR234260	syn	S	NO
Rv0913c	1017417GA	SRR2100676	syn	S	NO
Rv0913c	1017420AG	8089	non-syn	S	NO
Rv0913c	1017474CA	9041	non-syn	S	NO
Rv0913c	1017482CA	ERR229972	non-syn	S	NO
Rv0007	10174CG	9349	syn	S	NO
Rv0007	10174CT	9460	syn	S	NO
Rv0913c	1017506TG	ERR181955	non-syn	S	NO
Rv0913c	1017518AC	ERR550856	non-syn	S	NO
Rv0913c	1017521AC	6493	non-syn	R	NO
Rv0913c	1017564TC	6409	non-syn	S	NO
Rv0913c	1017566CT	SRR2101534	non-syn	S	NO
Rv0913c	1017594TG	ERR137239	non-syn	S	NO
Rv0913c	1017599GT	SRR2101816	non-syn	S	NO
Rv0913c	1017608TC	SRR2101779	non-syn	S	NO
Rv0913c	1017666CA	ERR551658	non-syn	R	NO
Rv0913c	1017667CT	SRR2100397	syn	R	NO
Rv0913c	1017696GA	SRR2100654	non-syn	S	NO
Rv0913c	1017705AC	7794	non-syn	S	NO
Rv0913c	1017705AC	ERR067745	non-syn	R	NO
Rv0913c	1017705AG	SRR2101624	non-syn	S	NO
Rv0913c	1017706CT	ERR551918	syn	R	NO
Rv0913c	1017718CT	8498	syn	S	NO
Rv0913c	1017732GT	SRR2100398	syn	R	NO
Rv0913c	1017756CA	ERR551300	non-syn	S	NO
Rv0913c	1017759CT	8162	non-syn	S	NO
Rv0913c	1017765CA	9451	non-syn	S	NO
Rv0913c	1017781GA	6610	syn	S	NO
Rv0913c	1017827GC	6998	non-syn	S	NO
Rv0913c	1017829GC	SRR2101656	non-syn	S	NO
Rv0913c	1017832GA	ERR040137	syn	R	NO
Rv0913c	1017836AC	8937	non-syn	S	NO
Rv0913c	1017851GA	9013	non-syn	R	NO
Rv0913c	1017852TC	8649	non-syn	S	NO
Rv0913c	1017864CT	6101	non-syn	S	NO
Rv0913c	1017867AG	8888	non-syn	R	NO
Rv0913c	1017885CT	ERR163933	non-syn	S	NO
Rv0913c	1017933GT	SRR2101394	non-syn	S	NO
Rv0913c	1017940GA	ERR551322	syn	S	NO
Rv0913c	1017952CA	8519	non-syn	S	NO
Rv0092	101795CT	SRR2101373	syn	R	NO
Rv0913c	1017963TC	ERR552013	non-syn	S	NO
Rv0913c	1017964GT	SRR671789	syn	R	NO
Rv0913c	1017985AG	9101	syn	S	NO
Rv0913c	1017993GA	SRR2100624	non-syn	S	NO
Rv0913c	1017993GT	8128	non-syn	S	NO
Rv0913c	1017994GT	ERR552096	syn	S	NO
Rv0913c	1018002AC	8582	non-syn	S	NO
Rv0913c	1018016GC	ERR550746	non-syn	S	NO
Rv0913c	1018022TC	6233	non-syn	S	NO
Rv0913c	1018029GA	ERR067737	non-syn	S	NO
Rv0913c	1018034CG	9244	non-syn	S	NO
Rv0913c	1018038GA	SRR2100735	non-syn	S	NO
Rv0913c	1018043GC	SRR2101818	non-syn	S	NO
Rv0913c	1018058AG	ERR551008	non-syn	S	NO
Rv0913c	1018061TC	SRR2101422	non-syn	S	NO
Rv0913c	1018062AG	9518	non-syn	S	NO
Rv0092	101806GA	6124	syn	R	NO
Rv0913c	1018122TC	8267	non-syn	R	NO
Rv0913c	1018138CT	ERR163981	syn	S	NO
Rv0913c	1018141TG	7311	non-syn	R	NO
Rv0913c	1018148GA	8722	non-syn	S	NO
Rv0913c	1018161CT	6530	non-syn	S	NO
Rv0913c	1018164TC	ERR234116	non-syn	S	NO
Rv0913c	1018166GT	SRR2100180	non-syn	S	NO
Rv0913c	1018173CA	ERR161054	non-syn	S	NO
Rv0913c	1018181CT	ERR216979	non-syn	S	NO
Rv0913c	1018186GA	ERR387008	syn	S	NO
Rv0913c	1018195AC	ERR176734	non-syn	S	NO
Rv0092	101819GA	9234	non-syn	S	NO
Rv0913c	1018202CG	8519	non-syn	S	NO
Rv0092	101822GA	ERR040112	non-syn	S	NO
Rv0913c	1018262CT	ERR234580	non-syn	S	NO
Rv0913c	1018295CT	ERR552354	non-syn	S	NO
Rv0913c	1018309GA	ERR551087	syn	S	NO
Rv0913c	1018309GA	ERR211990	syn	S	NO
Rv0913c	1018317TG	ERR551993	non-syn	S	NO
Rv0913c	1018323CT	SRR2101278	non-syn	S	NO
Rv0913c	1018342AG	ERR551368	syn	S	NO
Rv0913c	1018347CA	SRR2101764	non-syn	S	NO
Rv0913c	1018349CT	6749	non-syn	S	NO
Rv0913c	1018352CT	ERR400416	non-syn	S	NO
Rv0913c	1018355TG	ERR144582	non-syn	S	NO
Rv0913c	1018365TC	4790	non-syn	R	NO
Rv0913c	1018403GA	ERR278587	non-syn	S	NO
Rv0913c	1018434CT	7114	non-syn	S	NO
Rv0913c	1018442CT	7296	non-syn	S	NO
Rv0913c	1018447AG	ERR400451	syn	S	NO
Rv0913c	1018464AG	SRR2100409	non-syn	S	NO
Rv0913c	1018467CA	SRR2100542	non-syn	S	NO
Rv0913c	1018482AT	ERR067617	non-syn	S	NO
Rv0913c	1018488CT	ERR550795	non-syn	S	NO
Rv0913c	1018497TG	ERR552094	non-syn	S	NO
Rv0007	10184GA	6765	non-syn	S	NO
Rv0913c	1018505TA	ERR137261	non-syn	S	NO
Rv0913c	1018532AG	6234	non-syn	S	NO
Rv0913c	1018539GC	ERR144585	non-syn	S	NO
Rv0913c	1018541TC	SRR2101483	non-syn	S	NO
Rv0913c	1018559TG	SRR671772	non-syn	S	NO
Rv0913c	1018566GA	7858	syn	S	NO
Rv0913c	1018612CT	ERR233351	syn	S	NO
Rv0913c	1018626CG	6451	non-syn	R	NO
Rv0913c	1018627CT	ERR552013	non-syn	S	NO
Rv0913c	1018633GA	SRR2100180	syn	S	NO
Rv0913c	1018634GA	5857	non-syn	S	NO
Rv0913c	1018648CT	ERR233375	non-syn	S	NO
Rv0913c	1018653GC	SRR2101761	non-syn	R	NO
Rv0913c	1018662GA	ERR270663	non-syn	R	NO
Rv0913c	1018691GA	SRR671792	non-syn	S	NO
Rv0913c	1018692TC	SRR2100486	non-syn	S	NO
Rv0007	10186CG	SRR2100261	syn	R	NO
Rv0092	101871CT	ERR552085	non-syn	S	NO
Rv0914c	1018754GT	SRR2100254	non-syn	S	NO
Rv0914c	1018764GA	6135	non-syn	S	NO
Rv0914c	1018772CT	SRR2101806	syn	R	NO
Rv0914c	1018776CT	ERR400497	non-syn	S	NO
Rv0914c	1018792GA	ERR234160	syn	S	NO
Rv0007	10187CG	ERR400411	non-syn	S	NO
Rv0914c	1018801AG	ERR108509	non-syn	S	NO
Rv0914c	1018802CT	9291	syn	S	NO
Rv0914c	1018808GT	9018	syn	S	NO
Rv0914c	1018811GA	9460	syn	S	NO
Rv0914c	1018820CT	SRR2100668	syn	R	NO
Rv0092	101883CT	ERR233366	non-syn	S	NO
Rv0914c	1018850TG	ERR133835	non-syn	R	NO
Rv0914c	1018866AT	ERR400347	non-syn	S	NO
Rv0914c	1018886CT	ERR551916	syn	S	NO
Rv0007	10188CG	6762	non-syn	S	NO
Rv0914c	1018915CT	ERR550997	non-syn	S	NO
Rv0092	101891GA	ERR270663	non-syn	R	NO
Rv0914c	1018928GA	6305	syn	S	NO
Rv0914c	1018936GA	7272	syn	S	NO
Rv0914c	1018945CT	ERR228036	non-syn	R	NO
Rv0914c	1018961GA	ERR551323	syn	S	NO
Rv0914c	1019007TC	ERR400457	non-syn	S	NO
Rv0914c	1019021GA	ERR552094	syn	S	NO
Rv0092	101902CT	ERR551084	syn	S	NO
Rv0914c	1019032GA	ERR234202	non-syn	S	NO
Rv0914c	1019052TG	5084	non-syn	S	NO
Rv0914c	1019075GA	6904	syn	S	NO
Rv0914c	1019117CT	7425	syn	S	NO
Rv0914c	1019119CG	SRR671829	non-syn	R	NO
Rv0914c	1019135GC	ERR108463	syn	S	NO
Rv0914c	1019137GT	9111	non-syn	S	NO
Rv0914c	1019153GC	ERR551238	syn	R	NO
Rv0914c	1019178AT	7942	non-syn	S	NO
Rv0914c	1019179GA	ERR234149	syn	S	NO
Rv0007	10191TC	ERR067670	non-syn	R	NO
Rv0914c	1019202CG	SRR2101072	non-syn	S	NO
Rv0914c	1019222GA	ERR234198	syn	S	NO
Rv0914c	1019231CA	ERR234119	syn	S	NO
Rv0914c	1019257CA	ERR144555	non-syn	S	NO
Rv0914c	1019277CT	6824	non-syn	R	NO
Rv0914c	1019279CT	8580	syn	S	NO
Rv0914c	1019287CT	6573	non-syn	S	NO
Rv0007	10192GA	ERR181771	syn	S	NO
Rv0007	10192GT	ERR133980	syn	S	NO
Rv0914c	1019314GA	6469	non-syn	S	NO
Rv0914c	1019317GC	ERR137193	non-syn	S	NO
Rv0914c	1019319AC	ERR294255	non-syn	S	NO
Rv0914c	1019361AG	SRR2100430	non-syn	S	NO
Rv0092	101939CT	SRR2100161	syn	S	NO
Rv0914c	1019434CT	8649	non-syn	S	NO
Rv0914c	1019442CT	ERR553016	non-syn	S	NO
Rv0914c	1019454TG	9508	non-syn	R	NO
Rv0092	101946TC	9415	non-syn	S	NO
Rv0914c	1019487GA	SRR2100242	non-syn	S	NO
Rv0914c	1019497CT	8306	non-syn	S	NO
Rv0914c	1019501CT	ERR551993	non-syn	S	NO
Rv0914c	1019501CT	ERR234143	non-syn	S	NO
Rv0914c	1019506AG	ERR181955	non-syn	S	NO
Rv0914c	1019507CT	ERR552248	syn	S	NO
Rv0914c	1019508GA	ERR067655	non-syn	S	NO
Rv0914c	1019515AG	SRR671856	syn	S	NO
Rv0914c	1019536CT	6298	non-syn	S	NO
Rv0914c	1019540CT	ERR234187	syn	R	NO
Rv0914c	1019542CT	7933	non-syn	S	NO
Rv0914c	1019552CT	8785	syn	S	NO
Rv0914c	1019557CG	9035	non-syn	S	NO
Rv0914c	1019560TG	8167	non-syn	R	NO
Rv0914c	1019562AG	6640	non-syn	S	NO
Rv0914c	1019575CT	6364	non-syn	S	NO
Rv0914c	1019576GA	SRR2101593	syn	S	NO
Rv0914c	1019599CA	ERR229919	non-syn	S	NO
Rv0914c	1019600CG	ERR228035	syn	S	NO
Rv0914c	1019609GA	9193	syn	S	NO
Rv0914c	1019625AG	9452	non-syn	S	NO
Rv0914c	1019632AG	7268	non-syn	S	NO
Rv0914c	1019646AC	9387	non-syn	S	NO
Rv0914c	1019654CG	9385	non-syn	R	NO
Rv0092	101966CT	5903	non-syn	R	NO
Rv0914c	1019688CA	SRR2100597	non-syn	S	NO
Rv0914c	1019699GC	8488	non-syn	S	NO
Rv0007	10196GA	SRR2100399	non-syn	R	NO
Rv0007	10196GT	SRR2100169	non-syn	S	NO
Rv0914c	1019709GA	6180	non-syn	S	NO
Rv0092	101970GT	8363	non-syn	R	NO
Rv0914c	1019712GA	SRR2100167	non-syn	R	NO
Rv0914c	1019715GA	ERR233348	non-syn	S	NO
Rv0914c	1019726AG	SRR2100440	syn	S	NO
Rv0914c	1019727TC	5872	non-syn	S	NO
Rv0914c	1019729GT	ERR257923	non-syn	R	NO
Rv0914c	1019730TG	ERR181823	non-syn	S	NO
Rv0914c	1019731CG	ERR181823	non-syn	S	NO
Rv0914c	1019739GA	5817	non-syn	S	NO
Rv0914c	1019776AC	ERR552085	non-syn	S	NO
Rv0914c	1019783GA	4790	syn	R	NO
Rv0092	101978GC	9464	non-syn	S	NO
Rv0914c	1019793TC	9458	non-syn	R	NO
Rv0914c	1019810TG	SRR2100057	syn	S	NO
Rv0914c	1019821CT	ERR403233	non-syn	S	NO
Rv0914c	1019935AC	7197	non-syn	S	NO
Rv0914c	1019938CT	ERR400519	non-syn	S	NO
Rv0914c	1019944GA	SRR2101372	non-syn	S	NO
Rv0914c	1019951GA	ERR108508	syn	S	NO
Rv0092	102004GC	8267	syn	R	NO
Rv0092	102007CG	7701	syn	S	NO
Rv0092	102009TC	ERR386780	non-syn	S	NO
Rv0007	10200CT	6090	non-syn	S	NO
Rv0092	102048CT	8829	non-syn	S	NO
Rv0092	102095CT	ERR040131	non-syn	R	NO
Rv0092	102096CT	ERR181992	non-syn	S	NO
Rv0092	102097CT	6219	syn	S	NO
Rv0007	10211GA	SRR2100364	non-syn	S	NO
Rv0092	102127GT	SRR2101779	syn	S	NO
Rv0092	102177AG	8133	non-syn	S	NO
Rv0092	102187GA	8708	non-syn	S	NO
Rv0092	102188CA	8026	non-syn	S	NO
Rv0092	102188CT	8955	non-syn	S	NO
Rv0007	10218CT	6551	non-syn	S	NO
Rv0007	10219CG	8092	syn	S	NO
Rv0092	102201GA	8337	non-syn	S	NO
Rv0917	1022123GA	SRR2101070	non-syn	S	NO
Rv0917	1022147CG	6638	non-syn	S	NO
Rv0092	102217GA	8031	syn	S	NO
Rv0092	102218GC	8852	non-syn	S	NO
Rv0917	1022207TC	ERR400550	non-syn	S	NO
Rv0917	1022207TC	ERR551103	non-syn	S	NO
Rv0917	1022217TC	ERR551413	non-syn	S	NO
Rv0917	1022227TG	8359	non-syn	S	NO
Rv0917	1022258GA	8338	non-syn	S	NO
Rv0917	1022281CG	ERR234255	non-syn	S	NO
Rv0917	1022291AG	5123	non-syn	R	NO
Rv0917	1022320CT	5454	syn	R	NO
Rv0917	1022333AC	ERR181774	non-syn	S	NO
Rv0917	1022373AG	ERR234630	non-syn	R	NO
Rv0917	1022393CT	ERR551848	syn	S	NO
Rv0917	1022432GC	6113	non-syn	R	NO
Rv0917	1022435TG	ERR551814	non-syn	S	NO
Rv0917	1022456CT	ERR126599	non-syn	S	NO
Rv0917	1022462CT	SRR2101303	non-syn	S	NO
Rv0917	1022501CT	9482	non-syn	S	NO
Rv0917	1022510GA	ERR400462	non-syn	S	NO
Rv0917	1022539AC	ERR552300	syn	S	NO
Rv0092	102253AC	5859	non-syn	S	NO
Rv0917	1022567GA	ERR550745	non-syn	S	NO
Rv0917	1022578CT	6220	syn	S	NO
Rv0917	1022590CT	SRR2100571	syn	S	NO
Rv0917	1022591GA	8604	non-syn	S	NO
Rv0917	1022593TA	8016	syn	S	NO
Rv0917	1022596GA	ERR234237	non-syn	S	NO
Rv0917	1022601AC	ERR400339	non-syn	S	NO
Rv0917	1022612CT	ERR176476	non-syn	S	NO
Rv0917	1022613GA	9461	non-syn	R	NO
Rv0917	1022615CG	6348	non-syn	S	NO
Rv0917	1022649AC	5713	non-syn	R	NO
Rv0917	1022679GA	ERR551110	non-syn	S	NO
Rv0917	1022692CT	ERR550935	syn	S	NO
Rv0917	1022693GT	SRR2100057	non-syn	S	NO
Rv0092	102269GA	ERR137251	non-syn	S	NO
Rv0917	1022716CG	9076	syn	R	NO
Rv0917	1022718GT	6874	non-syn	R	NO
Rv0917	1022735GA	ERR551620	non-syn	R	NO
Rv0917	1022741TG	SRR2100039	non-syn	S	NO
Rv0917	1022742CT	ERR553267	non-syn	S	NO
Rv0917	1022744CT	ERR551175	syn	R	NO
Rv0917	1022746GA	ERR553226	syn	R	NO
Rv0917	1022760CT	8135	non-syn	S	NO
Rv0917	1022780GC	ERR551998	non-syn	R	NO
Rv0917	1022810TG	6116	non-syn	R	NO
Rv0917	1022811GA	6549	non-syn	S	NO
Rv0917	1022834GC	ERR212043	non-syn	S	NO
Rv0092	102285TG	SRR2101065	non-syn	R	NO
Rv0917	1022866CT	SRR2101303	syn	S	NO
Rv0007	10228GA	ERR067708	syn	S	NO
Rv0917	1022900AT	SRR2100454	non-syn	S	NO
Rv0917	1022939GT	SRR671791	non-syn	R	NO
Rv0092	102295GT	ERR551238	syn	R	NO
Rv0917	1022984CG	ERR176715	non-syn	S	NO
Rv0917	1023007GA	ERR234227	syn	S	NO
Rv0917	1023008TG	SRR2100399	non-syn	R	NO
Rv0917	1023022CT	ERR229963	syn	R	NO
Rv0917	1023029CT	6269	non-syn	S	NO
Rv0092	102304CT	ERR551462	syn	R	NO
Rv0917	1023055CA	6212	syn	S	NO
Rv0917	1023055CT	6027	syn	S	NO
Rv0917	1023084GA	ERR553031	non-syn	S	NO
Rv0917	1023086GT	ERR551229	non-syn	S	NO
Rv0917	1023096TC	ERR550894	non-syn	R	NO
Rv0917	1023100CG	ERR228035	non-syn	S	NO
Rv0917	1023105CT	ERR233365	non-syn	S	NO
Rv0917	1023107CT	ERR551085	non-syn	S	NO
Rv0917	1023150CT	ERR551762	non-syn	S	NO
Rv0917	1023154CT	7339	syn	S	NO
Rv0092	102315CT	SRR2100412	non-syn	S	NO
Rv0917	1023167GA	9290	non-syn	R	NO
Rv0917	1023169GT	8753	syn	S	NO
Rv0917	1023224GA	ERR233356	non-syn	R	NO
Rv0917	1023230GC	ERR234252	non-syn	S	NO
Rv0917	1023230GC	ERR550795	non-syn	S	NO
Rv0917	1023277GA	5912	syn	S	NO
Rv0917	1023286CT	ERR294218	syn	S	NO
Rv0917	1023308CT	ERR551260	syn	S	NO
Rv0917	1023350GC	SRR671773	non-syn	S	NO
Rv0917	1023372TC	ERR234204	non-syn	S	NO
Rv0007	10233CG	ERR234147	non-syn	S	NO
Rv0917	1023450CG	ERR234218	non-syn	S	NO
Rv0917	1023458TG	ERR551072	non-syn	S	NO
Rv0917	1023466GC	ERR552137	syn	S	NO
Rv0917	1023482GT	9448	non-syn	S	NO
Rv0917	1023485GA	SRR671765	non-syn	R	NO
Rv0092	102348TC	8702	non-syn	S	NO
Rv0917	1023490CT	ERR400497	syn	S	NO
Rv0917	1023505CT	ERR211998	syn	S	NO
Rv0917	1023560CT	9451	non-syn	S	NO
Rv0917	1023567CT	6824	non-syn	R	NO
Rv0917	1023585CT	SRR2101652	non-syn	S	NO
Rv0917	1023625CT	9108	syn	R	NO
Rv0917	1023655GC	ERR161156	syn	S	NO
Rv0917	1023659GA	ERR133989	non-syn	S	NO
Rv0917	1023689CG	ERR270699	non-syn	R	NO
Rv0917	1023690AC	ERR270699	non-syn	R	NO
Rv0917	1023723CT	SRR2100166	non-syn	R	NO
Rv0917	1023756TC	4778	non-syn	S	NO
Rv0917	1023756TC	SRR671768	non-syn	R	NO
Rv0917	1023776CT	SRR2101611	non-syn	S	NO
Rv0917	1023788GC	8565	non-syn	S	NO
Rv0917	1023789CA	8565	non-syn	S	NO
Rv0917	1023792CT	9108	non-syn	R	NO
Rv0917	1023793AG	5654	syn	S	NO
Rv0917	1023800CT	ERR551559	non-syn	S	NO
Rv0917	1023816TC	ERR387021	non-syn	S	NO
Rv0092	102386AG	SRR2101818	non-syn	S	NO
IG_Rv0917_Rv0918	1023882TC	ERR176489	intergenic	S	NO
IG_Rv0917_Rv0918	1023883GA	5584	intergenic	R	NO
IG_Rv0917_Rv0918	1023884CT	9274	intergenic	R	NO
IG_Rv0917_Rv0918	1023895CA	8291	intergenic	S	NO
IG_Rv0917_Rv0918	1023901GT	ERR551918	intergenic	R	NO
IG_Rv0917_Rv0918	1023911CG	6820	intergenic	R	NO
IG_Rv0917_Rv0918	1023922GT	SRR671762	intergenic	S	NO
IG_Rv0917_Rv0918	1023925AG	ERR228035	intergenic	S	NO
IG_Rv0917_Rv0918	1023942TG	ERR245765	intergenic	S	NO
IG_Rv0917_Rv0918	1023947CT	ERR229986	intergenic	S	NO
IG_Rv0917_Rv0918	1024011TC	ERR234198	intergenic	S	NO
IG_Rv0917_Rv0918	1024012GT	6215	intergenic	S	NO
Rv0092	102401GA	6322	non-syn	S	NO
IG_Rv0917_Rv0918	1024046CA	SRR2101456	intergenic	S	NO
Rv0092	102404GA	6460	non-syn	S	NO
IG_Rv0917_Rv0918	1024058CT	ERR182035	intergenic	R	NO
IG_Rv0917_Rv0918	1024085CT	6537	intergenic	S	NO
IG_Rv0917_Rv0918	1024107GA	SRR671749	intergenic	R	NO
IG_Rv0917_Rv0918	1024140AG	SRR671878	intergenic	S	NO
IG_Rv0917_Rv0918	1024147GA	ERR551912	intergenic	S	NO
IG_Rv0917_Rv0918	1024148AG	ERR270701	intergenic	R	NO
IG_Rv0917_Rv0918	1024160CG	SRR2100255	intergenic	S	NO
IG_Rv0917_Rv0918	1024160CT	ERR400435	intergenic	S	NO
Rv0918	1024213GA	ERR270623	syn	S	NO
Rv0918	1024216CT	SRR2101733	syn	S	NO
Rv0918	1024217CT	9478	non-syn	S	NO
Rv0918	1024313CT	9341	syn	R	NO
Rv0918	1024317GA	ERR550620	non-syn	S	NO
Rv0918	1024338GT	6463	non-syn	S	NO
Rv0918	1024346GA	8939	non-syn	R	NO
Rv0918	1024365TC	6170	non-syn	S	NO
Rv0918	1024377CT	8092	non-syn	S	NO
Rv0918	1024385CT	5418	non-syn	R	NO
Rv0918	1024404CT	ERR245798	non-syn	S	NO
Rv0918	1024413CG	8955	non-syn	S	NO
Rv0918	1024413CT	9105	non-syn	S	NO
Rv0918	1024447GA	SRR671775	syn	S	NO
Rv0918	1024448AC	8573	non-syn	S	NO
Rv0918	1024494GT	SRR671760	non-syn	R	NO
Rv0007	10244CT	9170	syn	R	NO
Rv0918	1024519TC	ERR233366	syn	S	NO
Rv0918	1024541CT	SRR2100363	non-syn	S	NO
Rv0092	102455CT	SRR671842	syn	R	NO
Rv0918	1024560GA	9055	non-syn	S	NO
Rv0918	1024579CA	6677	syn	S	NO
Rv0918	1024579CT	8582	syn	S	NO
Rv0918	1024581AC	6406	non-syn	S	NO
Rv0918	1024616CA	SRR671825	syn	R	NO
Rv0918	1024632AC	9282	non-syn	S	NO
Rv0918	1024642GA	6428	syn	S	NO
Rv0918	1024646AG	ERR551762	non-syn	S	NO
Rv0092	102467GA	7457	non-syn	S	NO
Rv0092	102472TG	8649	non-syn	S	NO
Rv0919	1024730TC	ERR551397	non-syn	S	NO
Rv0919	1024733CT	9109	non-syn	S	NO
Rv0919	1024741AG	6252	non-syn	R	NO
Rv0919	1024760TC	9046	non-syn	R	NO
Rv0919	1024775GT	ERR234196	non-syn	S	NO
Rv0919	1024808GC	ERR551022	non-syn	S	NO
Rv0919	1024820TC	8323	non-syn	S	NO
Rv0919	1024845AG	SRR2100542	syn	S	NO
Rv0919	1024846GT	9324	non-syn	R	NO
Rv0919	1024863AC	SRR2101735	syn	S	NO
Rv0007	10248GC	SRR2101347	non-syn	S	NO
Rv0919	1024927GC	6455	non-syn	S	NO
Rv0919	1024930CT	ERR551468	non-syn	R	NO
Rv0919	1024931CT	ERR245657	non-syn	S	NO
Rv0919	1024936AG	ERR181832	non-syn	S	NO
Rv0919	1024939CT	9233	syn	S	NO
Rv0919	1024948CA	6043	syn	R	NO
Rv0919	1024966AT	ERR212038	non-syn	S	NO
Rv0919	1024981GT	9471	non-syn	R	NO
Rv0919	1024994AG	ERR040137	non-syn	R	NO
Rv0919	1025003GA	8224	non-syn	S	NO
Rv0919	1025016TC	SRR2100602	syn	S	NO
Rv0919	1025018GT	ERR133857	non-syn	S	NO
Rv0919	1025038TC	ERR067632	non-syn	S	NO
Rv0919	1025047CA	SRR2100241	non-syn	R	NO
Rv0919	1025047CT	SRR671873	syn	S	NO
Rv0919	1025061TC	9145	syn	R	NO
Rv0919	1025080GC	6781	non-syn	S	NO
Rv0007	10250TC	ERR551848	non-syn	S	NO
Rv0919	1025106CT	ERR046817	syn	S	NO
Rv0919	1025135TC	9522	non-syn	R	NO
Rv0919	1025140CT	ERR551752	syn	S	NO
Rv0919	1025165GA	ERR551193	non-syn	R	NO
Rv0092	102520CT	SRR2101670	syn	S	NO
Rv0092	102521CT	9157	non-syn	R	NO
Rv0092	102543TA	6371	non-syn	S	NO
Rv0092	102554AG	ERR234237	non-syn	S	NO
Rv0092	102567TC	8751	non-syn	S	NO
Rv0092	102577CT	ERR551388	syn	S	NO
Rv0092	102608GC	ERR400536	non-syn	S	NO
Rv0007	10260GT	ERR550978	non-syn	R	NO
Rv0092	102631GA	SRR2101320	syn	S	NO
Rv0092	102646GT	7301	non-syn	S	NO
Rv0092	102650AC	9269	non-syn	S	NO
Rv0092	102651CA	ERR551591	non-syn	R	NO
Rv0007	10265CG	6121	non-syn	S	NO
Rv0007	10267CG	SRR671798	syn	R	NO
Rv0092	102701CA	6655	non-syn	R	NO
Rv0007	10270CA	ERR552512	syn	S	NO
Rv0007	10270CT	ERR400354	syn	S	NO
Rv0092	102711CT	ERR551656	non-syn	S	NO
Rv0092	102727CA	SRR2101307	non-syn	R	NO
Rv0092	102752GT	ERR551087	non-syn	S	NO
Rv0092	102757CG	8178	non-syn	S	NO
Rv0092	102804GA	8308	non-syn	S	NO
Rv0092	102804GC	ERR550921	non-syn	S	NO
Rv0007	10280GA	ERR550632	non-syn	S	NO
Rv0007	10280GA	ERR552126	non-syn	S	NO
Rv0007	10282CT	ERR551527	syn	R	NO
Rv0093c	102847GA	ERR552061	non-syn	S	NO
Rv0093c	102847GA	ERR551703	non-syn	S	NO
Rv0093c	102851GA	6233	syn	S	NO
Rv0093c	102852CT	7860	non-syn	S	NO
Rv0093c	102872GA	6444	syn	S	NO
Rv0093c	102877CT	SRR2100554	non-syn	S	NO
Rv0093c	102879GA	8443	non-syn	S	NO
Rv0093c	102901CT	9413	non-syn	S	NO
Rv0093c	102903GT	SRR2100669	non-syn	S	NO
Rv0093c	102904CT	SRR2100378	non-syn	S	NO
Rv0093c	102908CT	8924	syn	R	NO
Rv0093c	102913CG	8399	non-syn	S	NO
Rv0093c	102927GA	ERR400498	non-syn	S	NO
Rv0093c	102927GT	6067	non-syn	S	NO
Rv0923c	1029517CT	ERR176698	non-syn	S	NO
Rv0923c	1029519GA	SRR2101544	syn	S	NO
Rv0923c	1029521AG	SRR2100643	non-syn	S	NO
Rv0923c	1029544TG	SRR2100542	non-syn	S	NO
Rv0923c	1029547AG	9404	non-syn	R	NO
Rv0923c	1029565GA	ERR400448	non-syn	S	NO
Rv0923c	1029579GT	ERR238746	syn	S	NO
Rv0923c	1029586GA	6820	non-syn	R	NO
Rv0093c	102958CT	ERR234126	non-syn	S	NO
Rv0923c	1029594AG	SRR2101565	syn	S	NO
Rv0923c	1029599GT	6782	non-syn	S	NO
Rv0923c	1029607AC	9458	non-syn	R	NO
Rv0923c	1029618CA	ERR550633	syn	S	NO
Rv0923c	1029658CT	ERR158574	non-syn	S	NO
Rv0923c	1029667GA	9349	non-syn	S	NO
Rv0923c	1029671TC	8411	non-syn	S	NO
Rv0923c	1029671TC	9163	non-syn	S	NO
Rv0923c	1029677GA	ERR386990	non-syn	R	NO
Rv0923c	1029688CA	8721	non-syn	R	NO
Rv0923c	1029700GA	ERR552117	non-syn	R	NO
Rv0923c	1029717GA	SRR671756	syn	R	NO
Rv0923c	1029738CT	6460	syn	S	NO
Rv0923c	1029756GA	SRR671726	syn	R	NO
Rv0923c	1029761GA	ERR176708	non-syn	S	NO
Rv0923c	1029774GA	ERR551842	syn	S	NO
Rv0923c	1029782GA	ERR386840	non-syn	S	NO
Rv0923c	1029795CT	ERR551089	syn	S	NO
Rv0923c	1029798CT	ERR234247	syn	S	NO
Rv0923c	1029839CT	9061	non-syn	R	NO
Rv0923c	1029851CT	8850	non-syn	S	NO
Rv0923c	1029852GA	6223	syn	S	NO
Rv0923c	1029865TC	ERR181685	non-syn	S	NO
Rv0923c	1029867GA	8776	syn	R	NO
Rv0923c	1029881AT	ERR294250	non-syn	S	NO
Rv0923c	1029918CA	ERR552168	syn	S	NO
Rv0923c	1029935GA	SRR671857	non-syn	R	NO
Rv0923c	1029936AG	9466	syn	R	NO
Rv0923c	1029952GA	9099	non-syn	S	NO
Rv0923c	1029994GT	ERR234577	non-syn	R	NO
Rv0923c	1029997AG	9461	non-syn	R	NO
Rv0923c	1030017GC	9175	non-syn	S	NO
Rv0923c	1030039CT	ERR108427	non-syn	S	NO
Rv0923c	1030053GA	ERR234218	syn	S	NO
Rv0923c	1030058TC	5121	non-syn	S	NO
Rv0923c	1030069CT	SRR671838	non-syn	R	NO
Rv0923c	1030076GA	ERR234176	non-syn	S	NO
Rv0923c	1030092AG	SRR2100483	syn	S	NO
Rv0923c	1030130AG	ERR550747	syn	S	NO
Rv0093c	103015CT	9165	non-syn	S	NO
Rv0923c	1030181AC	8162	non-syn	S	NO
Rv0923c	1030198TC	SRR2101583	non-syn	S	NO
Rv0923c	1030214CG	8245	non-syn	S	NO
Rv0923c	1030241GA	6113	non-syn	R	NO
Rv0923c	1030252GC	8835	non-syn	S	NO
Rv0923c	1030259CT	SRR671740	non-syn	R	NO
Rv0923c	1030261CA	ERR552117	non-syn	R	NO
Rv0923c	1030284CT	ERR552061	syn	S	NO
Rv0923c	1030297TC	ERR551091	non-syn	R	NO
Rv0007	10302CT	SRR671862	non-syn	R	NO
Rv0923c	1030302GT	ERR551989	syn	S	NO
Rv0923c	1030319GT	SRR2100371	syn	S	NO
Rv0923c	1030323GT	6861	syn	S	NO
Rv0923c	1030347TC	9049	syn	S	NO
Rv0923c	1030352CT	5426	non-syn	S	NO
Rv0923c	1030363CA	ERR552722	non-syn	S	NO
Rv0923c	1030368CG	8091	syn	S	NO
Rv0923c	1030374GA	9387	syn	S	NO
Rv0923c	1030377CG	SRR2100523	non-syn	S	NO
Rv0923c	1030388GA	6672	non-syn	R	NO
Rv0923c	1030395CT	ERR144578	syn	S	NO
Rv0923c	1030407CA	ERR552293	non-syn	S	NO
Rv0923c	1030407CT	ERR234181	syn	S	NO
Rv0923c	1030418CT	5898	non-syn	R	NO
Rv0923c	1030422GC	SRR671846	syn	S	NO
Rv0923c	1030430CT	9131	non-syn	S	NO
Rv0923c	1030435GC	8217	non-syn	R	NO
Rv0923c	1030453AC	SRR671846	non-syn	S	NO
Rv0923c	1030462TG	SRR2101084	non-syn	S	NO
Rv0923c	1030474AT	ERR551842	non-syn	S	NO
Rv0923c	1030482CA	8082	syn	S	NO
Rv0923c	1030495CT	ERR234261	non-syn	S	NO
Rv0923c	1030497GA	ERR294218	syn	S	NO
Rv0093c	103049CT	ERR234118	syn	S	NO
Rv0923c	1030522TG	SRR671760	non-syn	R	NO
Rv0923c	1030527GT	ERR552502	syn	S	NO
Rv0923c	1030533CT	ERR229947	syn	R	NO
Rv0923c	1030546TC	ERR551725	non-syn	S	NO
Rv0923c	1030555TC	6893	non-syn	S	NO
Rv0923c	1030555TC	ERR400512	non-syn	S	NO
Rv0923c	1030558GC	6677	non-syn	S	NO
Rv0007	10305GA	ERR212069	non-syn	R	NO
Rv0924c	1030610CT	9104	non-syn	S	NO
Rv0924c	1030612TC	ERR176797	non-syn	S	NO
Rv0093c	103061GT	ERR133876	non-syn	S	NO
Rv0924c	1030652AT	9111	non-syn	S	NO
Rv0924c	1030656CT	SRR671856	syn	S	NO
Rv0924c	1030676CT	ERR551229	non-syn	S	NO
Rv0093c	103069TG	6640	non-syn	S	NO
Rv0924c	1030724CT	ERR551388	non-syn	S	NO
Rv0924c	1030755CT	5897	syn	R	NO
Rv0924c	1030758TG	ERR158610	syn	S	NO
Rv0924c	1030766CT	SRR2100460	non-syn	S	NO
Rv0093c	103079GA	ERR137213	syn	S	NO
Rv0924c	1030808AG	ERR400479	syn	S	NO
Rv0924c	1030837AG	8930	non-syn	S	NO
Rv0924c	1030866CT	7406	syn	S	NO
Rv0924c	1030887GA	ERR234237	syn	S	NO
Rv0007	10308CT	ERR270651	non-syn	S	NO
Rv0924c	1030908CT	ERR551505	syn	S	NO
Rv0924c	1030934CT	ERR234261	non-syn	S	NO
Rv0924c	1030946GA	ERR108424	non-syn	S	NO
Rv0924c	1030954AG	6899	non-syn	S	NO
Rv0924c	1030965CA	9260	non-syn	S	NO
Rv0924c	1030980GT	ERR221575	syn	S	NO
Rv0093c	103100CT	8814	syn	S	NO
Rv0924c	1031022CT	SRR2101778	syn	S	NO
Rv0924c	1031068CT	6191	non-syn	S	NO
Rv0007	10310AC	ERR400340	non-syn	S	NO
Rv0924c	1031101CT	9438	non-syn	S	NO
Rv0007	10311CT	9031	non-syn	R	NO
Rv0924c	1031213TC	SRR2101778	non-syn	S	NO
Rv0924c	1031219CG	9465	non-syn	R	NO
Rv0924c	1031219CT	ERR181316	non-syn	S	NO
Rv0924c	1031239TG	6050	non-syn	R	NO
Rv0924c	1031239TG	ERR403253	non-syn	S	NO
Rv0924c	1031260GA	ERR176545	non-syn	S	NO
Rv0924c	1031270CT	ERR233363	non-syn	S	NO
Rv0093c	103127CA	8954	syn	S	NO
Rv0924c	1031283GA	SRR2101404	syn	S	NO
Rv0924c	1031285GA	8702	non-syn	S	NO
Rv0924c	1031310GA	ERR212066	syn	S	NO
Rv0924c	1031350AG	SRR2101743	non-syn	R	NO
Rv0924c	1031401AG	ERR552291	non-syn	S	NO
Rv0924c	1031439CT	8949	syn	S	NO
Rv0924c	1031457GT	6127	syn	S	NO
Rv0093c	103145CG	SRR2101496	non-syn	S	NO
Rv0924c	1031471TC	8961	non-syn	S	NO
Rv0924c	1031508CG	6782	syn	S	NO
Rv0924c	1031512AG	ERR144596	non-syn	R	NO
Rv0924c	1031519CT	ERR234233	non-syn	S	NO
Rv0924c	1031530CT	ERR233361	non-syn	S	NO
Rv0924c	1031538CT	ERR386981	syn	R	NO
Rv0924c	1031587CT	ERR400404	non-syn	S	NO
Rv0924c	1031598CG	6258	syn	S	NO
Rv0924c	1031683TC	7858	non-syn	S	NO
Rv0924c	1031716CT	6117	non-syn	R	NO
Rv0924c	1031734AG	SRR671719	non-syn	R	NO
Rv0924c	1031745AT	9157	non-syn	R	NO
Rv0924c	1031760CT	ERR108497	syn	S	NO
Rv0924c	1031787CT	5822	syn	S	NO
Rv0093c	103178GA	7296	syn	S	NO
Rv0924c	1031796CT	8475	syn	S	NO
Rv0093c	103181AG	8938	syn	S	NO
IG_Rv0924c_Rv0925c	1031873GA	ERR176748	intergenic	S	NO
IG_Rv0924c_Rv0925c	1031874GT	ERR551058	intergenic	S	NO
IG_Rv0924c_Rv0925c	1031879CG	8898	intergenic	R	NO
IG_Rv0924c_Rv0925c	1031883GT	8241	intergenic	S	NO
IG_Rv0924c_Rv0925c	1031887CG	SRR671879	intergenic	S	NO
Rv0925c	1031961CT	ERR181724	non-syn	S	NO
Rv0925c	1031962GA	ERR552716	syn	S	NO
Rv0925c	1031970GA	9087	non-syn	S	NO
Rv0925c	1031972AG	ERR552535	non-syn	S	NO
Rv0925c	1031976CT	8076	non-syn	S	NO
Rv0925c	1031989CT	7021	syn	S	NO
Rv0093c	103200GT	9457	non-syn	S	NO
Rv0925c	1032038CT	SRR2101324	non-syn	S	NO
Rv0925c	1032044GT	5903	non-syn	R	NO
Rv0925c	1032055CT	ERR234115	syn	R	NO
Rv0925c	1032062CA	5718	non-syn	S	NO
Rv0925c	1032075GA	9099	non-syn	S	NO
Rv0093c	103207CG	SRR2101655	non-syn	S	NO
Rv0093c	103207CT	7122	non-syn	S	NO
Rv0925c	1032085CT	SRR2100155	syn	S	NO
Rv0925c	1032094CT	5097	syn	S	NO
Rv0093c	103209AG	6497	non-syn	R	NO
Rv0925c	1032114AG	6817	non-syn	S	NO
Rv0925c	1032120CA	SRR671868	non-syn	R	NO
Rv0925c	1032126CT	7163	non-syn	S	NO
Rv0925c	1032169CT	ERR552541	syn	S	NO
Rv0007	10321CT	9510	syn	S	NO
Rv0925c	1032207CT	ERR270662	non-syn	R	NO
Rv0925c	1032224CT	ERR270627	non-syn	S	NO
Rv0925c	1032226GT	9098	syn	R	NO
Rv0925c	1032241GT	ERR551435	syn	S	NO
Rv0925c	1032241GT	9351	syn	R	NO
Rv0925c	1032247CT	6787	syn	S	NO
Rv0925c	1032250TC	ERR552009	syn	S	NO
Rv0925c	1032268GA	ERR553258	syn	S	NO
Rv0925c	1032279CA	6650	non-syn	S	NO
Rv0093c	103227TC	SRR2100266	non-syn	R	NO
Rv0925c	1032283CT	SRR2100247	syn	S	NO
Rv0925c	1032322GT	ERR551144	syn	S	NO
Rv0925c	1032324CG	ERR551918	non-syn	R	NO
Rv0925c	1032334CT	ERR400512	syn	S	NO
Rv0925c	1032335GA	ERR278587	non-syn	S	NO
Rv0925c	1032346CT	6817	syn	S	NO
Rv0925c	1032348CT	ERR400455	non-syn	S	NO
Rv0925c	1032374CT	9464	non-syn	S	NO
Rv0925c	1032381GT	ERR552973	non-syn	R	NO
Rv0925c	1032389CT	8280	non-syn	S	NO
Rv0925c	1032403CT	ERR176551	non-syn	S	NO
Rv0925c	1032435CT	ERR228033	non-syn	S	NO
Rv0925c	1032444TC	7465	non-syn	S	NO
Rv0925c	1032450GA	SRR2100675	non-syn	S	NO
Rv0925c	1032458GA	SRR2101823	non-syn	S	NO
Rv0925c	1032468TG	ERR552280	non-syn	S	NO
Rv0925c	1032476TA	8955	non-syn	S	NO
Rv0925c	1032511CG	ERR161151	non-syn	S	NO
Rv0925c	1032524TC	9461	non-syn	R	NO
Rv0925c	1032538CT	SRR671860	syn	S	NO
Rv0925c	1032541TG	SRR671836	syn	R	NO
Rv0925c	1032594GC	6921	non-syn	S	NO
Rv0925c	1032626GA	ERR212044	non-syn	S	NO
Rv0925c	1032627TC	ERR552788	non-syn	R	NO
Rv0925c	1032633TC	6111	non-syn	S	NO
IG_Rv0925c_Rv0926c	1032640TG	ERR551089	intergenic	S	NO
IG_Rv0925c_Rv0926c	1032642CG	ERR551462	intergenic	R	NO
IG_Rv0925c_Rv0926c	1032644CT	ERR551447	intergenic	S	NO
IG_Rv0925c_Rv0926c	1032645AG	ERR552130	intergenic	R	NO
IG_Rv0925c_Rv0926c	1032672GT	SRR2101352	intergenic	S	NO
IG_Rv0925c_Rv0926c	1032673CT	SRR2101761	intergenic	R	NO
IG_Rv0925c_Rv0926c	1032674CG	8781	intergenic	R	NO
IG_Rv0925c_Rv0926c	1032682GT	ERR158599	intergenic	S	NO
Rv0926c	1032762GA	ERR124641	non-syn	S	NO
Rv0926c	1032778CG	ERR133920	non-syn	S	NO
Rv0926c	1032781CT	6133	non-syn	S	NO
Rv0926c	1032784CT	6519	non-syn	S	NO
Rv0007	10327AG	ERR234270	syn	S	NO
Rv0926c	1032833TC	ERR550673	syn	S	NO
Rv0926c	1032833TG	5864	syn	S	NO
Rv0926c	1032845GT	6549	non-syn	S	NO
Rv0093c	103286GA	7265	syn	S	NO
Rv0093c	103286GC	ERR124638	syn	S	NO
Rv0926c	1032870CA	ERR270687	non-syn	R	NO
Rv0926c	1032874TC	8957	non-syn	S	NO
Rv0926c	1032877CT	ERR400532	non-syn	S	NO
Rv0926c	1032888CA	ERR117450	non-syn	S	NO
Rv0926c	1032888CT	ERR234194	non-syn	S	NO
Rv0926c	1032913GT	7862	non-syn	S	NO
Rv0926c	1032941CA	ERR233363	syn	S	NO
Rv0926c	1032953AG	6669	syn	S	NO
Rv0926c	1032954CT	6919	non-syn	S	NO
Rv0926c	1032961CT	ERR552742	non-syn	S	NO
Rv0093c	103296GA	9156	non-syn	S	NO
Rv0926c	1032978AG	8955	non-syn	S	NO
Rv0926c	1033001CA	ERR551663	syn	R	NO
Rv0926c	1033003CT	SRR2101712	non-syn	S	NO
Rv0926c	1033016GA	6737	syn	R	NO
Rv0926c	1033025CT	ERR040122	syn	R	NO
Rv0093c	103302TA	ERR400339	non-syn	S	NO
Rv0926c	1033060TC	7266	non-syn	S	NO
Rv0926c	1033064GA	ERR400471	syn	S	NO
Rv0926c	1033088CT	ERR551876	syn	S	NO
Rv0926c	1033089GA	7328	non-syn	S	NO
Rv0093c	103308CG	SRR2100167	non-syn	R	NO
Rv0926c	1033092GA	ERR181786	non-syn	S	NO
Rv0007	10330CT	9145	syn	R	NO
Rv0926c	1033100CT	SRR2100585	syn	S	NO
Rv0926c	1033103GA	SRR2100699	syn	S	NO
Rv0926c	1033115CG	6216	non-syn	S	NO
Rv0093c	103312GA	ERR386859	non-syn	S	NO
Rv0093c	103313CG	SRR2100372	syn	S	NO
Rv0926c	1033145CT	SRR2101436	syn	S	NO
Rv0926c	1033163CG	8662	syn	S	NO
Rv0926c	1033165CT	ERR234680	non-syn	S	NO
Rv0093c	103317CT	ERR550975	non-syn	S	NO
Rv0926c	1033181GA	8359	syn	S	NO
Rv0926c	1033190AG	ERR400555	syn	S	NO
Rv0093c	103320CT	7933	non-syn	S	NO
Rv0926c	1033221AG	8491	non-syn	S	NO
Rv0926c	1033227TG	SRR671835	non-syn	S	NO
Rv0926c	1033239AG	ERR550711	non-syn	S	NO
Rv0926c	1033247GT	7002	non-syn	S	NO
Rv0926c	1033260GC	ERR400417	non-syn	S	NO
Rv0926c	1033278TC	SRR2100661	non-syn	S	NO
Rv0093c	103328GT	7814	syn	S	NO
Rv0926c	1033294TC	SRR2100714	non-syn	S	NO
Rv0926c	1033296CT	6773	non-syn	S	NO
Rv0926c	1033308TG	ERR158601	non-syn	S	NO
Rv0926c	1033314CT	ERR400461	non-syn	S	NO
Rv0926c	1033326CT	6462	non-syn	S	NO
Rv0926c	1033354TC	6594	non-syn	S	NO
Rv0926c	1033364CT	7629	syn	S	NO
Rv0926c	1033372TC	SRR2100692	non-syn	S	NO
Rv0093c	103337AG	SRR2100645	syn	S	NO
Rv0926c	1033424CG	7919	non-syn	S	NO
Rv0926c	1033500GA	ERR181737	non-syn	S	NO
Rv0926c	1033502CT	8841	syn	S	NO
Rv0926c	1033515CT	ERR550630	non-syn	S	NO
Rv0926c	1033520GC	SRR2100629	non-syn	S	NO
Rv0926c	1033526CT	ERR158582	syn	S	NO
Rv0093c	103352CT	ERR234224	syn	S	NO
Rv0093c	103352CT	6920	syn	S	NO
Rv0926c	1033531CT	ERR245743	non-syn	S	NO
Rv0093c	103353GT	ERR133977	non-syn	R	NO
Rv0926c	1033541CT	SRR671857	syn	R	NO
Rv0926c	1033547GA	9508	syn	R	NO
Rv0926c	1033573AG	9460	non-syn	S	NO
Rv0093c	103361CT	ERR551824	syn	S	NO
Rv0926c	1033625CT	4778	syn	S	NO
Rv0926c	1033643GA	ERR245844	syn	S	NO
Rv0926c	1033654CT	SRR2100537	non-syn	S	NO
Rv0926c	1033657CT	ERR190402	non-syn	S	NO
Rv0926c	1033668GC	ERR400444	non-syn	S	NO
Rv0926c	1033672TC	6552	non-syn	S	NO
Rv0926c	1033691GA	ERR176618	syn	S	NO
Rv0007	10336CT	7503	syn	S	NO
Rv0926c	1033742CG	ERR233375	syn	S	NO
Rv0926c	1033750CT	ERR040139	non-syn	R	NO
Rv0926c	1033764AT	ERR551114	non-syn	S	NO
Rv0926c	1033777GT	ERR552477	non-syn	S	NO
Rv0926c	1033781GT	SRR2100540	syn	S	NO
IG_Rv0926c_Rv0927c	1033792GA	ERR551348	intergenic	S	NO
Rv0093c	103379AT	ERR212140	non-syn	S	NO
Rv0927c	1033857GC	SRR2101605	non-syn	S	NO
Rv0927c	1033864GA	ERR400329	syn	S	NO
Rv0093c	103387CG	7293	non-syn	S	NO
Rv0927c	1033881GC	SRR671804	non-syn	R	NO
Rv0927c	1033886CT	6487	non-syn	S	NO
Rv0927c	1033895TC	SRR2100432	non-syn	R	NO
Rv0927c	1033933GA	ERR234216	syn	S	NO
Rv0927c	1033953CA	SRR671812	non-syn	R	NO
Rv0927c	1034005CT	ERR400556	syn	S	NO
Rv0093c	103404GA	8983	non-syn	S	NO
Rv0927c	1034064CT	ERR550974	non-syn	S	NO
Rv0927c	1034069GA	SRR671794	non-syn	R	NO
Rv0007	10340CT	6309	non-syn	S	NO
Rv0927c	1034119GA	ERR133897	syn	S	NO
Rv0927c	1034125GT	ERR551114	non-syn	S	NO
Rv0927c	1034133GA	9407	syn	R	NO
Rv0093c	103413GA	ERR294255	non-syn	S	NO
Rv0927c	1034176CT	8154	syn	S	NO
Rv0927c	1034176CT	9448	syn	S	NO
Rv0927c	1034234AG	ERR216903	non-syn	S	NO
Rv0927c	1034238AG	9486	syn	S	NO
Rv0927c	1034277CT	7458	non-syn	S	NO
Rv0927c	1034281GA	ERR551375	syn	S	NO
Rv0927c	1034298CA	ERR552985	non-syn	S	NO
Rv0927c	1034317GA	ERR181872	syn	S	NO
Rv0927c	1034325GA	8961	syn	S	NO
Rv0927c	1034335CG	ERR181440	non-syn	S	NO
Rv0927c	1034356GA	ERR551796	syn	S	NO
Rv0927c	1034374CA	SRR2100539	syn	S	NO
Rv0927c	1034377GA	SRR2100418	syn	S	NO
Rv0927c	1034381GA	6764	non-syn	R	NO
Rv0927c	1034418CT	ERR552028	non-syn	S	NO
Rv0927c	1034431AG	8591	syn	S	NO
Rv0927c	1034435GA	8620	non-syn	S	NO
Rv0927c	1034443GA	SRR671795	syn	R	NO
Rv0927c	1034456CT	ERR227991	non-syn	S	NO
Rv0927c	1034456CT	ERR234232	non-syn	S	NO
Rv0927c	1034470GA	SRR2100049	syn	S	NO
Rv0927c	1034481CG	9412	non-syn	S	NO
Rv0927c	1034488GA	ERR400383	syn	S	NO
Rv0927c	1034489TC	ERR161151	non-syn	S	NO
Rv0927c	1034526CA	ERR216979	non-syn	S	NO
Rv0927c	1034527CA	6658	syn	S	NO
Rv0927c	1034539GA	ERR551257	syn	S	NO
Rv0927c	1034545AC	6462	syn	S	NO
Rv0927c	1034551TG	9143	syn	S	NO
Rv0927c	1034571CG	9422	non-syn	R	NO
Rv0927c	1034572GA	SRR2101381	syn	S	NO
Rv0927c	1034576CT	8988	non-syn	S	NO
Rv0927c	1034576CT	SRR2100710	non-syn	R	NO
Rv0927c	1034605GT	ERR133897	non-syn	S	NO
Rv0927c	1034620AC	ERR108442	non-syn	S	NO
Rv0927c	1034623CT	ERR400540	syn	S	NO
Rv0927c	1034625GA	ERR387007	syn	R	NO
IG_Rv0927c_Rv0928	1034640CT	6239	intergenic	S	NO
IG_Rv0927c_Rv0928	1034662CA	ERR234236	intergenic	S	NO
[truncated: 198,000+ more rows]

## Sheet: Association_results
Association analysis results by gene. We include results for all snp events, non-synonymous snp events only and homoplastic snp events
	Mutations in all branches			Observed mutations in resistant branches			Expected mutations in resistant branches			Rank
Genomic region	All mutations	Non-synonymous	Homoplastic	All mutations	Non-synonymous	Homoplastic	All mutations	Non-synonymous	Homoplastic	All mutations	Non-synonymous	Homoplastic	Minimum rank	p-value	Cell wall gene?	Redox gene?
IG_Rv0001_Rv0002	85	85	19	13	13	2	19.3651	19.3651	4.32137	95439.5	95439.5	89591.5	89591.5	0.895906	no	no
IG_Rv0002_Rv0003	2	2	0	0	0	0	0.45471	0.45471	0	70158.5	70158.5	50000	50000	0.499995	no	no
IG_Rv0004_Rv0005	31	31	3	4	4	1	7.06934	7.06934	0.6855	90567	90567	33686.5	33686.5	0.336862	no	no
IG_Rv0005_Rv0006	3	3	0	0	0	0	0.68146	0.68146	0	76909	76909	50000	50000	0.499995	no	no
IG_Rv0006_Rv0007	16	16	4	2	2	0	3.63259	3.63259	0.90855	82420.5	82420.5	82212.5	82212.5	0.822117	no	no
IG_Rv0007_Rv0008c	144	144	13	34	34	0	32.8243	32.8243	2.96297	40223.5	40223.5	98246	40223.5	0.402231	no	no
IG_Rv0008c_Rv0009	22	22	0	2	2	0	5.01385	5.01385	0	94021.5	94021.5	50000	50000	0.499995	no	no
IG_Rv0009_Rv0010c	30	30	4	7	7	1	6.83007	6.83007	0.91208	45698	45698	43513	43513	0.435126	no	no
IG_Rv0010c_Rv0011c	86	86	46	23	23	14	19.6172	19.6172	10.495	19363.5	19363.5	11569.5	11569.5	0.115694	no	no
IG_Rv0011c_Rv0012	17	17	0	1	1	0	3.866	3.866	0	95634.5	95634.5	50000	50000	0.499995	no	no
IG_Rv0012_Rv0013	2	2	0	0	0	0	0.45407	0.45407	0	70159	70159	50000	50000	0.499995	no	no
IG_Rv0018c_Rv0019c	9	9	2	2	2	0	2.05046	2.05046	0.45637	49011.5	49011.5	70211	49011.5	0.49011	no	no
IG_Rv0019c_Rv0020c	17	17	4	3	3	1	3.86974	3.86974	0.90866	67179	67179	43330	43330	0.433296	no	no
IG_Rv0020c_Rv0021c	45	45	6	11	11	4	10.263	10.263	1.36774	38807.5	38807.5	1495.5	1495.5	0.0149549	no	no
IG_Rv0021c_Rv0022c	11	11	0	6	6	0	2.50397	2.50397	0	1339	1339	50000	1339	0.0133899	no	no
IG_Rv0022c_Rv0023	91	91	50	29	29	15	20.7325	20.7325	11.3977	2287	2287	11635.5	2287	0.0228698	no	no
IG_Rv0024_Rv0025	4	4	0	1	1	0	0.9081	0.9081	0	43301	43301	50000	43301	0.433006	no	no
IG_Rv0025_Rv0026	11	11	0	4	4	0	2.5034	2.5034	0	15406	15406	50000	15406	0.154058	no	no
IG_Rv0026_Rv0027	30	30	20	6	6	4	6.8426	6.8426	4.56252	62620.5	62620.5	59737	59737	0.597364	no	no
IG_Rv0028_Rv0029	34	34	3	5	5	1	7.74707	7.74707	0.68377	86715	86715	33615	33615	0.336147	no	no
IG_Rv0029_Rv0030	5	5	0	1	1	0	1.14221	1.14221	0	52440.5	52440.5	50000	50000	0.499995	no	no
IG_Rv0035_Rv0036c	14	14	10	3	3	3	3.19399	3.19399	2.28036	52620.5	52620.5	29081	29081	0.290807	no	no
IG_Rv0036c_Rv0037c	6	6	0	1	1	0	1.37198	1.37198	0	60259	60259	50000	50000	0.499995	no	no
IG_Rv0037c_Rv0038	8	8	0	4	4	0	1.82064	1.82064	0	5190.5	5190.5	50000	5190.5	0.0519045	no	no
IG_Rv0038_Rv0039c	10	10	0	2	2	0	2.28058	2.28058	0	55554	55554	50000	50000	0.499995	no	no
IG_Rv0039c_Rv0040c	9	9	0	2	2	0	2.05845	2.05845	0	49324	49324	50000	49324	0.493235	no	no
IG_Rv0040c_Rv0041	27	27	2	3	3	0	6.14846	6.14846	0.45267	92703.5	92703.5	70101	70101	0.701003	no	no
IG_Rv0041_Rv0042c	7	7	0	2	2	0	1.5981	1.5981	0	34947.5	34947.5	50000	34947.5	0.349472	no	no
IG_Rv0042c_Rv0043c	21	21	2	6	6	1	4.77614	4.77614	0.45626	26039.5	26039.5	22813	22813	0.228128	no	no
IG_Rv0043c_Rv0044c	10	10	0	1	1	0	2.28202	2.28202	0	81559.5	81559.5	50000	50000	0.499995	no	no
IG_Rv0044c_Rv0045c	3	3	0	0	0	0	0.68344	0.68344	0	76945	76945	50000	50000	0.499995	no	no
IG_Rv0045c_Rv0046c	5	5	0	2	2	0	1.13726	1.13726	0	19995	19995	50000	19995	0.199948	no	no
IG_Rv0046c_Rv0047c	6	6	0	3	3	0	1.368	1.368	0	8161	8161	50000	8161	0.0816092	no	no
IG_Rv0047c_Rv0048c	16	16	4	3	3	1	3.64694	3.64694	0.91163	62608	62608	43473.5	43473.5	0.434731	no	no
IG_Rv0048c_Rv0049	16	16	0	7	7	0	3.6336	3.6336	0	3357	3357	50000	3357	0.0335697	no	no
IG_Rv0049_Rv0050	44	44	7	9	9	1	10.0166	10.0166	1.59215	63114	63114	66709	63114	0.631134	no	no
IG_Rv0051_Rv0052	3	3	0	1	1	0	0.68289	0.68289	0	33553	33553	50000	33553	0.335527	no	no
IG_Rv0052_Rv0053	24	24	4	6	6	0	5.47736	5.47736	0.91272	38837.5	38837.5	82271	38837.5	0.388371	no	no
IG_Rv0053_Rv0054	7	7	0	2	2	0	1.59716	1.59716	0	34939	34939	50000	34939	0.349387	no	no
IG_Rv0054_Rv0055	1	1	0	1	1	0	0.23079	0.23079	0	11539.5	11539.5	50000	11539.5	0.115394	no	no
IG_Rv0055_Rv0056	2	2	0	0	0	0	0.45365	0.45365	0	70133	70133	50000	50000	0.499995	no	no
IG_Rv0056_Rv0057	3	3	0	1	1	0	0.68427	0.68427	0	33633	33633	50000	33633	0.336327	no	no
IG_Rv0058_Rv0059	21	21	2	5	5	0	4.7907	4.7907	0.45647	44015	44015	70241.5	44015	0.440146	no	no
IG_Rv0060_Rv0061c	5	5	0	0	0	0	1.14166	1.14166	0	86380	86380	50000	50000	0.499995	no	no
IG_Rv0061c_Rv0062	27	27	0	2	2	0	6.15125	6.15125	0	97772	97772	50000	50000	0.499995	no	no
IG_Rv0062_Rv0063	23	23	0	4	4	0	5.23884	5.23884	0	71506.5	71506.5	50000	50000	0.499995	no	no
IG_Rv0063_Rv0064	24	24	0	4	4	0	5.48153	5.48153	0	75122	75122	50000	50000	0.499995	no	no
IG_Rv0064_Rv0064A	6	6	4	1	1	1	1.36689	1.36689	0.91334	60089.5	60089.5	43561	43561	0.435606	no	no
IG_Rv0065_Rv0066c	10	10	2	3	3	0	2.27571	2.27571	0.45338	29036	29036	70090	29036	0.290357	no	no
IG_Rv0066c_Rv0067c	11	11	0	4	4	0	2.50817	2.50817	0	15530	15530	50000	15530	0.155298	no	no
IG_Rv0067c_Rv0068	32	32	19	10	10	7	7.2893	7.2893	4.32798	13312	13312	8388.5	8388.5	0.0838842	no	no
IG_Rv0070c_Rv0071	66	66	4	15	15	0	15.0615	15.0615	0.91807	49692.5	49692.5	82364.5	49692.5	0.49692	no	no
IG_Rv0071_Rv0072	39	39	9	11	11	8	8.88874	8.88874	2.04824	21018	21018	4	4	3.99996e-05	no	no
IG_Rv0072_Rv0073	1	1	0	0	0	0	0.22966	0.22966	0	61483	61483	50000	50000	0.499995	no	no
IG_Rv0073_Rv0074	6	6	0	0	0	0	1.36854	1.36854	0	89410	89410	50000	50000	0.499995	no	no
IG_Rv0074_Rv0075	1	1	0	0	0	0	0.2253	0.2253	0	61265	61265	50000	50000	0.499995	no	no
IG_Rv0075_Rv0076c	1	1	0	0	0	0	0.22767	0.22767	0	61383.5	61383.5	50000	50000	0.499995	no	no
IG_Rv0076c_Rv0077c	3	3	0	0	0	0	0.6799	0.6799	0	76913	76913	50000	50000	0.499995	no	no
IG_Rv0077c_Rv0078	12	12	5	3	3	1	2.74214	2.74214	1.14643	41258.5	41258.5	52591.5	41258.5	0.412581	no	no
IG_Rv0078_Rv0078A	6	6	0	0	0	0	1.36362	1.36362	0	89374.5	89374.5	50000	50000	0.499995	no	no
IG_Rv0078B_Rv0079	29	29	17	5	5	0	6.6222	6.6222	3.87686	75083.5	75083.5	99370.5	75083.5	0.750827	no	no
IG_Rv0080_Rv0081	11	11	0	2	2	0	2.50294	2.50294	0	61262	61262	50000	50000	0.499995	no	no
IG_Rv0087_Rv0088	4	4	0	2	2	0	0.91118	0.91118	0	13143.5	13143.5	50000	13143.5	0.131434	no	no
IG_Rv0088_Rv0089	19	19	2	4	4	0	4.32685	4.32685	0.45532	55001	55001	70122	55001	0.550005	no	no
IG_Rv0089_Rv0090	8	8	0	2	2	0	1.82482	1.82482	0	42181	42181	50000	42181	0.421806	no	no
IG_Rv0090_Rv0091	41	41	8	6	6	2	9.34624	9.34624	1.82544	89431	89431	42192.5	42192.5	0.421921	no	no
IG_Rv0091_Rv0092	11	11	0	2	2	0	2.50847	2.50847	0	61327	61327	50000	50000	0.499995	no	no
IG_Rv0098_Rv0099	1	1	0	0	0	0	0.22772	0.22772	0	61386	61386	50000	50000	0.499995	no	no
IG_Rv0101_Rv0102	15	15	2	3	3	1	3.40551	3.40551	0.45312	57474	57474	22656	22656	0.226558	no	no
IG_Rv0102_Rv0103c	19	19	0	5	5	0	4.33759	4.33759	0	34999	34999	50000	34999	0.349987	no	no
IG_Rv0103c_Rv0104	17	17	0	4	4	0	3.87582	3.87582	0	45404	45404	50000	45404	0.454035	no	no
IG_Rv0104_Rv0105c	13	13	0	6	6	0	2.95956	2.95956	0	3408	3408	50000	3408	0.0340797	no	no
IG_Rv0105c_Rv0106	10	10	0	1	1	0	2.27774	2.27774	0	81293.5	81293.5	50000	50000	0.499995	no	no
IG_Rv0106_Rv0107c	10	10	0	3	3	0	2.27816	2.27816	0	29097.5	29097.5	50000	29097.5	0.290972	no	no
IG_Rv0107c_Rv0108c	31	31	0	10	10	0	7.04957	7.04957	0	11016.5	11016.5	50000	11016.5	0.110164	no	no
IG_Rv0110_Rv0111	18	18	2	5	5	0	4.09664	4.09664	0.45635	29936	29936	70209	29936	0.299357	no	no
IG_Rv0111_Rv0112	31	31	2	2	2	0	7.06591	7.06591	0.45716	99014.5	99014.5	70279	70279	0.702783	no	no
IG_Rv0112_Rv0113	6	6	0	3	3	0	1.37019	1.37019	0	8209.5	8209.5	50000	8209.5	0.0820942	no	no
IG_Rv0113_Rv0114	3	3	0	0	0	0	0.68544	0.68544	0	77038	77038	50000	50000	0.499995	no	no
IG_Rv0115_Rv0116c	49	49	2	14	14	0	11.1551	11.1551	0.45422	16816.5	16816.5	70115	16816.5	0.168163	no	no
IG_Rv0116c_Rv0117	19	19	3	5	5	1	4.33901	4.33901	0.68667	34866.5	34866.5	33758.5	33758.5	0.337582	no	no
IG_Rv0118c_Rv0119	11	11	2	1	1	0	2.51155	2.51155	0.45782	84749.5	84749.5	70298	70298	0.702973	no	no
IG_Rv0120c_Rv0121c	9	9	0	3	3	0	2.04733	2.04733	0	23159	23159	50000	23159	0.231588	no	no
IG_Rv0121c_Rv0122	14	14	0	3	3	0	3.18733	3.18733	0	52483.5	52483.5	50000	50000	0.499995	no	no
IG_Rv0125_Rv0126	7	7	0	1	1	0	1.59356	1.59356	0	66607.5	66607.5	50000	50000	0.499995	no	no
IG_Rv0126_Rv0127	41	41	34	8	8	6	9.34909	9.34909	7.75369	67863	67863	75167	67863	0.678623	no	no
IG_Rv0127_Rv0128	5	5	0	1	1	0	1.1418	1.1418	0	52547.5	52547.5	50000	50000	0.499995	no	no
IG_Rv0128_Rv0129c	10	10	0	3	3	0	2.27591	2.27591	0	29093.5	29093.5	50000	29093.5	0.290932	no	no
IG_Rv0129c_Rv0130	16	16	0	5	5	0	3.6357	3.6357	0	21119	21119	50000	21119	0.211188	no	no
IG_Rv0131c_Rv0132c	4	4	0	1	1	0	0.91229	0.91229	0	43505.5	43505.5	50000	43505.5	0.435051	no	no
IG_Rv0132c_Rv0133	9	9	0	3	3	0	2.04577	2.04577	0	23155.5	23155.5	50000	23155.5	0.231553	no	no
IG_Rv0133_Rv0134	33	33	3	7	7	2	7.52055	7.52055	0.68098	56969	56969	7195.5	7195.5	0.0719543	no	no
IG_Rv0135c_Rv0136	20	20	4	5	5	2	4.56181	4.56181	0.91411	39450	39450	13282.5	13282.5	0.132824	no	no
IG_Rv0137c_Rv0138	5	5	0	0	0	0	1.13636	1.13636	0	86205	86205	50000	50000	0.499995	no	no
IG_Rv0139_Rv0140	5	5	0	1	1	0	1.14175	1.14175	0	52413.5	52413.5	50000	50000	0.499995	no	no
IG_Rv0141c_Rv0142	1	1	0	1	1	0	0.22971	0.22971	0	11485.5	11485.5	50000	11485.5	0.114854	no	no
IG_Rv0142_Rv0143c	5	5	0	2	2	0	1.1365	1.1365	0	19962	19962	50000	19962	0.199618	no	no
IG_Rv0143c_Rv0144	7	7	0	1	1	0	1.5995	1.5995	0	66898.5	66898.5	50000	50000	0.499995	no	no
IG_Rv0144_Rv0145	24	24	10	7	7	3	5.47878	5.47878	2.28158	23042	23042	29141.5	23042	0.230418	no	no
IG_Rv0145_Rv0146	4	4	0	0	0	0	0.91611	0.91611	0	82268.5	82268.5	50000	50000	0.499995	no	no
IG_Rv0146_Rv0147	11	11	0	2	2	0	2.50371	2.50371	0	61398	61398	50000	50000	0.499995	no	no
IG_Rv0147_Rv0148	5	5	0	3	3	0	1.13905	1.13905	0	4602	4602	50000	4602	0.0460195	no	no
IG_Rv0154c_Rv0155	30	30	0	4	4	0	6.82319	6.82319	0	88867.5	88867.5	50000	50000	0.499995	no	no
IG_Rv0157A_Rv0158	11	11	0	4	4	0	2.51007	2.51007	0	15485	15485	50000	15485	0.154848	no	no
IG_Rv0161_Rv0162c	2	2	0	1	1	0	0.45278	0.45278	0	22639	22639	50000	22639	0.226388	no	no
IG_Rv0163_Rv0164	1	1	0	0	0	0	0.22864	0.22864	0	61432	61432	50000	50000	0.499995	no	no
IG_Rv0164_Rv0165c	4	4	0	0	0	0	0.91562	0.91562	0	82279.5	82279.5	50000	50000	0.499995	no	no
IG_Rv0165c_Rv0166	15	15	3	6	6	2	3.42338	3.42338	0.6861	6977	6977	7238.5	6977	0.0697693	no	no
IG_Rv0166_Rv0167	30	30	9	8	8	2	6.84053	6.84053	2.04715	30215	30215	48916.5	30215	0.302147	no	no
IG_Rv0168_Rv0169	1	1	0	0	0	0	0.22706	0.22706	0	61353	61353	50000	50000	0.499995	no	no
IG_Rv0174_Rv0175	2	2	0	1	1	0	0.4559	0.4559	0	22795	22795	50000	22795	0.227948	no	no
IG_Rv0179c_Rv0180c	9	9	0	1	1	0	2.05048	2.05048	0	77293.5	77293.5	50000	50000	0.499995	no	no
IG_Rv0180c_Rv0181c	8	8	2	3	3	1	1.82104	1.82104	0.45694	17585	17585	22847	17585	0.175848	no	no
IG_Rv0181c_Rv0182c	2	2	0	0	0	0	0.4528	0.4528	0	70059	70059	50000	50000	0.499995	no	no
IG_Rv0183_Rv0184	3	3	0	0	0	0	0.68528	0.68528	0	77022.5	77022.5	50000	50000	0.499995	no	no
IG_Rv0185_Rv0186	2	2	0	0	0	0	0.45711	0.45711	0	70256	70256	50000	50000	0.499995	no	no
IG_Rv0186_Rv0186A	2	2	0	1	1	0	0.45336	0.45336	0	22668	22668	50000	22668	0.226678	no	no
IG_Rv0186A_Rv0187	34	34	8	9	9	2	7.75662	7.75662	1.82255	30142.5	30142.5	42052.5	30142.5	0.301422	no	no
IG_Rv0187_Rv0188	6	6	2	1	1	1	1.36196	1.36196	0.45201	59901	59901	22600.5	22600.5	0.226003	no	no
IG_Rv0188_Rv0189c	8	8	2	2	2	0	1.81958	1.81958	0.45454	42037	42037	70120.5	42037	0.420366	no	no
IG_Rv0189c_Rv0190	13	13	2	3	3	1	2.96401	2.96401	0.45619	46985.5	46985.5	22809.5	22809.5	0.228093	no	no
IG_Rv0190_Rv0191	6	6	0	1	1	0	1.3675	1.3675	0	60140	60140	50000	50000	0.499995	no	no
IG_Rv0191_Rv0192	2	2	0	0	0	0	0.45316	0.45316	0	70149	70149	50000	50000	0.499995	no	no
IG_Rv0192A_Rv0193c	66	47	0	22	13	0	15.0337	10.7093	0	2406	21417	50000	2406	0.0240598	no	no
IG_Rv0193c_Rv0194	30	30	2	8	8	1	6.83692	6.83692	0.45427	29996.5	29996.5	22713.5	22713.5	0.227133	no	no
IG_Rv0194_Rv0195	36	36	6	5	5	1	8.20543	8.20543	1.36737	89910.5	89910.5	60054.5	60054.5	0.600539	no	no
IG_Rv0195_Rv0196	13	13	0	3	3	0	2.96235	2.96235	0	46999	46999	50000	46999	0.469985	no	no
IG_Rv0198c_Rv0199	5	5	0	3	3	0	1.13831	1.13831	0	4598.5	4598.5	50000	4598.5	0.0459845	no	no
IG_Rv0202c_Rv0203	14	14	0	4	4	0	3.19358	3.19358	0	29866.5	29866.5	50000	29866.5	0.298662	no	no
IG_Rv0203_Rv0204c	5	5	0	1	1	0	1.13792	1.13792	0	52235.5	52235.5	50000	50000	0.499995	no	no
IG_Rv0204c_Rv0205	12	12	0	2	2	0	2.73063	2.73063	0	66650.5	66650.5	50000	50000	0.499995	no	no
IG_Rv0206c_Rv0207c	3	3	0	0	0	0	0.68329	0.68329	0	76990	76990	50000	50000	0.499995	no	no
IG_Rv0208c_Rv0209	11	11	2	2	2	0	2.50621	2.50621	0.45538	61403.5	61403.5	70175.5	61403.5	0.614029	no	no
IG_Rv0210_Rv0211	19	19	5	5	5	1	4.32967	4.32967	1.13835	34716	34716	52342	34716	0.347157	no	no
IG_Rv0211_Rv0212c	5	5	0	2	2	0	1.13363	1.13363	0	19938	19938	50000	19938	0.199378	no	no
IG_Rv0213c_Rv0214	8	8	0	2	2	0	1.82732	1.82732	0	42244.5	42244.5	50000	42244.5	0.422441	no	no
IG_Rv0214_Rv0215c	9	9	0	2	2	0	2.0543	2.0543	0	49249.5	49249.5	50000	49249.5	0.49249	no	no
IG_Rv0215c_Rv0216	7	7	2	1	1	0	1.59567	1.59567	0.4552	66830.5	66830.5	70170.5	66830.5	0.668298	no	no
IG_Rv0217c_Rv0218	10	10	0	3	3	0	2.28229	2.28229	0	29219	29219	50000	29219	0.292187	no	no
IG_Rv0220_Rv0221	5	5	0	1	1	0	1.14354	1.14354	0	52474.5	52474.5	50000	50000	0.499995	no	no
IG_Rv0223c_Rv0224c	8	8	0	1	1	0	1.81975	1.81975	0	72393.5	72393.5	50000	50000	0.499995	no	no
IG_Rv0224c_Rv0225	7	7	3	0	0	0	1.592	1.592	0.68114	91767.5	91767.5	76899	76899	0.768982	no	no
IG_Rv0225_Rv0226c	1	1	0	0	0	0	0.22946	0.22946	0	61473	61473	50000	50000	0.499995	no	no
IG_Rv0227c_Rv0228	14	14	2	5	5	0	3.18207	3.18207	0.4596	13573.5	13573.5	70342.5	13573.5	0.135734	no	no
IG_Rv0228_Rv0229c	4	4	0	1	1	0	0.9111	0.9111	0	43448	43448	50000	43448	0.434476	no	no
IG_Rv0230c_Rv0231	9	9	0	1	1	0	2.04922	2.04922	0	77303.5	77303.5	50000	50000	0.499995	no	no
IG_Rv0231_Rv0232	12	12	0	3	3	0	2.74012	2.74012	0	41225	41225	50000	41225	0.412246	no	no
IG_Rv0233_Rv0234c	3	3	0	1	1	0	0.68452	0.68452	0	33606.5	33606.5	50000	33606.5	0.336062	no	no
IG_Rv0234c_Rv0235c	2	2	2	0	0	0	0.45727	0.45727	0.45727	70240.5	70240.5	70240.5	70240.5	0.702398	no	no
IG_Rv0235c_Rv0236c	4	4	0	0	0	0	0.91346	0.91346	0	82314	82314	50000	50000	0.499995	no	no
IG_Rv0236A_Rv0237	13	13	0	5	5	0	2.95647	2.95647	0	10300.5	10300.5	50000	10300.5	0.103004	no	no
IG_Rv0236c_Rv0236A	4	4	2	1	1	1	0.91587	0.91587	0.45875	43589.5	43589.5	22937.5	22937.5	0.229373	no	no
IG_Rv0237_Rv0238	7	7	0	4	4	0	1.59186	1.59186	0	2946	2946	50000	2946	0.0294597	no	no
IG_Rv0238_Rv0239	6	6	0	2	2	0	1.3733	1.3733	0	27646	27646	50000	27646	0.276457	no	no
IG_Rv0239_Rv0240	1	1	0	0	0	0	0.22776	0.22776	0	61388	61388	50000	50000	0.499995	no	no
IG_Rv0240_Rv0241c	2	2	0	1	1	0	0.45763	0.45763	0	22881.5	22881.5	50000	22881.5	0.228813	no	no
IG_Rv0242c_Rv0243	13	13	0	2	2	0	2.95923	2.95923	0	71402	71402	50000	50000	0.499995	no	no
IG_Rv0243_Rv0244c	27	27	6	6	6	1	6.14327	6.14327	1.36776	50932.5	50932.5	60049.5	50932.5	0.50932	no	no
IG_Rv0244c_Rv0245	83	83	42	21	21	16	18.9201	18.9201	9.57658	28951	28951	1343	1343	0.0134299	no	no
IG_Rv0245_Rv0246	21	21	0	4	4	0	4.78042	4.78042	0	63854	63854	50000	50000	0.499995	no	no
IG_Rv0248c_Rv0249c	3	3	2	1	1	1	0.68595	0.68595	0.45698	33676	33676	22849	22849	0.228488	no	no
IG_Rv0249c_Rv0250c	10	10	0	3	3	0	2.28005	2.28005	0	29134	29134	50000	29134	0.291337	no	no
IG_Rv0250c_Rv0251c	16	16	0	5	5	0	3.63776	3.63776	0	21179.5	21179.5	50000	21179.5	0.211793	no	no
IG_Rv0251c_Rv0252	28	28	4	7	7	2	6.38124	6.38124	0.91311	37858.5	37858.5	13269.5	13269.5	0.132694	no	no
IG_Rv0252_Rv0253	1	1	0	0	0	0	0.22556	0.22556	0	61278	61278	50000	50000	0.499995	no	no
IG_Rv0254c_Rv0255c	2	2	0	0	0	0	0.45604	0.45604	0	70145	70145	50000	50000	0.499995	no	no
IG_Rv0257_Rv0258c	20	20	0	3	3	0	4.55048	4.55048	0	78289	78289	50000	50000	0.499995	no	no
IG_Rv0258c_Rv0259c	2	2	0	0	0	0	0.45668	0.45668	0	70222	70222	50000	50000	0.499995	no	no
IG_Rv0260c_Rv0261c	9	9	4	1	1	0	2.05199	2.05199	0.9117	77282	77282	82176	77282	0.772812	no	no
IG_Rv0261c_Rv0262c	12	12	6	7	7	3	2.73954	2.73954	1.37173	498	498	8182.5	498	0.00497995	no	no
IG_Rv0262c_Rv0263c	3	3	0	1	1	0	0.68298	0.68298	0	33554	33554	50000	33554	0.335537	no	no
IG_Rv0263c_Rv0264c	1	1	0	0	0	0	0.22814	0.22814	0	61407	61407	50000	50000	0.499995	no	no
IG_Rv0264c_Rv0265c	6	6	0	3	3	0	1.37301	1.37301	0	8176	8176	50000	8176	0.0817592	no	no
IG_Rv0265c_Rv0266c	3	3	0	0	0	0	0.68516	0.68516	0	77024	77024	50000	50000	0.499995	no	no
IG_Rv0266c_Rv0267	13	13	0	1	1	0	2.96654	2.96654	0	89960	89960	50000	50000	0.499995	no	no
IG_Rv0267_Rv0268c	3	3	0	1	1	0	0.68722	0.68722	0	33777	33777	50000	33777	0.337767	no	no
IG_Rv0268c_Rv0269c	12	12	2	2	2	2	2.74076	2.74076	0.4548	66827	66827	2574	2574	0.0257397	no	no
IG_Rv0269c_Rv0270	4	4	0	1	1	0	0.91193	0.91193	0	43452.5	43452.5	50000	43452.5	0.434521	no	no
IG_Rv0270_Rv0271c	1	1	0	1	1	0	0.23081	0.23081	0	11540.5	11540.5	50000	11540.5	0.115404	no	no
IG_Rv0271c_Rv0272c	13	13	2	2	2	0	2.9636	2.9636	0.45318	71535	71535	70074.5	70074.5	0.700738	no	no
IG_Rv0273c_Rv0274	20	20	11	4	4	2	4.55522	4.55522	2.50552	59666	59666	61424.5	59666	0.596654	no	no
IG_Rv0275c_Rv0276	12	12	2	2	2	0	2.74201	2.74201	0.45366	66903	66903	70147.5	66903	0.669023	no	no
IG_Rv0276_Rv0277c	2	2	0	0	0	0	0.4553	0.4553	0	70218	70218	50000	50000	0.499995	no	no
IG_Rv0277A_Rv0278c	2	2	0	0	0	0	0.45537	0.45537	0	70190.5	70190.5	50000	50000	0.499995	no	no
IG_Rv0277c_Rv0277A	2	2	2	1	1	1	0.45985	0.45985	0.45985	22992.5	22992.5	22992.5	22992.5	0.229923	no	no
IG_Rv0281_Rv0282	16	16	0	6	6	0	3.65038	3.65038	0	9395	9395	50000	9395	0.0939491	no	no
IG_Rv0287_Rv0288	1	1	0	0	0	0	0.22838	0.22838	0	61419	61419	50000	50000	0.499995	no	no
IG_Rv0288_Rv0289	1	1	0	1	1	0	0.22783	0.22783	0	11391.5	11391.5	50000	11391.5	0.113914	no	no
IG_Rv0289_Rv0290	1	1	0	0	0	0	0.22718	0.22718	0	61359	61359	50000	50000	0.499995	no	no
IG_Rv0293c_Rv0294	14	14	0	3	3	0	3.18267	3.18267	0	52405.5	52405.5	50000	50000	0.499995	no	no
IG_Rv0295c_Rv0296c	1	1	0	0	0	0	0.22707	0.22707	0	61353.5	61353.5	50000	50000	0.499995	no	no
IG_Rv0299_Rv0300	9	9	5	3	3	1	2.04638	2.04638	1.13487	23050	23050	52127.5	23050	0.230498	no	no
IG_Rv0301_Rv0302	16	16	4	4	4	0	3.64615	3.64615	0.91432	40254.5	40254.5	82313.5	40254.5	0.402541	no	no
IG_Rv0307c_Rv0308	2	2	0	0	0	0	0.45425	0.45425	0	70146	70146	50000	50000	0.499995	no	no
IG_Rv0308_Rv0309	11	11	0	3	3	0	2.50591	2.50591	0	35192	35192	50000	35192	0.351916	no	no
IG_Rv0309_Rv0310c	6	6	0	2	2	0	1.36734	1.36734	0	27431	27431	50000	27431	0.274307	no	no
IG_Rv0310c_Rv0311	1	1	0	0	0	0	0.22833	0.22833	0	61416.5	61416.5	50000	50000	0.499995	no	no
IG_Rv0311_Rv0312	9	9	0	2	2	0	2.04385	2.04385	0	48960.5	48960.5	50000	48960.5	0.4896	no	no
IG_Rv0312_Rv0313	7	7	0	2	2	0	1.59931	1.59931	0	35100	35100	50000	35100	0.350996	no	no
IG_Rv0314c_Rv0315	3	3	0	2	2	0	0.68108	0.68108	0	7117	7117	50000	7117	0.0711693	no	no
IG_Rv0315_Rv0316	4	4	0	1	1	0	0.91118	0.91118	0	43511	43511	50000	43511	0.435106	no	no
IG_Rv0316_Rv0317c	2	2	0	1	1	0	0.4535	0.4535	0	22675	22675	50000	22675	0.226748	no	no
IG_Rv0317c_Rv0318c	22	22	0	7	7	0	5.01158	5.01158	0	16237	16237	50000	16237	0.162368	no	no
IG_Rv0318c_Rv0319	4	4	0	0	0	0	0.90774	0.90774	0	82124.5	82124.5	50000	50000	0.499995	no	no
IG_Rv0319_Rv0320	5	5	0	1	1	0	1.14054	1.14054	0	52288.5	52288.5	50000	50000	0.499995	no	no
IG_Rv0320_Rv0321	2	2	0	0	0	0	0.45498	0.45498	0	70178.5	70178.5	50000	50000	0.499995	no	no
IG_Rv0321_Rv0322	8	8	0	0	0	0	1.8235	1.8235	0	93732.5	93732.5	50000	50000	0.499995	no	no
IG_Rv0323c_Rv0324	8	8	0	2	2	0	1.82266	1.82266	0	42085.5	42085.5	50000	42085.5	0.420851	no	no
IG_Rv0327c_Rv0328	12	12	0	3	3	0	2.72785	2.72785	0	40915.5	40915.5	50000	40915.5	0.409151	no	no
IG_Rv0329c_Rv0330c	1	1	0	0	0	0	0.22771	0.22771	0	61385.5	61385.5	50000	50000	0.499995	no	no
IG_Rv0330c_Rv0331	27	27	9	5	5	2	6.17026	6.17026	2.05665	68872	68872	49210	49210	0.492095	no	no
IG_Rv0331_Rv0332	8	8	0	2	2	0	1.82096	1.82096	0	42030	42030	50000	42030	0.420296	no	no
IG_Rv0332_Rv0333	2	2	0	1	1	0	0.45666	0.45666	0	22833	22833	50000	22833	0.228328	no	no
IG_Rv0333_Rv0334	2	2	0	0	0	0	0.45582	0.45582	0	70198	70198	50000	50000	0.499995	no	no
IG_Rv0338c_Rv0339c	10	10	2	0	0	0	2.27983	2.27983	0.45688	96237.5	96237.5	70209	70209	0.702083	no	no
IG_Rv0339c_Rv0340	13	13	0	4	4	0	2.96129	2.96129	0	24835	24835	50000	24835	0.248348	no	no
IG_Rv0340_Rv0341	16	16	0	2	2	0	3.63697	3.63697	0	82464.5	82464.5	50000	50000	0.499995	no	no
IG_Rv0341_Rv0342	3	3	0	0	0	0	0.68613	0.68613	0	76991	76991	50000	50000	0.499995	no	no
IG_Rv0343_Rv0344c	5	5	0	1	1	0	1.14166	1.14166	0	52415	52415	50000	50000	0.499995	no	no
IG_Rv0344c_Rv0345	7	7	0	3	3	0	1.59922	1.59922	0	12650	12650	50000	12650	0.126499	no	no
IG_Rv0345_Rv0346c	1	1	0	0	0	0	0.22869	0.22869	0	61434.5	61434.5	50000	50000	0.499995	no	no
IG_Rv0346c_Rv0347	16	16	0	4	4	0	3.64632	3.64632	0	40214	40214	50000	40214	0.402136	no	no
IG_Rv0349_Rv0350	21	21	0	2	2	0	4.78852	4.78852	0	92924	92924	50000	50000	0.499995	no	no
IG_Rv0357c_Rv0358	5	5	0	1	1	0	1.13533	1.13533	0	52161	52161	50000	50000	0.499995	no	no
IG_Rv0358_Rv0359	2	2	0	0	0	0	0.45722	0.45722	0	70231.5	70231.5	50000	50000	0.499995	no	no
IG_Rv0360c_Rv0361	6	6	0	1	1	0	1.36752	1.36752	0	60018	60018	50000	50000	0.499995	no	no
IG_Rv0361_Rv0362	15	15	2	2	2	1	3.40798	3.40798	0.45718	79265.5	79265.5	22859	22859	0.228588	no	no
IG_Rv0362_Rv0363c	3	3	0	1	1	0	0.68148	0.68148	0	33488	33488	50000	33488	0.334877	no	no
IG_Rv0363c_Rv0364	12	12	2	2	2	0	2.73873	2.73873	0.45568	66808.5	66808.5	70165	66808.5	0.668078	no	no
IG_Rv0365c_Rv0366c	2	2	0	1	1	0	0.45652	0.45652	0	22826	22826	50000	22826	0.228258	no	no
IG_Rv0366c_Rv0367c	1	1	0	1	1	0	0.22834	0.22834	0	11417	11417	50000	11417	0.114169	no	no
IG_Rv0367c_Rv0368c	3	3	0	1	1	0	0.68823	0.68823	0	33784	33784	50000	33784	0.337837	no	no
IG_Rv0369c_Rv0370c	4	4	0	1	1	0	0.91364	0.91364	0	43521.5	43521.5	50000	43521.5	0.435211	no	no
IG_Rv0372c_Rv0373c	4	4	0	1	1	0	0.90921	0.90921	0	43399.5	43399.5	50000	43399.5	0.433991	no	no
IG_Rv0374c_Rv0375c	5	5	0	2	2	0	1.13924	1.13924	0	20118	20118	50000	20118	0.201178	no	no
IG_Rv0375c_Rv0376c	7	7	2	2	2	1	1.59234	1.59234	0.45624	34812	34812	22812	22812	0.228118	no	no
IG_Rv0376c_Rv0377	5	5	0	2	2	0	1.14143	1.14143	0	20255.5	20255.5	50000	20255.5	0.202553	no	no
IG_Rv0377_Rv0378	23	23	2	6	6	0	5.24341	5.24341	0.4569	34498.5	34498.5	70237	34498.5	0.344982	no	no
IG_Rv0378_Rv0379	2	2	0	0	0	0	0.45442	0.45442	0	70131.5	70131.5	50000	50000	0.499995	no	no
IG_Rv0379_Rv0380c	7	7	3	1	1	0	1.59673	1.59673	0.68222	66855.5	66855.5	76969	66855.5	0.668548	no	no
IG_Rv0380c_Rv0381c	9	9	0	2	2	0	2.0574	2.0574	0	49122	49122	50000	49122	0.491215	no	no
IG_Rv0382c_Rv0383c	4	4	0	2	2	0	0.90631	0.90631	0	13025.5	13025.5	50000	13025.5	0.130254	no	no
IG_Rv0383c_Rv0384c	6	6	0	0	0	0	1.36562	1.36562	0	89470	89470	50000	50000	0.499995	no	no
IG_Rv0384c_Rv0385	11	11	0	3	3	0	2.50536	2.50536	0	35070.5	35070.5	50000	35070.5	0.350701	no	no
IG_Rv0385_Rv0386	9	9	0	3	3	0	2.05004	2.05004	0	23237.5	23237.5	50000	23237.5	0.232373	no	no
IG_Rv0394c_Rv0395	3	3	0	0	0	0	0.68567	0.68567	0	77046	77046	50000	50000	0.499995	no	no
IG_Rv0395_Rv0396	1	1	0	0	0	0	0.22871	0.22871	0	61435.5	61435.5	50000	50000	0.499995	no	no
IG_Rv0397_Rv0397A	17	17	2	3	3	0	3.86961	3.86961	0.45654	67096.5	67096.5	70257.5	67096.5	0.670958	no	no
IG_Rv0397A_Rv0398c	3	3	0	0	0	0	0.6861	0.6861	0	77102.5	77102.5	50000	50000	0.499995	no	no
IG_Rv0400c_Rv0401	6	6	2	1	1	1	1.36501	1.36501	0.45274	59989	59989	22637	22637	0.226368	no	no
IG_Rv0401_Rv0402c	9	9	0	3	3	0	2.05369	2.05369	0	23315	23315	50000	23315	0.233148	no	no
IG_Rv0403c_Rv0404	28	28	0	6	6	0	6.3796	6.3796	0	55125	55125	50000	50000	0.499995	no	no
IG_Rv0406c_Rv0407	5	5	0	0	0	0	1.13786	1.13786	0	86207	86207	50000	50000	0.499995	no	no
IG_Rv0409_Rv0410c	4	4	0	1	1	0	0.91274	0.91274	0	43497	43497	50000	43497	0.434966	no	no
IG_Rv0412c_Rv0413	7	7	3	1	1	1	1.59374	1.59374	0.68164	66680.5	66680.5	33515	33515	0.335147	no	no
IG_Rv0414c_Rv0415	6	6	0	0	0	0	1.37284	1.37284	0	89469.5	89469.5	50000	50000	0.499995	no	no
IG_Rv0417_Rv0418	24	24	2	4	4	0	5.46561	5.46561	0.45591	74825	74825	70188	70188	0.701873	no	no
IG_Rv0418_Rv0419	5	5	0	3	3	0	1.13422	1.13422	0	4560.5	4560.5	50000	4560.5	0.0456045	no	no
IG_Rv0420c_Rv0421c	11	11	2	1	1	1	2.50982	2.50982	0.45314	84716	84716	22657	22657	0.226568	no	no
IG_Rv0422c_Rv0423c	2	2	0	1	1	0	0.45761	0.45761	0	22880.5	22880.5	50000	22880.5	0.228803	no	no
IG_Rv0423c_Rv0424c	8	8	2	2	2	0	1.82744	1.82744	0.4581	42249	42249	70263	42249	0.422486	no	no
IG_Rv0424c_Rv0425c	5	5	0	0	0	0	1.13951	1.13951	0	86267.5	86267.5	50000	50000	0.499995	no	no
IG_Rv0425c_Rv0426c	3	3	0	0	0	0	0.68479	0.68479	0	76983	76983	50000	50000	0.499995	no	no
IG_Rv0426c_Rv0427c	6	6	2	1	1	0	1.37285	1.37285	0.45639	60257.5	60257.5	70252	60257.5	0.602569	no	no
IG_Rv0429c_Rv0430	20	20	0	2	2	0	4.56019	4.56019	0	91458	91458	50000	50000	0.499995	no	no
IG_Rv0431_Rv0432	1	1	0	0	0	0	0.22841	0.22841	0	61420.5	61420.5	50000	50000	0.499995	no	no
IG_Rv0433_Rv0434	4	4	0	2	2	0	0.91074	0.91074	0	13149.5	13149.5	50000	13149.5	0.131494	no	no
IG_Rv0434_Rv0435c	10	10	2	1	1	0	2.29174	2.29174	0.45948	81701.5	81701.5	70359.5	70359.5	0.703588	no	no
IG_Rv0437c_Rv0438c	2	2	0	0	0	0	0.45568	0.45568	0	70165	70165	50000	50000	0.499995	no	no
IG_Rv0439c_Rv0440	12	12	0	2	2	0	2.74867	2.74867	0	67020.5	67020.5	50000	50000	0.499995	no	no
IG_Rv0440_Rv0441c	6	6	0	0	0	0	1.36752	1.36752	0	89463.5	89463.5	50000	50000	0.499995	no	no
IG_Rv0443_Rv0444c	6	6	0	2	2	0	1.36994	1.36994	0	27466	27466	50000	27466	0.274657	no	no
IG_Rv0444c_Rv0445c	6	6	2	2	2	0	1.37126	1.37126	0.45755	27593	27593	70263.5	27593	0.275927	no	no
IG_Rv0445c_Rv0446c	1	1	0	1	1	0	0.23046	0.23046	0	11523	11523	50000	11523	0.115229	no	no
IG_Rv0448c_Rv0449c	4	4	0	1	1	0	0.91364	0.91364	0	43553	43553	50000	43553	0.435526	no	no
IG_Rv0451c_Rv0452	24	24	2	6	6	0	5.47565	5.47565	0.45428	38638	38638	70173.5	38638	0.386376	no	no
IG_Rv0454_Rv0455c	12	12	0	2	2	0	2.73514	2.73514	0	66723	66723	50000	50000	0.499995	no	no
IG_Rv0455c_Rv0456c	3	3	0	2	2	0	0.68309	0.68309	0	7148.5	7148.5	50000	7148.5	0.0714843	no	no
IG_Rv0456B_Rv0457c	4	4	2	1	1	1	0.90777	0.90777	0.45387	43288	43288	22693.5	22693.5	0.226933	no	no
IG_Rv0456c_Rv0456A	23	23	4	4	4	1	5.24407	5.24407	0.91183	71675.5	71675.5	43450.5	43450.5	0.434501	no	no
IG_Rv0457c_Rv0458	12	12	0	2	2	0	2.73411	2.73411	0	66611.5	66611.5	50000	50000	0.499995	no	no
IG_Rv0459_Rv0460	4	4	0	2	2	0	0.91416	0.91416	0	13317	13317	50000	13317	0.133169	no	no
IG_Rv0460_Rv0461	4	4	0	2	2	0	0.91422	0.91422	0	13277	13277	50000	13277	0.132769	no	no
IG_Rv0461_Rv0462	5	5	0	1	1	0	1.14211	1.14211	0	52396.5	52396.5	50000	50000	0.499995	no	no
IG_Rv0462_Rv0463	1	1	0	0	0	0	0.22699	0.22699	0	61349.5	61349.5	50000	50000	0.499995	no	no
IG_Rv0465c_Rv0466	17	17	2	4	4	0	3.8787	3.8787	0.45533	45408	45408	70174.5	45408	0.454075	no	no
IG_Rv0466_Rv0467	24	24	2	6	6	0	5.47087	5.47087	0.45664	38582.5	38582.5	70228.5	38582.5	0.385821	no	no
IG_Rv0467_Rv0468	6	6	0	0	0	0	1.37263	1.37263	0	89433.5	89433.5	50000	50000	0.499995	no	no
IG_Rv0468_Rv0469	9	9	0	1	1	0	2.055	2.055	0	77301.5	77301.5	50000	50000	0.499995	no	no
IG_Rv0469_Rv0470c	8	8	0	3	3	0	1.82192	1.82192	0	17573	17573	50000	17573	0.175728	no	no
IG_Rv0470c_Rv0470A	9	9	0	4	4	0	2.04532	2.04532	0	7993	7993	50000	7993	0.0799292	no	no
IG_Rv0472c_Rv0473	12	12	2	3	3	0	2.72806	2.72806	0.45739	40960	40960	70302	40960	0.409596	no	no
IG_Rv0473_Rv0474	12	12	0	5	5	0	2.73296	2.73296	0	7491	7491	50000	7491	0.0749093	no	no
IG_Rv0474_Rv0475	23	23	2	4	4	0	5.24878	5.24878	0.45454	71703.5	71703.5	70159	70159	0.701583	no	no
IG_Rv0475_Rv0476	12	12	2	3	3	2	2.72912	2.72912	0.45552	40946	40946	2625.5	2625.5	0.0262547	no	no
IG_Rv0476_Rv0477	1	1	0	0	0	0	0.22817	0.22817	0	61408.5	61408.5	50000	50000	0.499995	no	no
IG_Rv0478_Rv0479c	6	6	0	0	0	0	1.36766	1.36766	0	89423	89423	50000	50000	0.499995	no	no
IG_Rv0480c_Rv0481c	76	76	63	15	15	14	17.3244	17.3244	14.3616	73020	73020	53324	53324	0.533235	no	no
IG_Rv0481c_Rv0482	2	2	0	0	0	0	0.45481	0.45481	0	70098	70098	50000	50000	0.499995	no	no
IG_Rv0482_Rv0483	4	4	0	0	0	0	0.9107	0.9107	0	82295	82295	50000	50000	0.499995	no	no
IG_Rv0484c_Rv0485	9	9	0	3	3	0	2.04404	2.04404	0	22972.5	22972.5	50000	22972.5	0.229723	no	no
IG_Rv0485_Rv0486	3	3	0	1	1	0	0.68048	0.68048	0	33436.5	33436.5	50000	33436.5	0.334362	no	no
IG_Rv0487_Rv0488	11	11	0	2	2	0	2.4994	2.4994	0	61236	61236	50000	50000	0.499995	no	no
IG_Rv0488_Rv0489	12	12	0	5	5	0	2.73339	2.73339	0	7518	7518	50000	7518	0.0751792	no	no
IG_Rv0489_Rv0490	12	12	0	5	5	0	2.7307	2.7307	0	7499	7499	50000	7499	0.0749893	no	no
IG_Rv0490_Rv0491	5	5	5	1	1	1	1.1459	1.1459	1.1459	52591.5	52591.5	52591.5	52591.5	0.52591	no	no
IG_Rv0495c_Rv0496	5	5	2	1	1	1	1.13775	1.13775	0.45308	52248.5	52248.5	22654	22654	0.226538	no	no
IG_Rv0497_Rv0498	3	3	2	1	1	0	0.68348	0.68348	0.4541	33576	33576	70135.5	33576	0.335757	no	no
IG_Rv0498_Rv0499	2	2	0	1	1	0	0.45828	0.45828	0	22914	22914	50000	22914	0.229138	no	no
IG_Rv0499_Rv0500	1	1	0	0	0	0	0.22797	0.22797	0	61398.5	61398.5	50000	50000	0.499995	no	no
IG_Rv0500_Rv0500A	12	12	5	2	2	1	2.73864	2.73864	1.14356	66765	66765	52407.5	52407.5	0.52407	no	no
IG_Rv0500A_Rv0500B	12	12	0	4	4	0	2.73335	2.73335	0	19886	19886	50000	19886	0.198858	no	no
IG_Rv0500B_Rv0501	7	7	0	1	1	0	1.59792	1.59792	0	66796.5	66796.5	50000	50000	0.499995	no	no
IG_Rv0503c_Rv0504c	2	2	0	1	1	0	0.45561	0.45561	0	22780.5	22780.5	50000	22780.5	0.227803	no	no
IG_Rv0504c_Rv0505c	21	21	14	6	6	6	4.78331	4.78331	3.19015	26197.5	26197.5	4942.5	4942.5	0.0494245	no	no
IG_Rv0505c_Rv0506	8	8	0	3	3	0	1.82425	1.82425	0	17638.5	17638.5	50000	17638.5	0.176383	no	no
IG_Rv0508_Rv0509	2	2	0	1	1	0	0.45353	0.45353	0	22676.5	22676.5	50000	22676.5	0.226763	no	no
IG_Rv0510_Rv0511	2	2	0	0	0	0	0.45843	0.45843	0	70253.5	70253.5	50000	50000	0.499995	no	no
IG_Rv0511_Rv0512	9	9	2	2	2	0	2.0543	2.0543	0.45767	49178.5	49178.5	70300	49178.5	0.49178	no	no
IG_Rv0512_Rv0513	2	2	0	0	0	0	0.45458	0.45458	0	70179	70179	50000	50000	0.499995	no	no
IG_Rv0516c_Rv0517	14	14	0	3	3	0	3.19883	3.19883	0	52781	52781	50000	50000	0.499995	no	no
IG_Rv0517_Rv0518	4	4	0	1	1	0	0.90991	0.90991	0	43414.5	43414.5	50000	43414.5	0.434141	no	no
IG_Rv0518_Rv0519c	12	12	0	3	3	0	2.74515	2.74515	0	41511	41511	50000	41511	0.415106	no	no
IG_Rv0519c_Rv0520	8	8	2	1	1	0	1.8189	1.8189	0.45575	72378.5	72378.5	70177	70177	0.701763	no	no
IG_Rv0521_Rv0522	6	6	0	1	1	0	1.36833	1.36833	0	60194	60194	50000	50000	0.499995	no	no
IG_Rv0523c_Rv0524	6	6	0	1	1	0	1.36623	1.36623	0	59975	59975	50000	50000	0.499995	no	no
IG_Rv0527_Rv0528	1	1	0	0	0	0	0.22917	0.22917	0	61458.5	61458.5	50000	50000	0.499995	no	no
IG_Rv0529_Rv0530	3	3	0	0	0	0	0.68188	0.68188	0	76865.5	76865.5	50000	50000	0.499995	no	no
IG_Rv0530A_Rv0531	1	1	0	0	0	0	0.2266	0.2266	0	61330	61330	50000	50000	0.499995	no	no
IG_Rv0533c_Rv0534c	8	8	0	0	0	0	1.82426	1.82426	0	93606	93606	50000	50000	0.499995	no	no
IG_Rv0534c_Rv0535	1	1	0	0	0	0	0.22894	0.22894	0	61447	61447	50000	50000	0.499995	no	no
IG_Rv0537c_Rv0538	18	18	0	4	4	0	4.1104	4.1104	0	50617	50617	50000	50000	0.499995	no	no
IG_Rv0538_Rv0539	2	2	0	0	0	0	0.45583	0.45583	0	70265.5	70265.5	50000	50000	0.499995	no	no
IG_Rv0542c_Rv0543c	3	3	0	0	0	0	0.68243	0.68243	0	77012	77012	50000	50000	0.499995	no	no
IG_Rv0543c_Rv0544c	3	3	0	0	0	0	0.68494	0.68494	0	77044	77044	50000	50000	0.499995	no	no
IG_Rv0545c_Rv0546c	16	16	4	4	4	1	3.64121	3.64121	0.91465	40048	40048	43578.5	40048	0.400476	no	no
IG_Rv0546c_Rv0547c	5	5	0	2	2	0	1.14109	1.14109	0	20193.5	20193.5	50000	20193.5	0.201933	no	no
IG_Rv0547c_Rv0548c	4	4	0	2	2	0	0.91374	0.91374	0	13271.5	13271.5	50000	13271.5	0.132714	no	no
IG_Rv0548c_Rv0549c	14	14	2	2	2	0	3.19581	3.19581	0.45477	75863	75863	70162	70162	0.701613	no	no
IG_Rv0550c_Rv0551c	14	14	0	2	2	0	3.19425	3.19425	0	75636	75636	50000	50000	0.499995	no	no
IG_Rv0551c_Rv0552	12	12	2	2	2	0	2.73975	2.73975	0.45513	66978.5	66978.5	70184	66978.5	0.669778	no	no
IG_Rv0554_Rv0555	1	1	0	0	0	0	0.22829	0.22829	0	61414.5	61414.5	50000	50000	0.499995	no	no
IG_Rv0556_Rv0557	2	2	0	0	0	0	0.45521	0.45521	0	70183.5	70183.5	50000	50000	0.499995	no	no
IG_Rv0557_Rv0558	1	1	0	0	0	0	0.22781	0.22781	0	61390.5	61390.5	50000	50000	0.499995	no	no
IG_Rv0558_Rv0559c	1	1	0	0	0	0	0.22853	0.22853	0	61426.5	61426.5	50000	50000	0.499995	no	no
IG_Rv0559c_Rv0560c	4	4	0	0	0	0	0.91506	0.91506	0	82235	82235	50000	50000	0.499995	no	no
IG_Rv0562_Rv0563	10	10	2	0	0	0	2.27815	2.27815	0.45758	96200	96200	70218	70218	0.702173	no	no
IG_Rv0563_Rv0564c	11	11	0	2	2	0	2.50474	2.50474	0	61285	61285	50000	50000	0.499995	no	no
IG_Rv0564c_Rv0565c	4	4	0	2	2	0	0.91094	0.91094	0	13249.5	13249.5	50000	13249.5	0.132494	no	no
IG_Rv0565c_Rv0566c	8	8	2	1	1	1	1.82097	1.82097	0.45301	72417	72417	22650.5	22650.5	0.226503	no	no
IG_Rv0566c_Rv0567	16	16	2	2	2	0	3.6512	3.6512	0.45556	82571	82571	70145	70145	0.701443	no	no
IG_Rv0567_Rv0568	4	4	0	2	2	0	0.9054	0.9054	0	13048.5	13048.5	50000	13048.5	0.130484	no	no
IG_Rv0568_Rv0569	8	8	2	2	2	0	1.82077	1.82077	0.45365	42108	42108	70117	42108	0.421076	no	no
IG_Rv0569_Rv0570	3	3	0	1	1	0	0.6863	0.6863	0	33748	33748	50000	33748	0.337477	no	no
IG_Rv0570_Rv0571c	14	14	11	6	6	5	3.18675	3.18675	2.50176	4986	4986	5117	4986	0.0498595	no	no
IG_Rv0571c_Rv0572c	9	9	0	1	1	0	2.04698	2.04698	0	77174	77174	50000	50000	0.499995	no	no
IG_Rv0572c_Rv0573c	40	40	5	7	7	1	9.11257	9.11257	1.13825	77987	77987	52296.5	52296.5	0.52296	no	no
IG_Rv0574c_Rv0575c	11	11	2	2	2	0	2.5055	2.5055	0.45296	61406	61406	70056	61406	0.614054	no	no
IG_Rv0575c_Rv0576	12	12	0	2	2	0	2.7392	2.7392	0	66768.5	66768.5	50000	50000	0.499995	no	no
IG_Rv0579_Rv0580c	5	5	0	0	0	0	1.14006	1.14006	0	86318	86318	50000	50000	0.499995	no	no
IG_Rv0580c_Rv0581	4	4	2	0	0	0	0.90923	0.90923	0.45536	82198.5	82198.5	70175	70175	0.701743	no	no
IG_Rv0582_Rv0583c	3	3	0	1	1	0	0.68135	0.68135	0	33462.5	33462.5	50000	33462.5	0.334622	no	no
IG_Rv0583c_Rv0584	6	6	0	3	3	0	1.37605	1.37605	0	8332.5	8332.5	50000	8332.5	0.0833242	no	no
IG_Rv0585c_Rv0586	36	36	18	10	10	6	8.20666	8.20666	4.09902	23713	23713	15074	15074	0.150738	no	no
IG_Rv0594_Rv0595c	3	3	2	0	0	0	0.68527	0.68527	0.45547	76996.5	76996.5	70136	70136	0.701353	no	no
IG_Rv0596c_Rv0597c	17	17	5	2	2	0	3.87905	3.87905	1.14263	85460	85460	86346	85460	0.854591	no	no
IG_Rv0597c_Rv0598c	19	19	0	1	1	0	4.32922	4.32922	0	97183.5	97183.5	50000	50000	0.499995	no	no
IG_Rv0599c_Rv0600c	8	8	2	4	4	1	1.82339	1.82339	0.45543	5269	5269	22771.5	5269	0.0526895	no	no
IG_Rv0600c_Rv0601c	2	2	0	0	0	0	0.45721	0.45721	0	70219	70219	50000	50000	0.499995	no	no
IG_Rv0601c_Rv0602c	1	1	0	0	0	0	0.22873	0.22873	0	61436.5	61436.5	50000	50000	0.499995	no	no
IG_Rv0602c_Rv0603	6	6	0	2	2	0	1.36961	1.36961	0	27446	27446	50000	27446	0.274457	no	no
IG_Rv0603_Rv0604	3	3	0	1	1	0	0.68509	0.68509	0	33665.5	33665.5	50000	33665.5	0.336652	no	no
IG_Rv0604_Rv0605	18	18	0	5	5	0	4.09169	4.09169	0	29913	29913	50000	29913	0.299127	no	no
IG_Rv0606_Rv0607	1	1	0	0	0	0	0.22887	0.22887	0	61443.5	61443.5	50000	50000	0.499995	no	no
IG_Rv0607_Rv0608	10	10	3	3	3	2	2.2794	2.2794	0.68709	29065	29065	7186.5	7186.5	0.0718643	no	no
IG_Rv0609A_Rv0610c	64	64	25	34	34	23	14.5757	14.5757	5.6849	0	0	0	0	0	no	no
IG_Rv0610c_Rv0611c	2	2	0	0	0	0	0.45635	0.45635	0	70226.5	70226.5	50000	50000	0.499995	no	no
IG_Rv0612_Rv0613c	3	3	0	0	0	0	0.68479	0.68479	0	77087	77087	50000	50000	0.499995	no	no
IG_Rv0617_Rv0618	7	7	0	0	0	0	1.59219	1.59219	0	91773	91773	50000	50000	0.499995	no	no
IG_Rv0620_Rv0621	21	21	0	6	6	0	4.79127	4.79127	0	26317.5	26317.5	50000	26317.5	0.263172	no	no
IG_Rv0621_Rv0622	7	7	0	1	1	0	1.59418	1.59418	0	66709	66709	50000	50000	0.499995	no	no
IG_Rv0622_Rv0623	11	11	0	5	5	0	2.50296	2.50296	0	5140.5	5140.5	50000	5140.5	0.0514045	no	no
IG_Rv0624_Rv0625c	2	2	0	1	1	0	0.45812	0.45812	0	22906	22906	50000	22906	0.229058	no	no
IG_Rv0625c_Rv0626	7	7	2	1	1	0	1.5956	1.5956	0.45691	66742.5	66742.5	70196	66742.5	0.667418	no	no
IG_Rv0627_Rv0628c	2	2	0	0	0	0	0.45336	0.45336	0	70143	70143	50000	50000	0.499995	no	no
IG_Rv0628c_Rv0629c	9	9	0	0	0	0	2.04904	2.04904	0	95144.5	95144.5	50000	50000	0.499995	no	no
IG_Rv0631c_Rv0632c	22	22	4	4	4	0	5.01885	5.01885	0.9095	67976.5	67976.5	82221.5	67976.5	0.679758	no	no
IG_Rv0632c_Rv0633c	1	1	0	0	0	0	0.22782	0.22782	0	61391	61391	50000	50000	0.499995	no	no
IG_Rv0633c_Rv0634c	7	7	2	2	2	1	1.5948	1.5948	0.45764	34918	34918	22882	22882	0.228818	no	no
IG_Rv0634A_Rv0634B	15	15	0	2	2	0	3.42401	3.42401	0	79421	79421	50000	50000	0.499995	no	no
IG_Rv0634B_Rv0635	4	4	2	2	2	2	0.91253	0.91253	0.45614	13253	13253	2549.5	2549.5	0.0254947	no	no
IG_Rv0634c_Rv0634A	5	5	0	1	1	0	1.13669	1.13669	0	52185.5	52185.5	50000	50000	0.499995	no	no
IG_Rv0637_Rv0638	28	28	0	2	2	0	6.36922	6.36922	0	98095	98095	50000	50000	0.499995	no	no
IG_Rv0639_Rv0640	1	1	0	0	0	0	0.22794	0.22794	0	61397	61397	50000	50000	0.499995	no	no
IG_Rv0640_Rv0641	5	5	0	0	0	0	1.13699	1.13699	0	86192	86192	50000	50000	0.499995	no	no
IG_Rv0641_Rv0642c	11	11	4	4	4	2	2.50783	2.50783	0.91522	15554	15554	13306.5	13306.5	0.133064	no	no
IG_Rv0642c_Rv0643c	4	4	0	0	0	0	0.90801	0.90801	0	82124	82124	50000	50000	0.499995	no	no
IG_Rv0643c_Rv0644c	12	12	4	5	5	2	2.73838	2.73838	0.91309	7612.5	7612.5	13268	7612.5	0.0761242	no	no
IG_Rv0644c_Rv0645c	19	19	4	3	3	0	4.33434	4.33434	0.91345	75192.5	75192.5	82246.5	75192.5	0.751917	no	no
IG_Rv0646c_Rv0647c	3	3	0	1	1	0	0.68377	0.68377	0	33604.5	33604.5	50000	33604.5	0.336042	no	no
IG_Rv0647c_Rv0648	5	5	0	0	0	0	1.13922	1.13922	0	86304.5	86304.5	50000	50000	0.499995	no	no
IG_Rv0650_Rv0651	23	23	0	3	3	0	5.24475	5.24475	0	86389.5	86389.5	50000	50000	0.499995	no	no
IG_Rv0651_Rv0652	4	4	0	2	2	0	0.90816	0.90816	0	13143.5	13143.5	50000	13143.5	0.131434	no	no
IG_Rv0653c_Rv0654	9	9	0	2	2	0	2.05329	2.05329	0	49129.5	49129.5	50000	49129.5	0.49129	no	no
IG_Rv0655_Rv0656c	26	26	0	8	8	0	5.92592	5.92592	0	17046	17046	50000	17046	0.170458	no	no
IG_Rv0656c_Rv0657c	9	9	2	4	4	1	2.05463	2.05463	0.45931	8072	8072	22965.5	8072	0.0807192	no	no
IG_Rv0657c_Rv0658c	4	4	0	3	3	0	0.91881	0.91881	0	2184	2184	50000	2184	0.0218398	no	no
IG_Rv0658c_Rv0659c	18	18	0	4	4	0	4.10323	4.10323	0	50260	50260	50000	50000	0.499995	no	no
IG_Rv0660c_Rv0661c	20	20	16	2	2	2	4.55237	4.55237	3.6484	91354	91354	82625	82625	0.826242	no	no
IG_Rv0662c_Rv0663	3	3	0	0	0	0	0.68316	0.68316	0	76988.5	76988.5	50000	50000	0.499995	no	no
IG_Rv0663_Rv0664	5	5	0	1	1	0	1.13506	1.13506	0	52149	52149	50000	50000	0.499995	no	no
IG_Rv0666_Rv0667	38	38	4	6	6	1	8.64162	8.64162	0.90766	84188.5	84188.5	43335.5	43335.5	0.433351	no	no
IG_Rv0667_Rv0668	1	1	0	0	0	0	0.22889	0.22889	0	61444.5	61444.5	50000	50000	0.499995	no	no
IG_Rv0668_Rv0669c	29	29	4	10	10	0	6.61736	6.61736	0.90866	7688.5	7688.5	82169.5	7688.5	0.0768842	no	no
IG_Rv0669c_Rv0670	14	14	0	2	2	0	3.18492	3.18492	0	75636	75636	50000	50000	0.499995	no	no
IG_Rv0670_Rv0671	3	3	0	2	2	0	0.68322	0.68322	0	7172	7172	50000	7172	0.0717193	no	no
IG_Rv0671_Rv0672	3	3	0	0	0	0	0.68736	0.68736	0	77108.5	77108.5	50000	50000	0.499995	no	no
IG_Rv0673_Rv0674	1	1	0	0	0	0	0.2274	0.2274	0	61370	61370	50000	50000	0.499995	no	no
IG_Rv0675_Rv0676c	2	2	0	0	0	0	0.45763	0.45763	0	70240.5	70240.5	50000	50000	0.499995	no	no
IG_Rv0677c_Rv0678	8	8	2	2	2	1	1.82923	1.82923	0.46184	42312	42312	23092	23092	0.230918	no	no
IG_Rv0678_Rv0679c	2	2	0	1	1	0	0.45923	0.45923	0	22961.5	22961.5	50000	22961.5	0.229613	no	no
IG_Rv0680c_Rv0681	17	17	0	4	4	0	3.87311	3.87311	0	45248.5	45248.5	50000	45248.5	0.45248	no	no
IG_Rv0681_Rv0682	22	22	4	5	5	0	5.01061	5.01061	0.91365	48485	48485	82179.5	48485	0.484845	no	no
IG_Rv0683_Rv0684	6	6	0	2	2	0	1.37011	1.37011	0	27561.5	27561.5	50000	27561.5	0.275612	no	no
IG_Rv0684_Rv0685	11	11	0	2	2	0	2.50587	2.50587	0	61387	61387	50000	50000	0.499995	no	no
IG_Rv0685_Rv0686	19	19	0	7	7	0	4.32655	4.32655	0	8330	8330	50000	8330	0.0832992	no	no
IG_Rv0686_Rv0687	13	13	0	2	2	0	2.96932	2.96932	0	71490.5	71490.5	50000	50000	0.499995	no	no
IG_Rv0689c_Rv0690c	22	22	2	4	4	0	5.01416	5.01416	0.45363	67841.5	67841.5	70095.5	67841.5	0.678408	no	no
IG_Rv0694_Rv0695	26	26	11	6	6	3	5.9229	5.9229	2.5043	46967.5	46967.5	34999	34999	0.349987	no	no
IG_Rv0697_Rv0698	34	34	2	8	8	1	7.75469	7.75469	0.45739	44766.5	44766.5	22869.5	22869.5	0.228693	no	no
IG_Rv0698_Rv0699	8	8	0	2	2	0	1.82151	1.82151	0	42136	42136	50000	42136	0.421356	no	no
IG_Rv0699_Rv0700	46	46	6	8	8	0	10.4814	10.4814	1.36374	80162	80162	89342	80162	0.801612	no	no
IG_Rv0700_Rv0701	3	3	2	0	0	0	0.68563	0.68563	0.45634	77028.5	77028.5	70187.5	70187.5	0.701868	no	no
IG_Rv0703_Rv0704	3	3	0	0	0	0	0.68409	0.68409	0	77083.5	77083.5	50000	50000	0.499995	no	no
IG_Rv0704_Rv0705	4	4	0	1	1	0	0.91441	0.91441	0	43572.5	43572.5	50000	43572.5	0.435721	no	no
IG_Rv0710_Rv0711	11	11	2	5	5	2	2.5132	2.5132	0.45749	5343	5343	2592	2592	0.0259197	no	no
IG_Rv0711_Rv0712	1	1	0	0	0	0	0.23	0.23	0	61500	61500	50000	50000	0.499995	no	no
IG_Rv0712_Rv0713	23	23	2	1	1	0	5.24126	5.24126	0.45683	98818.5	98818.5	70209	70209	0.702083	no	no
IG_Rv0713_Rv0714	36	36	4	11	11	1	8.19611	8.19611	0.90914	13794	13794	43394.5	13794	0.137939	no	no
IG_Rv0717_Rv0718	10	10	0	0	0	0	2.27523	2.27523	0	96247.5	96247.5	50000	50000	0.499995	no	no
IG_Rv0718_Rv0719	2	2	0	1	1	0	0.45815	0.45815	0	22907.5	22907.5	50000	22907.5	0.229073	no	no
IG_Rv0720_Rv0721	1	1	0	1	1	0	0.22783	0.22783	0	11391.5	11391.5	50000	11391.5	0.113914	no	no
IG_Rv0723_Rv0724	3	3	2	1	1	1	0.68819	0.68819	0.45912	33829.5	33829.5	22956	22956	0.229558	no	no
IG_Rv0725c_Rv0726c	3	3	0	0	0	0	0.68019	0.68019	0	76880	76880	50000	50000	0.499995	no	no
IG_Rv0726c_Rv0727c	12	12	0	1	1	0	2.73281	2.73281	0	87690.5	87690.5	50000	50000	0.499995	no	no
IG_Rv0728c_Rv0729	2	2	0	0	0	0	0.45513	0.45513	0	70164	70164	50000	50000	0.499995	no	no
IG_Rv0730_Rv0731c	4	4	0	0	0	0	0.90961	0.90961	0	82158.5	82158.5	50000	50000	0.499995	no	no
IG_Rv0731c_Rv0732	19	19	4	3	3	1	4.3254	4.3254	0.9098	74972	74972	43388.5	43388.5	0.433881	no	no
IG_Rv0734_Rv0735	4	4	0	1	1	0	0.91496	0.91496	0	43595	43595	50000	43595	0.435946	no	no
IG_Rv0735_Rv0736	5	5	0	3	3	0	1.1432	1.1432	0	4658.5	4658.5	50000	4658.5	0.0465845	no	no
IG_Rv0736_Rv0737	23	23	0	6	6	0	5.2375	5.2375	0	34236	34236	50000	34236	0.342357	no	no
IG_Rv0737_Rv0738	38	38	17	10	10	4	8.64174	8.64174	3.8719	29491.5	29491.5	45375	29491.5	0.294912	no	no
IG_Rv0738_Rv0739	12	12	0	6	6	0	2.73895	2.73895	0	2158	2158	50000	2158	0.0215798	no	no
IG_Rv0739_Rv0740	8	8	2	0	0	0	1.82208	1.82208	0.45539	93634.5	93634.5	70166.5	70166.5	0.701658	no	no
IG_Rv0744c_Rv0745	20	20	4	4	4	2	4.55445	4.55445	0.91077	59596	59596	13231	13231	0.132309	no	no
IG_Rv0748_Rv0749	2	2	0	0	0	0	0.45606	0.45606	0	70187.5	70187.5	50000	50000	0.499995	no	no
IG_Rv0749_Rv0749A	2	2	0	0	0	0	0.45745	0.45745	0	70213	70213	50000	50000	0.499995	no	no
IG_Rv0749A_Rv0750	27	27	13	3	3	1	6.15188	6.15188	2.96137	92908.5	92908.5	89990.5	89990.5	0.899896	no	no
IG_Rv0750_Rv0751c	1	1	0	0	0	0	0.2264	0.2264	0	61320	61320	50000	50000	0.499995	no	no
IG_Rv0751c_Rv0752c	1	1	0	0	0	0	0.22819	0.22819	0	61409.5	61409.5	50000	50000	0.499995	no	no
IG_Rv0756c_Rv0757	10	10	0	2	2	0	2.28042	2.28042	0	55511	55511	50000	50000	0.499995	no	no
IG_Rv0757_Rv0758	4	4	0	1	1	0	0.90887	0.90887	0	43371.5	43371.5	50000	43371.5	0.433711	no	no
IG_Rv0759c_Rv0760c	6	6	0	0	0	0	1.36839	1.36839	0	89355.5	89355.5	50000	50000	0.499995	no	no
IG_Rv0761c_Rv0762c	5	5	0	1	1	0	1.13881	1.13881	0	52251	52251	50000	50000	0.499995	no	no
IG_Rv0763c_Rv0764c	1	1	0	0	0	0	0.22522	0.22522	0	61261	61261	50000	50000	0.499995	no	no
IG_Rv0767c_Rv0768	24	24	4	5	5	3	5.474	5.474	0.91214	57239	57239	2101	2101	0.0210098	no	no
IG_Rv0768_Rv0769	1	1	0	1	1	0	0.22794	0.22794	0	11397	11397	50000	11397	0.113969	no	no
IG_Rv0769_Rv0770	5	5	0	2	2	0	1.13613	1.13613	0	19983.5	19983.5	50000	19983.5	0.199833	no	no
IG_Rv0771_Rv0772	1	1	0	0	0	0	0.22768	0.22768	0	61384	61384	50000	50000	0.499995	no	no
IG_Rv0773c_Rv0774c	4	4	0	0	0	0	0.91111	0.91111	0	82197.5	82197.5	50000	50000	0.499995	no	no
IG_Rv0774c_Rv0775	4	4	0	1	1	0	0.91166	0.91166	0	43473.5	43473.5	50000	43473.5	0.434731	no	no
IG_Rv0776c_Rv0777	14	14	2	2	2	0	3.19306	3.19306	0.45381	75671	75671	70127	70127	0.701263	no	no
IG_Rv0779c_Rv0780	1	1	0	0	0	0	0.22944	0.22944	0	61472	61472	50000	50000	0.499995	no	no
IG_Rv0782_Rv0783c	30	30	2	4	4	0	6.84427	6.84427	0.45531	89160.5	89160.5	70121.5	70121.5	0.701208	no	no
IG_Rv0783c_Rv0784	4	4	0	0	0	0	0.91693	0.91693	0	82404.5	82404.5	50000	50000	0.499995	no	no
IG_Rv0784_Rv0785	1	1	0	1	1	0	0.22754	0.22754	0	11377	11377	50000	11377	0.113769	no	no
IG_Rv0785_Rv0786c	4	4	0	0	0	0	0.91543	0.91543	0	82260	82260	50000	50000	0.499995	no	no
IG_Rv0787_Rv0787A	9	9	0	2	2	0	2.05011	2.05011	0	48882	48882	50000	48882	0.488815	no	no
IG_Rv0792c_Rv0793	16	16	7	9	9	5	3.64279	3.64279	1.59423	236	236	458	236	0.00235998	no	no
IG_Rv0793_Rv0794c	5	5	0	0	0	0	1.13551	1.13551	0	86250	86250	50000	50000	0.499995	no	no
IG_Rv0799c_Rv0800	3	3	0	1	1	0	0.68229	0.68229	0	33538	33538	50000	33538	0.335377	no	no
IG_Rv0800_Rv0801	1	1	0	0	0	0	0.23081	0.23081	0	61540.5	61540.5	50000	50000	0.499995	no	no
IG_Rv0802c_Rv0803	12	12	2	2	2	0	2.73621	2.73621	0.45578	66734	66734	70212	66734	0.667333	no	no
IG_Rv0804_Rv0805	13	13	4	1	1	0	2.95823	2.95823	0.90982	89788	89788	82178	82178	0.821772	no	no
IG_Rv0806c_Rv0807	13	13	0	5	5	0	2.97178	2.97178	0	10525	10525	50000	10525	0.105249	no	no
IG_Rv0807_Rv0808	5	5	0	0	0	0	1.13462	1.13462	0	86211.5	86211.5	50000	50000	0.499995	no	no
IG_Rv0808_Rv0809	1	1	0	0	0	0	0.22719	0.22719	0	61359.5	61359.5	50000	50000	0.499995	no	no
IG_Rv0809_Rv0810c	3	3	0	0	0	0	0.68355	0.68355	0	76999.5	76999.5	50000	50000	0.499995	no	no
IG_Rv0810c_Rv0811c	12	12	2	6	6	2	2.73863	2.73863	0.45611	2231.5	2231.5	2594	2231.5	0.0223148	no	no
IG_Rv0811c_Rv0812	5	5	0	0	0	0	1.1381	1.1381	0	86329.5	86329.5	50000	50000	0.499995	no	no
IG_Rv0812_Rv0813c	2	2	0	0	0	0	0.45532	0.45532	0	70134.5	70134.5	50000	50000	0.499995	no	no
IG_Rv0813c_Rv0814c	11	11	0	1	1	0	2.4978	2.4978	0	84602.5	84602.5	50000	50000	0.499995	no	no
IG_Rv0815c_Rv0816c	19	19	0	5	5	0	4.33483	4.33483	0	34778	34778	50000	34778	0.347777	no	no
IG_Rv0817c_Rv0818	9	9	0	2	2	0	2.04597	2.04597	0	48818.5	48818.5	50000	48818.5	0.48818	no	no
IG_Rv0819_Rv0820	2	2	0	0	0	0	0.45976	0.45976	0	70351	70351	50000	50000	0.499995	no	no
IG_Rv0820_Rv0821c	2	2	0	0	0	0	0.45337	0.45337	0	70116.5	70116.5	50000	50000	0.499995	no	no
IG_Rv0821c_Rv0822c	4	4	0	0	0	0	0.90992	0.90992	0	82147	82147	50000	50000	0.499995	no	no
IG_Rv0822c_Rv0823c	11	11	2	1	1	0	2.50418	2.50418	0.4557	84700.5	84700.5	70207.5	70207.5	0.702068	no	no
IG_Rv0823c_Rv0824c	6	6	2	2	2	0	1.37061	1.37061	0.45888	27565.5	27565.5	70303.5	27565.5	0.275652	no	no
IG_Rv0824c_Rv0825c	11	11	0	3	3	0	2.50813	2.50813	0	35139.5	35139.5	50000	35139.5	0.351391	no	no
IG_Rv0825c_Rv0826	7	7	0	2	2	0	1.59995	1.59995	0	35001	35001	50000	35001	0.350006	no	no
IG_Rv0826_Rv0827c	4	4	2	0	0	0	0.91017	0.91017	0.45597	82159	82159	70162	70162	0.701613	no	no
IG_Rv0827c_Rv0828c	7	7	2	2	2	1	1.59894	1.59894	0.45753	35021	35021	22876.5	22876.5	0.228763	no	no
IG_Rv0829_Rv0830	12	12	0	2	2	0	2.74096	2.74096	0	66819.5	66819.5	50000	50000	0.499995	no	no
IG_Rv0830_Rv0831c	2	2	0	0	0	0	0.45461	0.45461	0	70123	70123	50000	50000	0.499995	no	no
IG_Rv0835_Rv0836c	52	52	0	8	8	0	11.8494	11.8494	0	89881.5	89881.5	50000	50000	0.499995	no	no
IG_Rv0836c_Rv0837c	8	8	0	1	1	0	1.82621	1.82621	0	72551.5	72551.5	50000	50000	0.499995	no	no
IG_Rv0837c_Rv0838	73	73	28	17	17	6	16.6263	16.6263	6.37919	45117	45117	55040.5	45117	0.451165	no	no
IG_Rv0838_Rv0839	13	13	2	5	5	0	2.95295	2.95295	0.45532	10298	10298	70273	10298	0.102979	no	no
IG_Rv0839_Rv0840c	6	6	0	0	0	0	1.36081	1.36081	0	89303.5	89303.5	50000	50000	0.499995	no	no
IG_Rv0840c_Rv0841	18	18	0	8	8	0	4.09348	4.09348	0	2263.5	2263.5	50000	2263.5	0.0226348	no	no
IG_Rv0841_Rv0842	19	19	0	4	4	0	4.32541	4.32541	0	54957.5	54957.5	50000	50000	0.499995	no	no
IG_Rv0843_Rv0844c	5	5	0	1	1	0	1.13994	1.13994	0	52323.5	52323.5	50000	50000	0.499995	no	no
IG_Rv0844c_Rv0845	2	2	0	0	0	0	0.45621	0.45621	0	70247	70247	50000	50000	0.499995	no	no
IG_Rv0845_Rv0846c	16	16	0	4	4	0	3.65334	3.65334	0	40295.5	40295.5	50000	40295.5	0.402951	no	no
IG_Rv0846c_Rv0847	18	18	6	5	5	3	4.1118	4.1118	1.3657	30292.5	30292.5	8130	8130	0.0812992	no	no
IG_Rv0847_Rv0848	9	9	0	3	3	0	2.045	2.045	0	23092.5	23092.5	50000	23092.5	0.230923	no	no
IG_Rv0851c_Rv0852	8	8	0	1	1	0	1.82302	1.82302	0	72476.5	72476.5	50000	50000	0.499995	no	no
IG_Rv0852_Rv0853c	3	3	0	1	1	0	0.68916	0.68916	0	33831	33831	50000	33831	0.338307	no	no
IG_Rv0853c_Rv0854	6	6	0	1	1	0	1.37032	1.37032	0	60093	60093	50000	50000	0.499995	no	no
IG_Rv0855_Rv0856	9	9	0	4	4	0	2.0485	2.0485	0	7976	7976	50000	7976	0.0797592	no	no
IG_Rv0856_Rv0857	2	2	0	1	1	0	0.45817	0.45817	0	22908.5	22908.5	50000	22908.5	0.229083	no	no
IG_Rv0858c_Rv0859	11	11	0	3	3	0	2.5103	2.5103	0	35156.5	35156.5	50000	35156.5	0.351561	no	no
IG_Rv0860_Rv0861c	4	4	0	0	0	0	0.91212	0.91212	0	82199	82199	50000	50000	0.499995	no	no
IG_Rv0861c_Rv0862c	8	8	2	2	2	1	1.83052	1.83052	0.45924	42352	42352	22962	22962	0.229618	no	no
IG_Rv0867c_Rv0868c	55	55	13	17	17	4	12.5403	12.5403	2.96249	8200.5	8200.5	24723	8200.5	0.0820042	no	no
IG_Rv0868c_Rv0869c	1	1	0	0	0	0	0.22801	0.22801	0	61400.5	61400.5	50000	50000	0.499995	no	no
IG_Rv0870c_Rv0871	16	16	2	4	4	0	3.64384	3.64384	0.45175	40053	40053	69977.5	40053	0.400526	no	no
IG_Rv0873_Rv0874c	6	6	0	2	2	0	1.37063	1.37063	0	27533	27533	50000	27533	0.275327	no	no
IG_Rv0874c_Rv0875c	3	3	0	1	1	0	0.68192	0.68192	0	33494.5	33494.5	50000	33494.5	0.334942	no	no
IG_Rv0876c_Rv0877	15	15	2	4	4	0	3.41611	3.41611	0.4574	35098.5	35098.5	70240.5	35098.5	0.350981	no	no
IG_Rv0879c_Rv0880	12	12	0	4	4	0	2.73999	2.73999	0	20080	20080	50000	20080	0.200798	no	no
IG_Rv0883c_Rv0884c	11	11	0	1	1	0	2.50252	2.50252	0	84774.5	84774.5	50000	50000	0.499995	no	no
IG_Rv0884c_Rv0885	25	25	3	6	6	1	5.69605	5.69605	0.68219	42883.5	42883.5	33529	33529	0.335287	no	no
IG_Rv0887c_Rv0888	96	96	9	23	23	2	21.8897	21.8897	2.04728	38648	38648	48883.5	38648	0.386476	no	no
IG_Rv0888_Rv0889c	2	2	0	0	0	0	0.45628	0.45628	0	70208.5	70208.5	50000	50000	0.499995	no	no
IG_Rv0889c_Rv0890c	7	7	0	0	0	0	1.595	1.595	0	91800	91800	50000	50000	0.499995	no	no
IG_Rv0891c_Rv0892	27	27	2	5	5	1	6.15474	6.15474	0.45679	68603.5	68603.5	22839.5	22839.5	0.228393	no	no
IG_Rv0893c_Rv0894	20	20	0	1	1	0	4.56769	4.56769	0	97756	97756	50000	50000	0.499995	no	no
IG_Rv0894_Rv0895	5	5	2	1	1	0	1.13557	1.13557	0.45592	52200.5	52200.5	70197.5	52200.5	0.522	no	no
IG_Rv0895_Rv0896	10	10	0	3	3	0	2.27782	2.27782	0	29095.5	29095.5	50000	29095.5	0.290952	no	no
IG_Rv0896_Rv0897c	6	6	2	1	1	0	1.36302	1.36302	0.45434	59974.5	59974.5	70126	59974.5	0.599739	no	no
IG_Rv0897c_Rv0898c	2	2	0	0	0	0	0.45672	0.45672	0	70209	70209	50000	50000	0.499995	no	no
IG_Rv0898c_Rv0899	15	15	0	4	4	0	3.41778	3.41778	0	35091	35091	50000	35091	0.350906	no	no
IG_Rv0901_Rv0902c	2	2	0	0	0	0	0.45233	0.45233	0	70091	70091	50000	50000	0.499995	no	no
IG_Rv0903c_Rv0904c	13	13	0	1	1	0	2.96572	2.96572	0	89946.5	89946.5	50000	50000	0.499995	no	no
IG_Rv0905_Rv0906	1	1	0	1	1	0	0.22822	0.22822	0	11411	11411	50000	11411	0.114109	no	no
IG_Rv0906_Rv0907	4	4	0	0	0	0	0.91151	0.91151	0	82255.5	82255.5	50000	50000	0.499995	no	no
IG_Rv0908_Rv0909	31	31	6	5	5	0	7.07737	7.07737	1.37127	80590	80590	89468.5	80590	0.805892	no	no
IG_Rv0910_Rv0911	7	7	0	2	2	0	1.59189	1.59189	0	34762	34762	50000	34762	0.347617	no	no
IG_Rv0911_Rv0912	4	4	0	3	3	0	0.90923	0.90923	0	2114	2114	50000	2114	0.0211398	no	no
IG_Rv0912_Rv0913c	23	23	2	1	1	0	5.23708	5.23708	0.45646	98889.5	98889.5	70255.5	70255.5	0.702548	no	no
IG_Rv0917_Rv0918	21	21	0	7	7	0	4.79351	4.79351	0	13574.5	13574.5	50000	13574.5	0.135744	no	no
IG_Rv0924c_Rv0925c	5	5	0	1	1	0	1.13685	1.13685	0	52194.5	52194.5	50000	50000	0.499995	no	no
IG_Rv0925c_Rv0926c	8	8	0	4	4	0	1.82056	1.82056	0	5167	5167	50000	5167	0.0516695	no	no
IG_Rv0926c_Rv0927c	1	1	0	0	0	0	0.23114	0.23114	0	61557	61557	50000	50000	0.499995	no	no
IG_Rv0927c_Rv0928	16	16	0	4	4	0	3.65376	3.65376	0	40410.5	40410.5	50000	40410.5	0.404101	no	no
IG_Rv0931c_Rv0932c	4	4	2	2	2	1	0.91421	0.91421	0.45888	13307	13307	22944	13307	0.133069	no	no
IG_Rv0932c_Rv0933	16	16	2	1	1	0	3.65115	3.65115	0.4567	94660	94660	70223	70223	0.702223	no	no
IG_Rv0933_Rv0934	4	4	0	0	0	0	0.90758	0.90758	0	82129.5	82129.5	50000	50000	0.499995	no	no
IG_Rv0934_Rv0935	1	1	0	0	0	0	0.22936	0.22936	0	61468	61468	50000	50000	0.499995	no	no
IG_Rv0937c_Rv0938	9	9	0	2	2	0	2.04926	2.04926	0	48869	48869	50000	48869	0.488685	no	no
IG_Rv0939_Rv0940c	21	21	2	5	5	0	4.77738	4.77738	0.45197	43780	43780	70070.5	43780	0.437796	no	no
IG_Rv0940c_Rv0941c	7	7	0	2	2	0	1.59576	1.59576	0	34863.5	34863.5	50000	34863.5	0.348632	no	no
IG_Rv0941c_Rv0942	4	4	0	3	3	0	0.90756	0.90756	0	2071	2071	50000	2071	0.0207098	no	no
IG_Rv0942_Rv0943c	2	2	0	0	0	0	0.4553	0.4553	0	70184.5	70184.5	50000	50000	0.499995	no	no
IG_Rv0943c_Rv0944	2	2	0	0	0	0	0.45466	0.45466	0	70141	70141	50000	50000	0.499995	no	no
IG_Rv0945_Rv0946c	4	4	0	0	0	0	0.92081	0.92081	0	82455	82455	50000	50000	0.499995	no	no
IG_Rv0946c_Rv0947c	50	50	2	14	14	0	11.3827	11.3827	0.45569	19000.5	19000.5	70192.5	19000.5	0.190003	no	no
IG_Rv0947c_Rv0948c	5	5	0	2	2	0	1.13278	1.13278	0	19940.5	19940.5	50000	19940.5	0.199403	no	no
IG_Rv0948c_Rv0949	20	20	0	1	1	0	4.55548	4.55548	0	97771	97771	50000	50000	0.499995	no	no
IG_Rv0949_Rv0950c	6	6	0	1	1	0	1.36654	1.36654	0	59974	59974	50000	50000	0.499995	no	no
IG_Rv0950c_Rv0951	30	30	4	5	5	1	6.85261	6.85261	0.91156	78111.5	78111.5	43476.5	43476.5	0.434761	no	no
IG_Rv0951_Rv0952	1	1	0	0	0	0	0.22615	0.22615	0	61307.5	61307.5	50000	50000	0.499995	no	no
IG_Rv0952_Rv0953c	5	5	3	3	3	1	1.13802	1.13802	0.68635	4636.5	4636.5	33687	4636.5	0.0463645	no	no
IG_Rv0953c_Rv0954	10	10	0	1	1	0	2.27935	2.27935	0	81337	81337	50000	50000	0.499995	no	no
IG_Rv0954_Rv0955	4	4	0	1	1	0	0.90919	0.90919	0	43383.5	43383.5	50000	43383.5	0.433831	no	no
IG_Rv0955_Rv0956	6	6	0	3	3	0	1.36927	1.36927	0	8139	8139	50000	8139	0.0813892	no	no
IG_Rv0957_Rv0958	11	11	2	3	3	0	2.50147	2.50147	0.45239	34916.5	34916.5	70058.5	34916.5	0.349162	no	no
IG_Rv0959_Rv0959A	15	15	5	0	0	0	3.42531	3.42531	1.14081	98957.5	98957.5	86254.5	86254.5	0.862536	no	no
IG_Rv0960_Rv0961	3	3	0	0	0	0	0.68338	0.68338	0	77020	77020	50000	50000	0.499995	no	no
IG_Rv0961_Rv0962c	2	2	0	0	0	0	0.45577	0.45577	0	70164	70164	50000	50000	0.499995	no	no
IG_Rv0962c_Rv0963c	10	10	0	2	2	0	2.28307	2.28307	0	55573	55573	50000	50000	0.499995	no	no
IG_Rv0963c_Rv0964c	7	7	0	2	2	0	1.59579	1.59579	0	34941.5	34941.5	50000	34941.5	0.349412	no	no
IG_Rv0964c_Rv0965c	9	9	0	3	3	0	2.05613	2.05613	0	23357	23357	50000	23357	0.233568	no	no
IG_Rv0965c_Rv0966c	2	2	0	0	0	0	0.45706	0.45706	0	70209	70209	50000	50000	0.499995	no	no
IG_Rv0966c_Rv0967	42	42	27	9	9	5	9.56685	9.56685	6.15723	56922	56922	68752.5	56922	0.569214	no	no
IG_Rv0967_Rv0968	7	7	2	1	1	1	1.59351	1.59351	0.4527	66702.5	66702.5	22635	22635	0.226348	no	no
IG_Rv0968_Rv0969	4	4	0	0	0	0	0.91765	0.91765	0	82437	82437	50000	50000	0.499995	no	no
IG_Rv0970_Rv0971c	8	8	2	1	1	0	1.82684	1.82684	0.45608	72672	72672	70181.5	70181.5	0.701808	no	no
IG_Rv0979c_Rv0979A	2	2	0	0	0	0	0.45697	0.45697	0	70259.5	70259.5	50000	50000	0.499995	no	no
IG_Rv0982_Rv0983	2	2	0	1	1	0	0.45559	0.45559	0	22779.5	22779.5	50000	22779.5	0.227793	no	no
IG_Rv0984_Rv0985c	1	1	0	0	0	0	0.226	0.226	0	61300	61300	50000	50000	0.499995	no	no
IG_Rv0985c_Rv0986	23	23	0	6	6	0	5.24306	5.24306	0	34405	34405	50000	34405	0.344047	no	no
IG_Rv0987_Rv0988	3	3	0	1	1	0	0.68131	0.68131	0	33478	33478	50000	33478	0.334777	no	no
IG_Rv0988_Rv0989c	14	14	2	4	4	1	3.19219	3.19219	0.4558	29915.5	29915.5	22790	22790	0.227898	no	no
IG_Rv0989c_Rv0990c	5	5	0	3	3	0	1.13327	1.13327	0	4581	4581	50000	4581	0.0458095	no	no
IG_Rv0990c_Rv0991c	2	2	0	0	0	0	0.45633	0.45633	0	70241.5	70241.5	50000	50000	0.499995	no	no
IG_Rv0991c_Rv0992c	9	9	0	1	1	0	2.04256	2.04256	0	77213.5	77213.5	50000	50000	0.499995	no	no
IG_Rv0992c_Rv0993	3	3	0	0	0	0	0.6861	0.6861	0	76960.5	76960.5	50000	50000	0.499995	no	no
IG_Rv0994_Rv0995	6	6	0	1	1	0	1.36296	1.36296	0	59914	59914	50000	50000	0.499995	no	no
IG_Rv0995_Rv0996	11	11	2	2	2	1	2.49938	2.49938	0.45535	61111.5	61111.5	22767.5	22767.5	0.227673	no	no
IG_Rv0996_Rv0997	55	55	8	13	13	0	12.5305	12.5305	1.81636	42923	42923	93657	42923	0.429226	no	no
IG_Rv0998_Rv0999	2	2	2	0	0	0	0.45463	0.45463	0.45463	70187	70187	70187	70187	0.701863	no	no
IG_Rv1000c_Rv1001	3	3	0	0	0	0	0.6871	0.6871	0	77119	77119	50000	50000	0.499995	no	no
IG_Rv1002c_Rv1003	5	5	0	2	2	0	1.13993	1.13993	0	20151	20151	50000	20151	0.201508	no	no
IG_Rv1004c_Rv1005c	3	3	0	0	0	0	0.68431	0.68431	0	77030.5	77030.5	50000	50000	0.499995	no	no
IG_Rv1005c_Rv1006	9	9	0	1	1	0	2.05248	2.05248	0	77404	77404	50000	50000	0.499995	no	no
IG_Rv1006_Rv1007c	2	2	0	0	0	0	0.45326	0.45326	0	70080.5	70080.5	50000	50000	0.499995	no	no
IG_Rv1007c_Rv1008	6	6	0	1	1	0	1.36055	1.36055	0	59782	59782	50000	50000	0.499995	no	no
IG_Rv1008_Rv1009	15	15	2	1	1	0	3.42626	3.42626	0.45426	93472	93472	70113.5	70113.5	0.701128	no	no
IG_Rv1010_Rv1011	3	3	0	2	2	0	0.68878	0.68878	0	7282.5	7282.5	50000	7282.5	0.0728243	no	no
IG_Rv1011_Rv1012	1	1	0	0	0	0	0.22765	0.22765	0	61382.5	61382.5	50000	50000	0.499995	no	no
IG_Rv1012_Rv1013	13	13	2	3	3	1	2.96861	2.96861	0.45463	47079	47079	22731.5	22731.5	0.227313	no	no
IG_Rv1013_Rv1014c	3	3	0	1	1	0	0.68476	0.68476	0	33644.5	33644.5	50000	33644.5	0.336442	no	no
IG_Rv1014c_Rv1015c	1	1	0	0	0	0	0.2264	0.2264	0	61320	61320	50000	50000	0.499995	no	no
IG_Rv1015c_Rv1016c	20	20	0	3	3	0	4.55767	4.55767	0	78486.5	78486.5	50000	50000	0.499995	no	no
IG_Rv1016c_Rv1017c	3	3	0	0	0	0	0.68378	0.68378	0	76970.5	76970.5	50000	50000	0.499995	no	no
IG_Rv1017c_Rv1018c	1	1	0	0	0	0	0.22832	0.22832	0	61416	61416	50000	50000	0.499995	no	no
IG_Rv1018c_Rv1019	12	12	2	2	2	0	2.741	2.741	0.45642	66835	66835	70127.5	66835	0.668343	no	no
IG_Rv1019_Rv1020	6	6	2	2	2	1	1.36643	1.36643	0.45684	27460.5	27460.5	22842	22842	0.228418	no	no
IG_Rv1021_Rv1022	7	7	0	1	1	0	1.59278	1.59278	0	66745	66745	50000	50000	0.499995	no	no
IG_Rv1022_Rv1023	5	5	0	2	2	0	1.14102	1.14102	0	20187.5	20187.5	50000	20187.5	0.201873	no	no
IG_Rv1024_Rv1025	1	1	0	0	0	0	0.2296	0.2296	0	61480	61480	50000	50000	0.499995	no	no
IG_Rv1026_Rv1027c	37	37	5	9	9	1	8.42911	8.42911	1.14041	40052.5	40052.5	52395.5	40052.5	0.400521	no	no
IG_Rv1028c_Rv1028A	17	17	0	1	1	0	3.87612	3.87612	0	95720	95720	50000	50000	0.499995	no	no
IG_Rv1036c_Rv1037c	7	7	0	1	1	0	1.5969	1.5969	0	66791	66791	50000	50000	0.499995	no	no
IG_Rv1037c_Rv1038c	1	1	0	0	0	0	0.22885	0.22885	0	61442.5	61442.5	50000	50000	0.499995	no	no
IG_Rv1043c_Rv1044	15	15	2	2	2	0	3.42125	3.42125	0.45481	79409	79409	70137.5	70137.5	0.701368	no	no
IG_Rv1045_Rv1046c	10	10	2	3	3	2	2.28184	2.28184	0.45636	29179	29179	2592.5	2592.5	0.0259247	no	no
IG_Rv1048c_Rv1049	32	32	6	2	2	1	7.29538	7.29538	1.36664	99209	99209	60025.5	60025.5	0.600249	no	no
IG_Rv1049_Rv1050	8	8	2	1	1	1	1.83013	1.83013	0.4578	72731	72731	22890	22890	0.228898	no	no
IG_Rv1050_Rv1051c	12	12	4	1	1	1	2.7304	2.7304	0.91109	87564.5	87564.5	43418.5	43418.5	0.434181	no	no
IG_Rv1051c_Rv1052	74	74	10	11	11	2	16.8671	16.8671	2.28488	95130.5	95130.5	55632	55632	0.556314	no	no
IG_Rv1055_Rv1056	15	15	2	1	1	0	3.41229	3.41229	0.45547	93346.5	93346.5	70177	70177	0.701763	no	no
IG_Rv1056_Rv1057	99	99	25	24	24	6	22.5484	22.5484	5.6895	35879.5	35879.5	42768	35879.5	0.358791	no	no
IG_Rv1057_Rv1058	10	10	0	3	3	0	2.27628	2.27628	0	29021	29021	50000	29021	0.290207	no	no
IG_Rv1058_Rv1059	5	5	0	1	1	0	1.14099	1.14099	0	52358	52358	50000	50000	0.499995	no	no
IG_Rv1059_Rv1060	5	5	0	1	1	0	1.14468	1.14468	0	52552.5	52552.5	50000	50000	0.499995	no	no
IG_Rv1060_Rv1061	6	6	0	2	2	0	1.36259	1.36259	0	27353.5	27353.5	50000	27353.5	0.273532	no	no
IG_Rv1064c_Rv1065	5	5	0	2	2	0	1.14148	1.14148	0	20212.5	20212.5	50000	20212.5	0.202123	no	no
IG_Rv1070c_Rv1071c	1	1	0	0	0	0	0.22737	0.22737	0	61368.5	61368.5	50000	50000	0.499995	no	no
IG_Rv1071c_Rv1072	15	15	0	5	5	0	3.42413	3.42413	0	17340.5	17340.5	50000	17340.5	0.173403	no	no
IG_Rv1072_Rv1073	8	8	0	2	2	0	1.82485	1.82485	0	42139	42139	50000	42139	0.421386	no	no
IG_Rv1073_Rv1074c	5	5	0	4	4	0	1.13757	1.13757	0	567	567	50000	567	0.00566994	no	no
IG_Rv1074c_Rv1075c	4	4	0	2	2	0	0.91394	0.91394	0	13197	13197	50000	13197	0.131969	no	no
IG_Rv1075c_Rv1076	40	40	8	5	5	1	9.12236	9.12236	1.82137	94373.5	94373.5	72525.5	72525.5	0.725248	no	no
IG_Rv1076_Rv1077	3	3	0	0	0	0	0.68561	0.68561	0	77014	77014	50000	50000	0.499995	no	no
IG_Rv1077_Rv1078	15	15	4	4	4	2	3.42056	3.42056	0.91445	35051.5	35051.5	13278.5	13278.5	0.132784	no	no
IG_Rv1078_Rv1079	3	3	0	0	0	0	0.68691	0.68691	0	77029	77029	50000	50000	0.499995	no	no
IG_Rv1079_Rv1080c	7	7	4	2	2	2	1.59913	1.59913	0.91421	35031.5	35031.5	13343.5	13343.5	0.133434	no	no
IG_Rv1080c_Rv1081c	25	25	4	13	13	1	5.70309	5.70309	0.90987	79	79	43426.5	79	0.000789992	no	no
IG_Rv1081c_Rv1082	6	6	0	1	1	0	1.36827	1.36827	0	60102	60102	50000	50000	0.499995	no	no
IG_Rv1084_Rv1085c	2	2	0	0	0	0	0.45749	0.45749	0	70289.5	70289.5	50000	50000	0.499995	no	no
IG_Rv1085c_Rv1086	6	6	0	1	1	0	1.37266	1.37266	0	60202	60202	50000	50000	0.499995	no	no
IG_Rv1092c_Rv1093	21	21	0	6	6	0	4.78909	4.78909	0	26271	26271	50000	26271	0.262707	no	no
IG_Rv1093_Rv1094	15	15	2	5	5	1	3.41869	3.41869	0.45466	17266	17266	22733	17266	0.172658	no	no
IG_Rv1094_Rv1095	17	17	0	4	4	0	3.88571	3.88571	0	45589	45589	50000	45589	0.455885	no	no
IG_Rv1095_Rv1096	7	7	3	2	2	1	1.59764	1.59764	0.68361	35013.5	35013.5	33597.5	33597.5	0.335972	no	no
IG_Rv1098c_Rv1099c	1	1	0	0	0	0	0.22688	0.22688	0	61344	61344	50000	50000	0.499995	no	no
IG_Rv1101c_Rv1102c	11	11	0	3	3	0	2.50255	2.50255	0	34995.5	34995.5	50000	34995.5	0.349952	no	no
IG_Rv1103c_Rv1104	1	1	0	0	0	0	0.2296	0.2296	0	61480	61480	50000	50000	0.499995	no	no
IG_Rv1104_Rv1105	24	24	0	3	3	0	5.46181	5.46181	0	88192.5	88192.5	50000	50000	0.499995	no	no
IG_Rv1109c_Rv1110	3	3	0	0	0	0	0.68332	0.68332	0	76992.5	76992.5	50000	50000	0.499995	no	no
IG_Rv1110_Rv1111c	1	1	0	0	0	0	0.22942	0.22942	0	61471	61471	50000	50000	0.499995	no	no
IG_Rv1111c_Rv1112	2	2	0	1	1	0	0.45639	0.45639	0	22819.5	22819.5	50000	22819.5	0.228193	no	no
IG_Rv1112_Rv1113	11	11	0	3	3	0	2.4931	2.4931	0	34718.5	34718.5	50000	34718.5	0.347182	no	no
IG_Rv1114_Rv1115	10	10	2	1	1	0	2.27651	2.27651	0.45473	81309	81309	70149	70149	0.701483	no	no
IG_Rv1115_Rv1116	8	8	0	2	2	0	1.82631	1.82631	0	42238	42238	50000	42238	0.422376	no	no
IG_Rv1116A_Rv1117	16	16	0	4	4	0	3.64603	3.64603	0	40116	40116	50000	40116	0.401156	no	no
IG_Rv1117_Rv1118c	1	1	0	1	1	0	0.22965	0.22965	0	11482.5	11482.5	50000	11482.5	0.114824	no	no
IG_Rv1118c_Rv1119c	2	2	0	1	1	0	0.45551	0.45551	0	22775.5	22775.5	50000	22775.5	0.227753	no	no
IG_Rv1120c_Rv1121	23	23	4	4	4	1	5.24468	5.24468	0.91225	71592.5	71592.5	43479.5	43479.5	0.434791	no	no
IG_Rv1123c_Rv1124	1	1	0	0	0	0	0.22948	0.22948	0	61474	61474	50000	50000	0.499995	no	no
IG_Rv1129c_Rv1130	13	13	8	4	4	3	2.97305	2.97305	1.82886	25093.5	25093.5	17793	17793	0.177928	no	no
IG_Rv1131_Rv1132	1	1	0	1	1	0	0.22905	0.22905	0	11452.5	11452.5	50000	11452.5	0.114524	no	no
IG_Rv1132_Rv1133c	1	1	0	1	1	0	0.22766	0.22766	0	11383	11383	50000	11383	0.113829	no	no
IG_Rv1133c_Rv1134	28	28	0	9	9	0	6.38282	6.38282	0	12708.5	12708.5	50000	12708.5	0.127084	no	no
IG_Rv1135A_Rv1136	3	3	0	1	1	0	0.68659	0.68659	0	33756.5	33756.5	50000	33756.5	0.337562	no	no
IG_Rv1136_Rv1137c	11	11	0	5	5	0	2.50231	2.50231	0	5238	5238	50000	5238	0.0523795	no	no
IG_Rv1139c_Rv1140	21	21	0	3	3	0	4.78741	4.78741	0	81346.5	81346.5	50000	50000	0.499995	no	no
IG_Rv1140_Rv1141c	1	1	0	0	0	0	0.22745	0.22745	0	61372.5	61372.5	50000	50000	0.499995	no	no
IG_Rv1141c_Rv1142c	14	14	0	4	4	0	3.1934	3.1934	0	29897	29897	50000	29897	0.298967	no	no
IG_Rv1142c_Rv1143	6	6	0	3	3	0	1.36857	1.36857	0	8286.5	8286.5	50000	8286.5	0.0828642	no	no
IG_Rv1144_Rv1145	32	32	0	7	7	0	7.29479	7.29479	0	53361.5	53361.5	50000	50000	0.499995	no	no
IG_Rv1145_Rv1146	2	2	0	0	0	0	0.45624	0.45624	0	70203	70203	50000	50000	0.499995	no	no
IG_Rv1146_Rv1147	9	9	0	0	0	0	2.05381	2.05381	0	95158	95158	50000	50000	0.499995	no	no
IG_Rv1150_Rv1151c	2	2	0	0	0	0	0.45388	0.45388	0	70115	70115	50000	50000	0.499995	no	no
IG_Rv1151c_Rv1152	2	2	0	0	0	0	0.45493	0.45493	0	70134	70134	50000	50000	0.499995	no	no
IG_Rv1155_Rv1156	66	66	44	15	15	9	15.0374	15.0374	10.0252	49454	49454	62999	49454	0.494535	no	no
IG_Rv1156_Rv1157c	18	18	0	4	4	0	4.09754	4.09754	0	50269.5	50269.5	50000	50000	0.499995	no	no
IG_Rv1157c_Rv1158c	1	1	0	0	0	0	0.22969	0.22969	0	61484.5	61484.5	50000	50000	0.499995	no	no
IG_Rv1158c_Rv1159	9	9	3	4	4	2	2.05061	2.05061	0.68353	7999	7999	7260.5	7260.5	0.0726043	no	no
IG_Rv1159A_Rv1160	4	4	0	1	1	0	0.91087	0.91087	0	43474	43474	50000	43474	0.434736	no	no
IG_Rv1160_Rv1161	44	44	16	7	7	3	10.0236	10.0236	3.65243	85842.5	85842.5	62935	62935	0.629344	no	no
IG_Rv1161_Rv1162	1	1	0	0	0	0	0.22636	0.22636	0	61318	61318	50000	50000	0.499995	no	no
IG_Rv1162_Rv1163	2	2	0	0	0	0	0.45627	0.45627	0	70236.5	70236.5	50000	50000	0.499995	no	no
IG_Rv1163_Rv1164	1	1	0	0	0	0	0.22762	0.22762	0	61381	61381	50000	50000	0.499995	no	no
IG_Rv1164_Rv1165	1	1	0	0	0	0	0.22779	0.22779	0	61389.5	61389.5	50000	50000	0.499995	no	no
IG_Rv1165_Rv1166	4	4	0	1	1	0	0.91312	0.91312	0	43590	43590	50000	43590	0.435896	no	no
IG_Rv1166_Rv1167c	1	1	0	0	0	0	0.22951	0.22951	0	61475.5	61475.5	50000	50000	0.499995	no	no
IG_Rv1170_Rv1171	3	3	0	1	1	0	0.68009	0.68009	0	33428.5	33428.5	50000	33428.5	0.334282	no	no
IG_Rv1173_Rv1174c	28	28	9	8	8	4	6.3945	6.3945	2.05525	23517.5	23517.5	8122.5	8122.5	0.0812242	no	no
IG_Rv1174c_Rv1175c	7	7	0	2	2	0	1.59563	1.59563	0	34776	34776	50000	34776	0.347757	no	no
IG_Rv1176c_Rv1177	11	11	0	1	1	0	2.5002	2.5002	0	84669.5	84669.5	50000	50000	0.499995	no	no
IG_Rv1177_Rv1178	3	3	0	0	0	0	0.68012	0.68012	0	76888.5	76888.5	50000	50000	0.499995	no	no
IG_Rv1178_Rv1179c	3	3	0	0	0	0	0.6831	0.6831	0	76995.5	76995.5	50000	50000	0.499995	no	no
IG_Rv1179c_Rv1180	39	39	2	6	6	0	8.89835	8.89835	0.45554	86351	86351	70121	70121	0.701203	no	no
IG_Rv1180_Rv1181	2	2	0	0	0	0	0.45597	0.45597	0	70198.5	70198.5	50000	50000	0.499995	no	no
IG_Rv1181_Rv1182	2	2	0	0	0	0	0.45524	0.45524	0	70148.5	70148.5	50000	50000	0.499995	no	no
IG_Rv1182_Rv1183	6	6	0	2	2	0	1.36608	1.36608	0	27416	27416	50000	27416	0.274157	no	no
IG_Rv1184c_Rv1185c	10	10	0	2	2	0	2.28128	2.28128	0	55596.5	55596.5	50000	50000	0.499995	no	no
IG_Rv1185c_Rv1186c	17	17	4	5	5	2	3.86377	3.86377	0.91328	25509	25509	13149.5	13149.5	0.131494	no	no
IG_Rv1186c_Rv1187	12	12	0	2	2	0	2.74239	2.74239	0	66899	66899	50000	50000	0.499995	no	no
IG_Rv1188_Rv1189	6	6	0	3	3	0	1.37454	1.37454	0	8215.5	8215.5	50000	8215.5	0.0821542	no	no
IG_Rv1189_Rv1190	1	1	0	0	0	0	0.22909	0.22909	0	61454.5	61454.5	50000	50000	0.499995	no	no
IG_Rv1190_Rv1191	2	2	2	1	1	1	0.4575	0.4575	0.4575	22875	22875	22875	22875	0.228748	no	no
IG_Rv1191_Rv1192	8	8	0	2	2	0	1.8285	1.8285	0	42180	42180	50000	42180	0.421796	no	no
IG_Rv1192_Rv1193	3	3	0	0	0	0	0.68493	0.68493	0	76999	76999	50000	50000	0.499995	no	no
IG_Rv1193_Rv1194c	2	2	0	0	0	0	0.45792	0.45792	0	70270.5	70270.5	50000	50000	0.499995	no	no
IG_Rv1197_Rv1198	18	18	16	0	0	0	4.1043	4.1043	3.64764	99541.5	99541.5	99223	99223	0.99222	no	no
IG_Rv1201c_Rv1202	6	6	0	1	1	0	1.36627	1.36627	0	59996.5	59996.5	50000	50000	0.499995	no	no
IG_Rv1203c_Rv1204c	1	1	0	1	1	0	0.22736	0.22736	0	11368	11368	50000	11368	0.113679	no	no
IG_Rv1204c_Rv1205	6	6	0	3	3	0	1.36858	1.36858	0	8126	8126	50000	8126	0.0812592	no	no
IG_Rv1205_Rv1206	3	3	0	1	1	0	0.68393	0.68393	0	33596.5	33596.5	50000	33596.5	0.335962	no	no
IG_Rv1206_Rv1207	6	6	0	1	1	0	1.36984	1.36984	0	60169	60169	50000	50000	0.499995	no	no
IG_Rv1208_Rv1209	1	1	0	0	0	0	0.22807	0.22807	0	61403.5	61403.5	50000	50000	0.499995	no	no
IG_Rv1210_Rv1211	7	7	4	3	3	1	1.59106	1.59106	0.90855	12373	12373	43351.5	12373	0.123729	no	no
IG_Rv1211_Rv1212c	4	4	0	0	0	0	0.91595	0.91595	0	82356.5	82356.5	50000	50000	0.499995	no	no
IG_Rv1212c_Rv1213	18	18	2	4	4	0	4.10306	4.10306	0.45637	50381.5	50381.5	70228	50381.5	0.50381	no	no
IG_Rv1215c_Rv1216c	1	1	0	0	0	0	0.22882	0.22882	0	61441	61441	50000	50000	0.499995	no	no
IG_Rv1216c_Rv1217c	1	1	0	0	0	0	0.2281	0.2281	0	61405	61405	50000	50000	0.499995	no	no
IG_Rv1219c_Rv1220c	16	16	2	2	2	0	3.64447	3.64447	0.45687	82510	82510	70263.5	70263.5	0.702628	no	no
IG_Rv1220c_Rv1221	21	21	2	8	8	1	4.79071	4.79071	0.45952	5858.5	5858.5	22976	5858.5	0.0585844	no	no
IG_Rv1221_Rv1222	22	22	2	3	3	0	5.015	5.015	0.4559	84014.5	84014.5	70226	70226	0.702253	no	no
IG_Rv1222_Rv1223	1	1	0	1	1	0	0.22722	0.22722	0	11361	11361	50000	11361	0.113609	no	no
IG_Rv1224_Rv1225c	2	2	0	0	0	0	0.45613	0.45613	0	70260	70260	50000	50000	0.499995	no	no
IG_Rv1225c_Rv1226c	9	9	2	2	2	0	2.05543	2.05543	0.45765	49192.5	49192.5	70246.5	49192.5	0.49192	no	no
IG_Rv1227c_Rv1228	10	10	0	2	2	0	2.27474	2.27474	0	55339	55339	50000	50000	0.499995	no	no
IG_Rv1228_Rv1229c	26	26	8	5	5	2	5.92902	5.92902	1.82612	65058	65058	42222	42222	0.422216	no	no
IG_Rv1230c_Rv1231c	5	5	0	1	1	0	1.13966	1.13966	0	52340.5	52340.5	50000	50000	0.499995	no	no
IG_Rv1232c_Rv1233c	5	5	0	0	0	0	1.1401	1.1401	0	86392	86392	50000	50000	0.499995	no	no
IG_Rv1233c_Rv1234	15	15	0	5	5	0	3.41566	3.41566	0	17313.5	17313.5	50000	17313.5	0.173133	no	no
IG_Rv1238_Rv1239c	6	6	0	0	0	0	1.36556	1.36556	0	89374.5	89374.5	50000	50000	0.499995	no	no
IG_Rv1239c_Rv1240	10	10	2	3	3	0	2.28568	2.28568	0.45605	29271	29271	70190	29271	0.292707	no	no
IG_Rv1240_Rv1241	9	9	0	2	2	0	2.05342	2.05342	0	49176	49176	50000	49176	0.491755	no	no
IG_Rv1244_Rv1245c	8	8	0	2	2	0	1.82336	1.82336	0	42156.5	42156.5	50000	42156.5	0.421561	no	no
IG_Rv1245c_Rv1246c	6	6	0	0	0	0	1.37173	1.37173	0	89504.5	89504.5	50000	50000	0.499995	no	no
IG_Rv1247c_Rv1248c	6	6	0	1	1	0	1.36371	1.36371	0	59852	59852	50000	50000	0.499995	no	no
IG_Rv1248c_Rv1249c	7	7	0	2	2	0	1.59835	1.59835	0	35029.5	35029.5	50000	35029.5	0.350291	no	no
IG_Rv1249c_Rv1250	9	9	2	2	2	1	2.05404	2.05404	0.45756	49241	49241	22878	22878	0.228778	no	no
IG_Rv1251c_Rv1252c	2	2	0	1	1	0	0.45569	0.45569	0	22784.5	22784.5	50000	22784.5	0.227843	no	no
IG_Rv1252c_Rv1253	3	3	0	3	3	0	0.68325	0.68325	0	606	606	50000	606	0.00605994	no	no
IG_Rv1256c_Rv1257c	15	15	6	3	3	1	3.41035	3.41035	1.36549	57621	57621	60045.5	57621	0.576204	no	no
IG_Rv1260_Rv1261c	9	9	2	2	2	1	2.0568	2.0568	0.45772	49231.5	49231.5	22886	22886	0.228858	no	no
IG_Rv1261c_Rv1262c	1	1	0	0	0	0	0.22804	0.22804	0	61402	61402	50000	50000	0.499995	no	no
IG_Rv1262c_Rv1263	6	6	2	0	0	0	1.36698	1.36698	0.45435	89355	89355	70081	70081	0.700803	no	no
IG_Rv1263_Rv1264	4	4	0	0	0	0	0.91336	0.91336	0	82211	82211	50000	50000	0.499995	no	no
IG_Rv1264_Rv1265	19	19	0	4	4	0	4.32608	4.32608	0	55053.5	55053.5	50000	50000	0.499995	no	no
IG_Rv1265_Rv1266c	1	1	0	0	0	0	0.22597	0.22597	0	61298.5	61298.5	50000	50000	0.499995	no	no
IG_Rv1266c_Rv1267c	17	17	0	1	1	0	3.88049	3.88049	0	95733	95733	50000	50000	0.499995	no	no
IG_Rv1267c_Rv1268c	19	19	2	4	4	0	4.32698	4.32698	0.45807	54975	54975	70250	54975	0.549745	no	no
IG_Rv1268c_Rv1269c	20	20	2	5	5	0	4.55778	4.55778	0.45582	39377	39377	70226.5	39377	0.393766	no	no
IG_Rv1269c_Rv1270c	5	5	0	1	1	0	1.1417	1.1417	0	52400.5	52400.5	50000	50000	0.499995	no	no
IG_Rv1270c_Rv1271c	18	18	0	5	5	0	4.10702	4.10702	0	30282.5	30282.5	50000	30282.5	0.302822	no	no
IG_Rv1271c_Rv1272c	7	7	0	1	1	0	1.59773	1.59773	0	66851.5	66851.5	50000	50000	0.499995	no	no
IG_Rv1273c_Rv1274	14	14	0	5	5	0	3.20023	3.20023	0	13899.5	13899.5	50000	13899.5	0.138994	no	no
IG_Rv1275_Rv1276c	12	12	0	4	4	0	2.7329	2.7329	0	19886.5	19886.5	50000	19886.5	0.198863	no	no
IG_Rv1276c_Rv1277	18	18	0	2	2	0	4.10738	4.10738	0	87738	87738	50000	50000	0.499995	no	no
IG_Rv1278_Rv1279	2	2	0	1	1	0	0.4562	0.4562	0	22810	22810	50000	22810	0.228098	no	no
IG_Rv1279_Rv1280c	2	2	0	0	0	0	0.45555	0.45555	0	70196	70196	50000	50000	0.499995	no	no
IG_Rv1283c_Rv1284	12	12	0	2	2	0	2.7389	2.7389	0	66761	66761	50000	50000	0.499995	no	no
IG_Rv1284_Rv1285	10	10	4	0	0	0	2.27756	2.27756	0.91011	96240	96240	82209.5	82209.5	0.822087	no	no
IG_Rv1286_Rv1287	1	1	0	0	0	0	0.22718	0.22718	0	61359	61359	50000	50000	0.499995	no	no
IG_Rv1287_Rv1288	4	4	0	3	3	0	0.91876	0.91876	0	2156	2156	50000	2156	0.0215598	no	no
IG_Rv1288_Rv1289	8	8	0	1	1	0	1.82292	1.82292	0	72427	72427	50000	50000	0.499995	no	no
IG_Rv1289_Rv1290c	2	2	0	0	0	0	0.45792	0.45792	0	70314	70314	50000	50000	0.499995	no	no
IG_Rv1290A_Rv1291c	8	8	0	2	2	0	1.82562	1.82562	0	42258	42258	50000	42258	0.422576	no	no
IG_Rv1291c_Rv1292	28	28	2	11	11	1	6.37323	6.37323	0.45413	2557	2557	22706.5	2557	0.0255697	no	no
IG_Rv1293_Rv1294	1	1	0	0	0	0	0.23055	0.23055	0	61527.5	61527.5	50000	50000	0.499995	no	no
IG_Rv1295_Rv1296	2	2	0	0	0	0	0.45246	0.45246	0	70063.5	70063.5	50000	50000	0.499995	no	no
IG_Rv1296_Rv1297	19	19	0	5	5	0	4.33079	4.33079	0	34790	34790	50000	34790	0.347897	no	no
IG_Rv1297_Rv1298	9	9	0	2	2	0	2.03816	2.03816	0	48667	48667	50000	48667	0.486665	no	no
IG_Rv1298_Rv1299	4	4	0	0	0	0	0.90927	0.90927	0	82130	82130	50000	50000	0.499995	no	no
IG_Rv1300_Rv1301	1	1	0	0	0	0	0.22871	0.22871	0	61435.5	61435.5	50000	50000	0.499995	no	no
IG_Rv1301_Rv1302	1	1	0	0	0	0	0.22624	0.22624	0	61312	61312	50000	50000	0.499995	no	no
IG_Rv1302_Rv1303	15	15	0	4	4	0	3.42081	3.42081	0	35000	35000	50000	35000	0.349996	no	no
IG_Rv1305_Rv1306	2	2	0	1	1	0	0.45633	0.45633	0	22816.5	22816.5	50000	22816.5	0.228163	no	no
IG_Rv1308_Rv1309	1	1	0	1	1	0	0.2254	0.2254	0	11270	11270	50000	11270	0.112699	no	no
IG_Rv1311_Rv1312	2	2	2	1	1	1	0.45293	0.45293	0.45293	22646.5	22646.5	22646.5	22646.5	0.226463	no	no
IG_Rv1314c_Rv1315	5	5	0	1	1	0	1.1393	1.1393	0	52274	52274	50000	50000	0.499995	no	no
IG_Rv1315_Rv1316c	948	948	639	326	326	223	216.04	216.04	145.6	0	0	0	0	0	no	no
IG_Rv1317c_Rv1318c	7	7	0	2	2	0	1.59629	1.59629	0	34907	34907	50000	34907	0.349067	no	no
IG_Rv1318c_Rv1319c	2	2	0	0	0	0	0.45706	0.45706	0	70273.5	70273.5	50000	50000	0.499995	no	no
IG_Rv1320c_Rv1321	4	4	0	1	1	0	0.90964	0.90964	0	43402.5	43402.5	50000	43402.5	0.434021	no	no
IG_Rv1322_Rv1322A	4	4	2	2	2	2	0.91237	0.91237	0.45522	13200.5	13200.5	2586	2586	0.0258597	no	no
IG_Rv1322A_Rv1323	3	3	0	0	0	0	0.68118	0.68118	0	76900	76900	50000	50000	0.499995	no	no
IG_Rv1323_Rv1324	9	9	0	3	3	0	2.05871	2.05871	0	23448	23448	50000	23448	0.234478	no	no
IG_Rv1327c_Rv1328	3	3	0	1	1	0	0.68558	0.68558	0	33701.5	33701.5	50000	33701.5	0.337012	no	no
IG_Rv1328_Rv1329c	2	2	0	2	2	0	0.45739	0.45739	0	2625.5	2625.5	50000	2625.5	0.0262547	no	no
IG_Rv1329c_Rv1330c	1	1	0	0	0	0	0.22819	0.22819	0	61409.5	61409.5	50000	50000	0.499995	no	no
IG_Rv1330c_Rv1331	8	8	2	1	1	0	1.81589	1.81589	0.452	72181	72181	70055	70055	0.700543	no	no
IG_Rv1332_Rv1333	1	1	0	1	1	0	0.22906	0.22906	0	11453	11453	50000	11453	0.114529	no	no
IG_Rv1338_Rv1339	2	2	0	0	0	0	0.45973	0.45973	0	70391.5	70391.5	50000	50000	0.499995	no	no
IG_Rv1340_Rv1341	1	1	0	0	0	0	0.2285	0.2285	0	61425	61425	50000	50000	0.499995	no	no
IG_Rv1343c_Rv1344	8	8	0	2	2	0	1.82653	1.82653	0	42253.5	42253.5	50000	42253.5	0.422531	no	no
IG_Rv1347c_Rv1348	30	30	0	8	8	0	6.8333	6.8333	0	30178.5	30178.5	50000	30178.5	0.301782	no	no
IG_Rv1349_Rv1350	7	7	0	1	1	0	1.59694	1.59694	0	66762.5	66762.5	50000	50000	0.499995	no	no
IG_Rv1351_Rv1352	14	14	0	5	5	0	3.18777	3.18777	0	13668	13668	50000	13668	0.136679	no	no
IG_Rv1352_Rv1353c	8	8	0	1	1	0	1.82885	1.82885	0	72517.5	72517.5	50000	50000	0.499995	no	no
IG_Rv1353c_Rv1354c	2	2	0	0	0	0	0.45509	0.45509	0	70180	70180	50000	50000	0.499995	no	no
IG_Rv1354c_Rv1355c	1	1	0	0	0	0	0.22852	0.22852	0	61426	61426	50000	50000	0.499995	no	no
IG_Rv1356c_Rv1357c	38	38	0	12	12	0	8.6681	8.6681	0	10672	10672	50000	10672	0.106719	no	no
IG_Rv1357c_Rv1358	22	22	2	5	5	0	5.00441	5.00441	0.45346	48278.5	48278.5	70085	48278.5	0.48278	no	no
IG_Rv1358_Rv1359	7	7	2	2	2	1	1.59428	1.59428	0.45568	34837.5	34837.5	22784	22784	0.227838	no	no
IG_Rv1359_Rv1360	24	24	0	6	6	0	5.46599	5.46599	0	38525	38525	50000	38525	0.385246	no	no
IG_Rv1363c_Rv1364c	23	23	2	4	4	1	5.23791	5.23791	0.45669	71494.5	71494.5	22834.5	22834.5	0.228343	no	no
IG_Rv1364c_Rv1365c	13	13	0	6	6	0	2.9653	2.9653	0	3383	3383	50000	3383	0.0338297	no	no
IG_Rv1365c_Rv1366	10	10	0	1	1	0	2.27437	2.27437	0	81268	81268	50000	50000	0.499995	no	no
IG_Rv1366A_Rv1367c	4	4	0	0	0	0	0.90796	0.90796	0	82197.5	82197.5	50000	50000	0.499995	no	no
IG_Rv1367c_Rv1368	28	28	4	6	6	1	6.37914	6.37914	0.9068	55071	55071	43276.5	43276.5	0.432761	no	no
IG_Rv1373_Rv1374c	4	4	0	2	2	0	0.9104	0.9104	0	13166.5	13166.5	50000	13166.5	0.131664	no	no
IG_Rv1374c_Rv1375	19	19	2	3	3	0	4.33039	4.33039	0.45542	75077	75077	70212.5	70212.5	0.702118	no	no
IG_Rv1388_Rv1389	13	13	0	4	4	0	2.96207	2.96207	0	24697	24697	50000	24697	0.246968	no	no
IG_Rv1389_Rv1390	3	3	0	1	1	0	0.68323	0.68323	0	33589	33589	50000	33589	0.335887	no	no
IG_Rv1390_Rv1391	2	2	0	0	0	0	0.45289	0.45289	0	70091	70091	50000	50000	0.499995	no	no
IG_Rv1391_Rv1392	17	17	4	3	3	1	3.8736	3.8736	0.90864	67165	67165	43364	43364	0.433636	no	no
IG_Rv1392_Rv1393c	4	4	0	2	2	0	0.91533	0.91533	0	13357.5	13357.5	50000	13357.5	0.133574	no	no
IG_Rv1394c_Rv1395	8	8	2	2	2	0	1.82854	1.82854	0.45902	42348.5	42348.5	70287	42348.5	0.423481	no	no
IG_Rv1398c_Rv1399c	5	5	2	0	0	0	1.14272	1.14272	0.45704	86311.5	86311.5	70242	70242	0.702413	no	no
IG_Rv1399c_Rv1400c	4	4	0	2	2	0	0.91172	0.91172	0	13176	13176	50000	13176	0.131759	no	no
IG_Rv1400c_Rv1401	9	9	0	2	2	0	2.04698	2.04698	0	48932.5	48932.5	50000	48932.5	0.48932	no	no
IG_Rv1401_Rv1402	4	4	0	1	1	0	0.91244	0.91244	0	43552.5	43552.5	50000	43552.5	0.435521	no	no
IG_Rv1402_Rv1403c	2	2	0	0	0	0	0.45624	0.45624	0	70219	70219	50000	50000	0.499995	no	no
IG_Rv1403c_Rv1404	13	13	0	4	4	0	2.96373	2.96373	0	24758.5	24758.5	50000	24758.5	0.247583	no	no
IG_Rv1404_Rv1405c	11	11	0	0	0	0	2.50099	2.50099	0	97150.5	97150.5	50000	50000	0.499995	no	no
IG_Rv1405c_Rv1406	24	24	8	5	5	2	5.46265	5.46265	1.82207	57052.5	57052.5	42138.5	42138.5	0.421381	no	no
IG_Rv1407_Rv1408	5	5	0	1	1	0	1.13301	1.13301	0	52006	52006	50000	50000	0.499995	no	no
IG_Rv1410c_Rv1411c	2	2	0	1	1	0	0.45529	0.45529	0	22764.5	22764.5	50000	22764.5	0.227643	no	no
IG_Rv1411c_Rv1412	6	6	0	2	2	0	1.36614	1.36614	0	27424.5	27424.5	50000	27424.5	0.274242	no	no
IG_Rv1412_Rv1413	16	16	0	3	3	0	3.63757	3.63757	0	62511	62511	50000	50000	0.499995	no	no
IG_Rv1414_Rv1415	13	13	8	3	3	2	2.96291	2.96291	1.82598	47004	47004	42181	42181	0.421806	no	no
IG_Rv1418_Rv1419	20	20	4	7	7	2	4.56144	4.56144	0.91497	10776.5	10776.5	13355.5	10776.5	0.107764	no	no
IG_Rv1419_Rv1420	3	3	0	1	1	0	0.68553	0.68553	0	33686	33686	50000	33686	0.336857	no	no
IG_Rv1423_Rv1424c	1	1	0	0	0	0	0.22791	0.22791	0	61395.5	61395.5	50000	50000	0.499995	no	no
IG_Rv1425_Rv1426c	2	2	0	0	0	0	0.45322	0.45322	0	70024	70024	50000	50000	0.499995	no	no
IG_Rv1427c_Rv1428c	1	1	0	0	0	0	0.22745	0.22745	0	61372.5	61372.5	50000	50000	0.499995	no	no
IG_Rv1428c_Rv1429	9	9	0	2	2	0	2.05146	2.05146	0	49076.5	49076.5	50000	49076.5	0.49076	no	no
IG_Rv1432_Rv1433	13	13	0	2	2	0	2.96456	2.96456	0	71405.5	71405.5	50000	50000	0.499995	no	no
IG_Rv1433_Rv1434	1	1	0	0	0	0	0.2263	0.2263	0	61315	61315	50000	50000	0.499995	no	no
IG_Rv1435c_Rv1436	25	25	0	2	2	0	5.69284	5.69284	0	96576.5	96576.5	50000	50000	0.499995	no	no
IG_Rv1438_Rv1439c	47	47	5	17	17	2	10.715	10.715	1.13471	1894	1894	20014.5	1894	0.0189398	no	no
IG_Rv1439c_Rv1440	39	39	6	8	8	1	8.88719	8.88719	1.36205	61842	61842	59871	59871	0.598704	no	no
IG_Rv1442_Rv1443c	8	8	0	2	2	0	1.82337	1.82337	0	42092	42092	50000	42092	0.420916	no	no
IG_Rv1443c_Rv1444c	35	35	4	11	11	1	7.96901	7.96901	0.90633	11765	11765	43232.5	11765	0.117649	no	no
IG_Rv1444c_Rv1445c	1	1	0	1	1	0	0.2272	0.2272	0	11360	11360	50000	11360	0.113599	no	no
IG_Rv1446c_Rv1447c	2	2	0	0	0	0	0.45503	0.45503	0	70123.5	70123.5	50000	50000	0.499995	no	no
IG_Rv1448c_Rv1449c	1	1	0	1	1	0	0.22869	0.22869	0	11434.5	11434.5	50000	11434.5	0.114344	no	no
IG_Rv1454c_Rv1455	1	1	0	1	1	0	0.2281	0.2281	0	11405	11405	50000	11405	0.114049	no	no
IG_Rv1456c_Rv1457c	9	9	0	1	1	0	2.05425	2.05425	0	77339	77339	50000	50000	0.499995	no	no
IG_Rv1458c_Rv1459c	6	6	4	3	3	2	1.36447	1.36447	0.91164	8141	8141	13195.5	8141	0.0814092	no	no
IG_Rv1459c_Rv1460	4	4	0	1	1	0	0.91445	0.91445	0	43617.5	43617.5	50000	43617.5	0.436171	no	no
IG_Rv1466_Rv1467c	5	5	0	1	1	0	1.13964	1.13964	0	52323	52323	50000	50000	0.499995	no	no
IG_Rv1469_Rv1470	3	3	0	1	1	0	0.68218	0.68218	0	33531.5	33531.5	50000	33531.5	0.335312	no	no
IG_Rv1470_Rv1471	1	1	0	0	0	0	0.22795	0.22795	0	61397.5	61397.5	50000	50000	0.499995	no	no
IG_Rv1473_Rv1473A	8	8	0	1	1	0	1.81989	1.81989	0	72417	72417	50000	50000	0.499995	no	no
IG_Rv1473A_Rv1474c	4	4	2	2	2	1	0.91412	0.91412	0.45771	13245.5	13245.5	22885.5	13245.5	0.132454	no	no
IG_Rv1475c_Rv1476	9	9	0	1	1	0	2.05052	2.05052	0	77284	77284	50000	50000	0.499995	no	no
IG_Rv1476_Rv1477	13	13	4	3	3	0	2.96783	2.96783	0.91384	46938.5	46938.5	82314	46938.5	0.46938	no	no
IG_Rv1478_Rv1479	8	8	0	4	4	0	1.82333	1.82333	0	5220.5	5220.5	50000	5220.5	0.0522045	no	no
IG_Rv1481_Rv1482c	3	3	0	1	1	0	0.68334	0.68334	0	33561.5	33561.5	50000	33561.5	0.335612	no	no
IG_Rv1482c_Rv1483	13	13	9	10	10	8	2.96047	2.96047	2.05365	0.5	0.5	2.5	0.5	4.99995e-06	no	no
IG_Rv1483_Rv1484	1	1	0	0	0	0	0.22821	0.22821	0	61410.5	61410.5	50000	50000	0.499995	no	no
IG_Rv1484_Rv1485	1	1	0	0	0	0	0.22642	0.22642	0	61321	61321	50000	50000	0.499995	no	no
IG_Rv1486c_Rv1487	5	5	2	3	3	1	1.14601	1.14601	0.45996	4697.5	4697.5	22998	4697.5	0.0469745	no	no
IG_Rv1487_Rv1488	3	3	0	1	1	0	0.67926	0.67926	0	33371.5	33371.5	50000	33371.5	0.333712	no	no
IG_Rv1489_Rv1489A	1	1	0	0	0	0	0.22877	0.22877	0	61438.5	61438.5	50000	50000	0.499995	no	no
IG_Rv1489A_Rv1490	9	9	0	2	2	0	2.05162	2.05162	0	49071	49071	50000	49071	0.490705	no	no
IG_Rv1490_Rv1491c	46	46	4	10	10	0	10.4897	10.4897	0.91327	55450	55450	82255.5	55450	0.554494	no	no
IG_Rv1491c_Rv1492	12	12	0	0	0	0	2.73441	2.73441	0	97728.5	97728.5	50000	50000	0.499995	no	no
IG_Rv1493_Rv1494	1	1	0	1	1	0	0.22673	0.22673	0	11336.5	11336.5	50000	11336.5	0.113364	no	no
IG_Rv1496_Rv1497	1	1	0	1	1	0	0.22914	0.22914	0	11457	11457	50000	11457	0.114569	no	no
IG_Rv1497_Rv1498c	3	3	0	0	0	0	0.68064	0.68064	0	76847.5	76847.5	50000	50000	0.499995	no	no
IG_Rv1498A_Rv1499	2	2	0	0	0	0	0.45502	0.45502	0	70155	70155	50000	50000	0.499995	no	no
IG_Rv1498c_Rv1498A	13	13	0	1	1	0	2.96124	2.96124	0	89849	89849	50000	50000	0.499995	no	no
IG_Rv1499_Rv1500	3	3	0	0	0	0	0.68244	0.68244	0	76944	76944	50000	50000	0.499995	no	no
IG_Rv1500_Rv1501	2	2	0	0	0	0	0.45747	0.45747	0	70256	70256	50000	50000	0.499995	no	no
IG_Rv1501_Rv1502	15	15	0	4	4	0	3.42368	3.42368	0	35192	35192	50000	35192	0.351916	no	no
IG_Rv1502_Rv1503c	7	7	0	1	1	0	1.60026	1.60026	0	66780	66780	50000	50000	0.499995	no	no
IG_Rv1504c_Rv1505c	10	10	2	2	2	1	2.27996	2.27996	0.45744	55526.5	55526.5	22872	22872	0.228718	no	no
IG_Rv1506c_Rv1507c	10	10	0	3	3	0	2.27837	2.27837	0	29221.5	29221.5	50000	29221.5	0.292212	no	no
IG_Rv1507A_Rv1508c	35	35	10	9	9	2	7.97761	7.97761	2.28462	33235.5	33235.5	55646.5	33235.5	0.332352	no	no
IG_Rv1509_Rv1510	22	22	6	10	10	4	5.01328	5.01328	1.36292	1007	1007	1496.5	1007	0.0100699	no	no
IG_Rv1510_Rv1511	42	42	4	8	8	0	9.57231	9.57231	0.90856	70642.5	70642.5	82190.5	70642.5	0.706418	no	no
IG_Rv1513_Rv1514c	1	1	0	0	0	0	0.22821	0.22821	0	61410.5	61410.5	50000	50000	0.499995	no	no
IG_Rv1514c_Rv1515c	1	1	0	0	0	0	0.22808	0.22808	0	61404	61404	50000	50000	0.499995	no	no
IG_Rv1516c_Rv1517	40	40	11	5	5	2	9.13342	9.13342	2.51139	94417	94417	61562.5	61562.5	0.615619	no	no
IG_Rv1517_Rv1518	1	1	0	0	0	0	0.22748	0.22748	0	61374	61374	50000	50000	0.499995	no	no
IG_Rv1518_Rv1519	14	14	0	2	2	0	3.19332	3.19332	0	75642.5	75642.5	50000	50000	0.499995	no	no
IG_Rv1519_Rv1520	1	1	0	1	1	0	0.22823	0.22823	0	11411.5	11411.5	50000	11411.5	0.114114	no	no
IG_Rv1520_Rv1521	9	9	0	1	1	0	2.0493	2.0493	0	77244.5	77244.5	50000	50000	0.499995	no	no
IG_Rv1521_Rv1522c	7	7	0	3	3	0	1.59654	1.59654	0	12551	12551	50000	12551	0.125509	no	no
IG_Rv1522c_Rv1523	1	1	0	0	0	0	0.22612	0.22612	0	61306	61306	50000	50000	0.499995	no	no
IG_Rv1523_Rv1524	3	3	0	1	1	0	0.68652	0.68652	0	33677.5	33677.5	50000	33677.5	0.336772	no	no
IG_Rv1524_Rv1525	11	11	9	2	2	2	2.50754	2.50754	2.05067	61428.5	61428.5	49021.5	49021.5	0.49021	no	no
IG_Rv1527c_Rv1528c	71	71	12	15	15	3	16.1897	16.1897	2.74084	62201	62201	41312.5	41312.5	0.413121	no	no
IG_Rv1528c_Rv1529	5	5	0	2	2	0	1.13742	1.13742	0	20005	20005	50000	20005	0.200048	no	no
IG_Rv1529_Rv1530	17	17	0	6	6	0	3.88222	3.88222	0	12252.5	12252.5	50000	12252.5	0.122524	no	no
IG_Rv1531_Rv1532c	5	5	0	1	1	0	1.13247	1.13247	0	51985.5	51985.5	50000	50000	0.499995	no	no
IG_Rv1532c_Rv1533	4	4	0	1	1	0	0.91208	0.91208	0	43509	43509	50000	43509	0.435086	no	no
IG_Rv1534_Rv1535	45	45	2	9	9	1	10.2501	10.2501	0.45643	65941	65941	22821.5	22821.5	0.228213	no	no
IG_Rv1535_Rv1536	10	10	0	2	2	0	2.28156	2.28156	0	55488.5	55488.5	50000	50000	0.499995	no	no
IG_Rv1536_Rv1537	12	12	0	5	5	0	2.73616	2.73616	0	7563	7563	50000	7563	0.0756292	no	no
IG_Rv1538c_Rv1539	2	2	0	1	1	0	0.45523	0.45523	0	22761.5	22761.5	50000	22761.5	0.227613	no	no
IG_Rv1541c_Rv1542c	2	2	0	2	2	0	0.45739	0.45739	0	2589	2589	50000	2589	0.0258897	no	no
IG_Rv1542c_Rv1543	17	17	0	3	3	0	3.879	3.879	0	67353.5	67353.5	50000	50000	0.499995	no	no
IG_Rv1543_Rv1544	1	1	0	0	0	0	0.2285	0.2285	0	61425	61425	50000	50000	0.499995	no	no
IG_Rv1544_Rv1545	2	2	0	1	1	0	0.45296	0.45296	0	22648	22648	50000	22648	0.226478	no	no
IG_Rv1545_Rv1546	5	5	0	1	1	0	1.13897	1.13897	0	52273	52273	50000	50000	0.499995	no	no
IG_Rv1551_Rv1552	37	37	9	5	5	0	8.44905	8.44905	2.06194	91333	91333	95190	91333	0.913321	no	no
IG_Rv1555_Rv1556	7	7	0	1	1	0	1.59505	1.59505	0	66738.5	66738.5	50000	50000	0.499995	no	no
IG_Rv1556_Rv1557	4	4	0	1	1	0	0.90677	0.90677	0	43256	43256	50000	43256	0.432556	no	no
IG_Rv1557_Rv1558	2	2	0	0	0	0	0.45683	0.45683	0	70212	70212	50000	50000	0.499995	no	no
IG_Rv1558_Rv1559	2	2	0	0	0	0	0.45355	0.45355	0	70077.5	70077.5	50000	50000	0.499995	no	no
IG_Rv1559_Rv1560	2	2	0	0	0	0	0.45596	0.45596	0	70230.5	70230.5	50000	50000	0.499995	no	no
IG_Rv1561_Rv1562c	1	1	0	0	0	0	0.22772	0.22772	0	61386	61386	50000	50000	0.499995	no	no
IG_Rv1564c_Rv1565c	4	4	0	1	1	0	0.91388	0.91388	0	43564	43564	50000	43564	0.435636	no	no
IG_Rv1565c_Rv1566c	8	8	4	0	0	0	1.82202	1.82202	0.90983	93633	93633	82164	82164	0.821632	no	no
IG_Rv1566c_Rv1567c	19	19	2	7	7	1	4.32728	4.32728	0.45858	8305	8305	22929	8305	0.0830492	no	no
IG_Rv1567c_Rv1568	25	25	4	6	6	0	5.6878	5.6878	0.90717	42641	42641	82069	42641	0.426406	no	no
IG_Rv1591_Rv1592c	8	8	2	1	1	0	1.81812	1.81812	0.45598	72428	72428	70236.5	70236.5	0.702358	no	no
IG_Rv1592c_Rv1593c	23	23	2	4	4	0	5.24283	5.24283	0.45687	71467	71467	70202	70202	0.702013	no	no
IG_Rv1593c_Rv1594	3	3	0	0	0	0	0.68144	0.68144	0	76933	76933	50000	50000	0.499995	no	no
IG_Rv1596_Rv1597	3	3	0	0	0	0	0.68738	0.68738	0	77072	77072	50000	50000	0.499995	no	no
IG_Rv1597_Rv1598c	1	1	0	0	0	0	0.22597	0.22597	0	61298.5	61298.5	50000	50000	0.499995	no	no
IG_Rv1598c_Rv1599	13	13	0	3	3	0	2.95874	2.95874	0	46727	46727	50000	46727	0.467265	no	no
IG_Rv1602_Rv1603	4	4	2	0	0	0	0.90869	0.90869	0.45695	82140.5	82140.5	70209	70209	0.702083	no	no
IG_Rv1603_Rv1604	1	1	0	0	0	0	0.23029	0.23029	0	61514.5	61514.5	50000	50000	0.499995	no	no
IG_Rv1606_Rv1607	8	8	0	2	2	0	1.82586	1.82586	0	42270	42270	50000	42270	0.422696	no	no
IG_Rv1607_Rv1608c	1	1	0	0	0	0	0.2265	0.2265	0	61325	61325	50000	50000	0.499995	no	no
IG_Rv1608c_Rv1609	6	6	0	4	4	0	1.36699	1.36699	0	1448.5	1448.5	50000	1448.5	0.0144849	no	no
IG_Rv1610_Rv1611	10	10	0	3	3	0	2.28454	2.28454	0	29272	29272	50000	29272	0.292717	no	no
IG_Rv1611_Rv1612	6	6	0	3	3	0	1.36645	1.36645	0	8115	8115	50000	8115	0.0811492	no	no
IG_Rv1614_Rv1615	72	72	32	12	12	4	16.3981	16.3981	7.29517	89105	89105	91844.5	89105	0.891041	no	no
IG_Rv1616_Rv1617	4	4	0	0	0	0	0.91366	0.91366	0	82209	82209	50000	50000	0.499995	no	no
IG_Rv1617_Rv1618	1	1	0	0	0	0	0.22741	0.22741	0	61370.5	61370.5	50000	50000	0.499995	no	no
IG_Rv1618_Rv1619	4	4	0	0	0	0	0.90978	0.90978	0	82172	82172	50000	50000	0.499995	no	no
IG_Rv1621c_Rv1622c	3	3	0	1	1	0	0.68338	0.68338	0	33598	33598	50000	33598	0.335977	no	no
IG_Rv1622c_Rv1623c	2	2	0	2	2	0	0.45369	0.45369	0	2613	2613	50000	2613	0.0261297	no	no
IG_Rv1623c_Rv1624c	6	6	0	2	2	0	1.36858	1.36858	0	27502.5	27502.5	50000	27502.5	0.275022	no	no
IG_Rv1624c_Rv1625c	1	1	0	0	0	0	0.22797	0.22797	0	61398.5	61398.5	50000	50000	0.499995	no	no
IG_Rv1625c_Rv1626	12	12	0	2	2	0	2.73116	2.73116	0	66636.5	66636.5	50000	50000	0.499995	no	no
IG_Rv1626_Rv1627c	1	1	0	1	1	0	0.22746	0.22746	0	11373	11373	50000	11373	0.113729	no	no
IG_Rv1628c_Rv1629	7	7	2	0	0	0	1.59821	1.59821	0.4537	91807	91807	70054.5	70054.5	0.700538	no	no
IG_Rv1629_Rv1630	10	10	2	4	4	1	2.27218	2.27218	0.45217	11382.5	11382.5	22608.5	11382.5	0.113824	no	no
IG_Rv1631_Rv1632c	10	10	0	3	3	0	2.27868	2.27868	0	29118	29118	50000	29118	0.291177	no	no
IG_Rv1632c_Rv1633	14	14	6	5	5	2	3.19271	3.19271	1.3685	13729	13729	27521	13729	0.137289	no	no
IG_Rv1635c_Rv1636	7	7	0	1	1	0	1.59499	1.59499	0	66657.5	66657.5	50000	50000	0.499995	no	no
IG_Rv1636_Rv1637c	1	1	0	0	0	0	0.22734	0.22734	0	61367	61367	50000	50000	0.499995	no	no
IG_Rv1637c_Rv1638	3	3	2	2	2	1	0.68714	0.68714	0.45715	7240	7240	22857.5	7240	0.0723993	no	no
IG_Rv1638A_Rv1639c	1	1	0	0	0	0	0.22447	0.22447	0	61223.5	61223.5	50000	50000	0.499995	no	no
IG_Rv1639c_Rv1640c	6	6	0	0	0	0	1.36973	1.36973	0	89416	89416	50000	50000	0.499995	no	no
IG_Rv1640c_Rv1641	19	19	0	4	4	0	4.33741	4.33741	0	55278.5	55278.5	50000	50000	0.499995	no	no
IG_Rv1641_Rv1642	5	5	0	0	0	0	1.13768	1.13768	0	86235.5	86235.5	50000	50000	0.499995	no	no
IG_Rv1642_Rv1643	6	6	2	0	0	0	1.3726	1.3726	0.45758	89490.5	89490.5	70272	70272	0.702713	no	no
IG_Rv1643_Rv1644	6	6	0	0	0	0	1.36693	1.36693	0	89402	89402	50000	50000	0.499995	no	no
IG_Rv1644_Rv1645c	1	1	0	0	0	0	0.22709	0.22709	0	61354.5	61354.5	50000	50000	0.499995	no	no
IG_Rv1647_Rv1648	1	1	0	0	0	0	0.22906	0.22906	0	61453	61453	50000	50000	0.499995	no	no
IG_Rv1648_Rv1649	13	13	0	4	4	0	2.96169	2.96169	0	24829	24829	50000	24829	0.248288	no	no
IG_Rv1657_Rv1658	2	2	0	0	0	0	0.45565	0.45565	0	70205.5	70205.5	50000	50000	0.499995	no	no
IG_Rv1658_Rv1659	9	9	0	3	3	0	2.0489	2.0489	0	23151.5	23151.5	50000	23151.5	0.231513	no	no
IG_Rv1659_Rv1660	7	7	0	1	1	0	1.60002	1.60002	0	66969	66969	50000	50000	0.499995	no	no
IG_Rv1660_Rv1661	8	8	0	1	1	0	1.82713	1.82713	0	72643.5	72643.5	50000	50000	0.499995	no	no
IG_Rv1661_Rv1662	1	1	0	0	0	0	0.22555	0.22555	0	61277.5	61277.5	50000	50000	0.499995	no	no
IG_Rv1664_Rv1665	11	11	0	2	2	0	2.50732	2.50732	0	61381.5	61381.5	50000	50000	0.499995	no	no
IG_Rv1666c_Rv1667c	1	1	0	1	1	0	0.22776	0.22776	0	11388	11388	50000	11388	0.113879	no	no
IG_Rv1668c_Rv1669	16	16	2	3	3	0	3.64362	3.64362	0.45942	62688.5	62688.5	70337	62688.5	0.626879	no	no
IG_Rv1669_Rv1670	3	3	0	1	1	0	0.68352	0.68352	0	33596.5	33596.5	50000	33596.5	0.335962	no	no
IG_Rv1671_Rv1672c	1	1	0	1	1	0	0.2254	0.2254	0	11270	11270	50000	11270	0.112699	no	no
IG_Rv1672c_Rv1673c	6	6	0	1	1	0	1.36868	1.36868	0	60153	60153	50000	50000	0.499995	no	no
IG_Rv1673c_Rv1674c	1	1	0	0	0	0	0.23107	0.23107	0	61553.5	61553.5	50000	50000	0.499995	no	no
IG_Rv1674c_Rv1675c	25	25	0	4	4	0	5.70143	5.70143	0	78010	78010	50000	50000	0.499995	no	no
IG_Rv1675c_Rv1676	3	3	0	1	1	0	0.68563	0.68563	0	33691	33691	50000	33691	0.336907	no	no
IG_Rv1677_Rv1678	54	54	44	11	11	9	12.2904	12.2904	10.0096	65068.5	65068.5	62857	62857	0.628564	no	no
IG_Rv1681_Rv1682	13	13	2	6	6	2	2.95506	2.95506	0.45368	3352.5	3352.5	2601.5	2601.5	0.0260147	no	no
IG_Rv1682_Rv1683	24	24	0	5	5	0	5.47673	5.47673	0	57370.5	57370.5	50000	50000	0.499995	no	no
IG_Rv1686c_Rv1687c	2	2	0	0	0	0	0.45314	0.45314	0	70158	70158	50000	50000	0.499995	no	no
IG_Rv1687c_Rv1688	6	6	2	1	1	0	1.36398	1.36398	0.45545	59948.5	59948.5	70176.5	59948.5	0.599479	no	no
IG_Rv1689_Rv1690	39	39	0	12	12	0	8.88748	8.88748	0	12449	12449	50000	12449	0.124489	no	no
IG_Rv1695_Rv1696	2	2	0	0	0	0	0.45705	0.45705	0	70176.5	70176.5	50000	50000	0.499995	no	no
IG_Rv1696_Rv1697	12	12	2	6	6	1	2.73552	2.73552	0.45636	2183	2183	22818	2183	0.0218298	no	no
IG_Rv1697_Rv1698	1	1	0	0	0	0	0.22632	0.22632	0	61316	61316	50000	50000	0.499995	no	no
IG_Rv1698_Rv1699	8	8	0	2	2	0	1.82086	1.82086	0	42147.5	42147.5	50000	42147.5	0.421471	no	no
IG_Rv1701_Rv1702c	7	7	0	1	1	0	1.5852	1.5852	0	66434	66434	50000	50000	0.499995	no	no
IG_Rv1702c_Rv1703c	37	37	0	8	8	0	8.43173	8.43173	0	55354	55354	50000	50000	0.499995	no	no
IG_Rv1703c_Rv1704c	5	5	2	1	1	0	1.13964	1.13964	0.45795	52355.5	52355.5	70277	52355.5	0.52355	no	no
IG_Rv1706A_Rv1707	16	16	0	6	6	0	3.6429	3.6429	0	9325	9325	50000	9325	0.0932491	no	no
IG_Rv1707_Rv1708	1	1	0	0	0	0	0.228	0.228	0	61400	61400	50000	50000	0.499995	no	no
IG_Rv1713_Rv1714	59	59	14	14	14	5	13.4469	13.4469	3.18953	42241.5	42241.5	13698	13698	0.136979	no	no
IG_Rv1717_Rv1718	3	3	0	0	0	0	0.68287	0.68287	0	76971	76971	50000	50000	0.499995	no	no
IG_Rv1718_Rv1719	1	1	0	0	0	0	0.22751	0.22751	0	61375.5	61375.5	50000	50000	0.499995	no	no
IG_Rv1719_Rv1720c	46	46	4	12	12	2	10.4906	10.4906	0.91295	29354.5	29354.5	13249	13249	0.132489	no	no
IG_Rv1721c_Rv1722	23	23	6	5	5	0	5.24902	5.24902	1.37332	53105	53105	89513	53105	0.531045	no	no
IG_Rv1723_Rv1724c	1	1	0	0	0	0	0.22801	0.22801	0	61400.5	61400.5	50000	50000	0.499995	no	no
IG_Rv1725c_Rv1726	10	10	0	1	1	0	2.28353	2.28353	0	81251	81251	50000	50000	0.499995	no	no
IG_Rv1726_Rv1727	1	1	0	0	0	0	0.22633	0.22633	0	61316.5	61316.5	50000	50000	0.499995	no	no
IG_Rv1727_Rv1728c	1	1	0	1	1	0	0.22726	0.22726	0	11363	11363	50000	11363	0.113629	no	no
IG_Rv1729c_Rv1730c	25	25	22	4	4	3	5.69522	5.69522	5.01193	78003	78003	84022.5	78003	0.780022	no	no
IG_Rv1730c_Rv1731	24	24	2	7	7	1	5.46428	5.46428	0.4599	22747.5	22747.5	22995	22747.5	0.227473	no	no
IG_Rv1732c_Rv1733c	4	4	0	1	1	0	0.91814	0.91814	0	43758	43758	50000	43758	0.437576	no	no
IG_Rv1733c_Rv1734c	40	40	12	7	7	3	9.11859	9.11859	2.72976	78124.5	78124.5	40929.5	40929.5	0.409291	no	no
IG_Rv1734c_Rv1735c	15	15	0	5	5	0	3.41916	3.41916	0	17393	17393	50000	17393	0.173928	no	no
IG_Rv1735c_Rv1736c	22	22	0	4	4	0	5.01343	5.01343	0	67885	67885	50000	50000	0.499995	no	no
IG_Rv1737c_Rv1738	23	23	0	6	6	0	5.24037	5.24037	0	34447	34447	50000	34447	0.344467	no	no
IG_Rv1739c_Rv1740	8	8	0	6	6	0	1.82293	1.82293	0	145.5	145.5	50000	145.5	0.00145499	no	no
IG_Rv1741_Rv1742	2	2	0	0	0	0	0.45387	0.45387	0	70088.5	70088.5	50000	50000	0.499995	no	no
IG_Rv1742_Rv1743	4	4	2	1	1	1	0.91408	0.91408	0.45686	43620	43620	22843	22843	0.228428	no	no
IG_Rv1743_Rv1744c	18	18	0	5	5	0	4.10521	4.10521	0	30182	30182	50000	30182	0.301817	no	no
IG_Rv1745c_Rv1746	11	11	0	2	2	0	2.51284	2.51284	0	61721	61721	50000	50000	0.499995	no	no
IG_Rv1746_Rv1747	5	5	0	0	0	0	1.14238	1.14238	0	86306.5	86306.5	50000	50000	0.499995	no	no
IG_Rv1747_Rv1748	21	21	0	7	7	0	4.78994	4.78994	0	13496	13496	50000	13496	0.134959	no	no
IG_Rv1749c_Rv1750c	5	5	0	2	2	0	1.13899	1.13899	0	20099.5	20099.5	50000	20099.5	0.200993	no	no
IG_Rv1750c_Rv1751	4	4	2	2	2	1	0.90579	0.90579	0.45004	13038.5	13038.5	22502	13038.5	0.130384	no	no
IG_Rv1751_Rv1752	11	11	0	4	4	0	2.50425	2.50425	0	15436.5	15436.5	50000	15436.5	0.154363	no	no
IG_Rv1754c_Rv1755c	9	9	0	1	1	0	2.05172	2.05172	0	77279.5	77279.5	50000	50000	0.499995	no	no
IG_Rv1766_Rv1767	8	8	4	1	1	0	1.82711	1.82711	0.9174	72593	72593	82372	72593	0.725923	no	no
IG_Rv1771_Rv1772	16	16	0	2	2	0	3.65488	3.65488	0	82637.5	82637.5	50000	50000	0.499995	no	no
IG_Rv1772_Rv1773c	4	4	0	1	1	0	0.91343	0.91343	0	43599	43599	50000	43599	0.435986	no	no
IG_Rv1773c_Rv1774	14	14	0	6	6	0	3.18897	3.18897	0	4986.5	4986.5	50000	4986.5	0.0498645	no	no
IG_Rv1776c_Rv1777	15	15	14	5	5	5	3.41237	3.41237	3.18441	17256.5	17256.5	13541	13541	0.135409	no	no
IG_Rv1777_Rv1778c	7	7	0	2	2	0	1.59195	1.59195	0	34843.5	34843.5	50000	34843.5	0.348432	no	no
IG_Rv1778c_Rv1779c	10	10	2	2	2	1	2.28335	2.28335	0.45373	55574	55574	22686.5	22686.5	0.226863	no	no
IG_Rv1779c_Rv1780	13	13	0	3	3	0	2.96019	2.96019	0	46982	46982	50000	46982	0.469815	no	no
IG_Rv1780_Rv1781c	1	1	0	0	0	0	0.22783	0.22783	0	61391.5	61391.5	50000	50000	0.499995	no	no
IG_Rv1781c_Rv1782	14	14	0	8	8	0	3.18084	3.18084	0	326	326	50000	326	0.00325997	no	no
IG_Rv1783_Rv1785c	1	1	0	0	0	0	0.22884	0.22884	0	61442	61442	50000	50000	0.499995	no	no
IG_Rv1785c_Rv1786	16	16	0	1	1	0	3.65557	3.65557	0	94740	94740	50000	50000	0.499995	no	no
IG_Rv1791_Rv1792	17	17	4	2	2	0	3.8687	3.8687	0.9096	85206	85206	82236	82236	0.822352	no	no
IG_Rv1792_Rv1793	4	4	0	1	1	0	0.91469	0.91469	0	43607	43607	50000	43607	0.436066	no	no
IG_Rv1793_Rv1794	2	2	0	0	0	0	0.45569	0.45569	0	70163.5	70163.5	50000	50000	0.499995	no	no
IG_Rv1794_Rv1795	15	15	2	2	2	1	3.41896	3.41896	0.45821	79365	79365	22910.5	22910.5	0.229103	no	no
IG_Rv1798_Rv1799	51	51	6	10	10	0	11.6195	11.6195	1.36548	69516	69516	89343.5	69516	0.695153	no	no
IG_Rv1804c_Rv1805c	28	28	0	5	5	0	6.38229	6.38229	0	71861	71861	50000	50000	0.499995	no	no
IG_Rv1810_Rv1811	13	13	0	3	3	0	2.96557	2.96557	0	47103.5	47103.5	50000	47103.5	0.47103	no	no
IG_Rv1811_Rv1812c	1	1	0	0	0	0	0.22859	0.22859	0	61429.5	61429.5	50000	50000	0.499995	no	no
IG_Rv1812c_Rv1813c	21	21	0	6	6	0	4.79198	4.79198	0	26380.5	26380.5	50000	26380.5	0.263802	no	no
IG_Rv1813c_Rv1814	33	33	0	8	8	0	7.52267	7.52267	0	40959	40959	50000	40959	0.409586	no	no
IG_Rv1814_Rv1815	9	9	0	1	1	0	2.04871	2.04871	0	77293	77293	50000	50000	0.499995	no	no
IG_Rv1815_Rv1816	6	6	0	2	2	0	1.36986	1.36986	0	27522	27522	50000	27522	0.275217	no	no
IG_Rv1816_Rv1817	53	53	9	7	7	2	12.0723	12.0723	2.0516	95572	95572	49040.5	49040.5	0.4904	no	no
IG_Rv1819c_Rv1820	4	4	0	1	1	0	0.91399	0.91399	0	43542.5	43542.5	50000	43542.5	0.435421	no	no
IG_Rv1821_Rv1822	13	13	0	4	4	0	2.95699	2.95699	0	24655	24655	50000	24655	0.246548	no	no
IG_Rv1823_Rv1824	4	4	0	0	0	0	0.91418	0.91418	0	82273.5	82273.5	50000	50000	0.499995	no	no
IG_Rv1824_Rv1825	2	2	0	0	0	0	0.45631	0.45631	0	70263.5	70263.5	50000	50000	0.499995	no	no
IG_Rv1825_Rv1826	1	1	0	0	0	0	0.22945	0.22945	0	61472.5	61472.5	50000	50000	0.499995	no	no
IG_Rv1826_Rv1827	8	8	2	2	2	0	1.82858	1.82858	0.45615	42345	42345	70221.5	42345	0.423446	no	no
IG_Rv1828_Rv1829	8	8	0	1	1	0	1.82461	1.82461	0	72377	72377	50000	50000	0.499995	no	no
IG_Rv1829_Rv1830	277	277	236	54	54	44	63.1273	63.1273	53.7688	90544	90544	93672	90544	0.905431	no	no
IG_Rv1830_Rv1831	2	2	0	1	1	0	0.4556	0.4556	0	22780	22780	50000	22780	0.227798	no	no
IG_Rv1831_Rv1832	6	6	0	2	2	0	1.37113	1.37113	0	27513	27513	50000	27513	0.275127	no	no
IG_Rv1832_Rv1833c	13	13	0	3	3	0	2.95854	2.95854	0	46901	46901	50000	46901	0.469005	no	no
IG_Rv1833c_Rv1834	1	1	0	1	1	0	0.22858	0.22858	0	11429	11429	50000	11429	0.114289	no	no
IG_Rv1836c_Rv1837c	9	9	0	0	0	0	2.05363	2.05363	0	95107.5	95107.5	50000	50000	0.499995	no	no
IG_Rv1837c_Rv1838c	16	16	0	3	3	0	3.64299	3.64299	0	62679.5	62679.5	50000	50000	0.499995	no	no
IG_Rv1842c_Rv1843c	9	9	0	2	2	0	2.05625	2.05625	0	49166	49166	50000	49166	0.491655	no	no
IG_Rv1843c_Rv1844c	2	2	0	2	2	0	0.45263	0.45263	0	2645.5	2645.5	50000	2645.5	0.0264547	no	no
IG_Rv1844c_Rv1845c	1	1	0	1	1	0	0.2273	0.2273	0	11365	11365	50000	11365	0.113649	no	no
IG_Rv1845c_Rv1846c	1	1	0	1	1	0	0.22849	0.22849	0	11424.5	11424.5	50000	11424.5	0.114244	no	no
IG_Rv1846c_Rv1847	20	20	2	3	3	0	4.55729	4.55729	0.45562	78355.5	78355.5	70189	70189	0.701883	no	no
IG_Rv1847_Rv1848	1	1	0	0	0	0	0.22753	0.22753	0	61376.5	61376.5	50000	50000	0.499995	no	no
IG_Rv1854c_Rv1855c	6	6	0	2	2	0	1.36521	1.36521	0	27343.5	27343.5	50000	27343.5	0.273432	no	no
IG_Rv1855c_Rv1856c	4	4	2	1	1	0	0.90913	0.90913	0.45329	43363	43363	70068	43363	0.433626	no	no
IG_Rv1856c_Rv1857	10	10	2	2	2	0	2.27591	2.27591	0.45466	55410.5	55410.5	70140.5	55410.5	0.554099	no	no
IG_Rv1858_Rv1859	1	1	0	0	0	0	0.22834	0.22834	0	61417	61417	50000	50000	0.499995	no	no
IG_Rv1859_Rv1860	2	2	0	1	1	0	0.45679	0.45679	0	22839.5	22839.5	50000	22839.5	0.228393	no	no
IG_Rv1860_Rv1861	39	39	4	12	12	1	8.89114	8.89114	0.9133	12332.5	12332.5	43552.5	12332.5	0.123324	no	no
IG_Rv1861_Rv1862	3	3	0	2	2	0	0.68076	0.68076	0	7131.5	7131.5	50000	7131.5	0.0713143	no	no
IG_Rv1862_Rv1863c	1	1	0	0	0	0	0.22578	0.22578	0	61289	61289	50000	50000	0.499995	no	no
IG_Rv1865c_Rv1866	19	19	0	3	3	0	4.33084	4.33084	0	75107	75107	50000	50000	0.499995	no	no
IG_Rv1866_Rv1867	21	21	0	10	10	0	4.77916	4.77916	0	675	675	50000	675	0.00674993	no	no
IG_Rv1867_Rv1868	11	11	0	0	0	0	2.50815	2.50815	0	97067.5	97067.5	50000	50000	0.499995	no	no
IG_Rv1868_Rv1869c	3	3	0	2	2	0	0.68936	0.68936	0	7356	7356	50000	7356	0.0735593	no	no
IG_Rv1869c_Rv1870c	5	5	0	2	2	0	1.14085	1.14085	0	20069.5	20069.5	50000	20069.5	0.200693	no	no
IG_Rv1870c_Rv1871c	2	2	0	1	1	0	0.45517	0.45517	0	22758.5	22758.5	50000	22758.5	0.227583	no	no
IG_Rv1872c_Rv1873	77	77	70	10	10	10	17.5409	17.5409	15.9484	98308	98308	95864.5	95864.5	0.958635	no	no
IG_Rv1873_Rv1874	5	5	0	1	1	0	1.14117	1.14117	0	52325	52325	50000	50000	0.499995	no	no
IG_Rv1874_Rv1875	3	3	0	0	0	0	0.68951	0.68951	0	77138.5	77138.5	50000	50000	0.499995	no	no
IG_Rv1875_Rv1876	30	30	0	9	9	0	6.84158	6.84158	0	17691.5	17691.5	50000	17691.5	0.176913	no	no
IG_Rv1876_Rv1877	8	8	2	0	0	0	1.8291	1.8291	0.45293	93813.5	93813.5	70052.5	70052.5	0.700518	no	no
IG_Rv1877_Rv1878	1	1	0	0	0	0	0.22521	0.22521	0	61260.5	61260.5	50000	50000	0.499995	no	no
IG_Rv1879_Rv1880c	8	8	4	4	4	1	1.81492	1.81492	0.90806	5076.5	5076.5	43350	5076.5	0.0507645	no	no
IG_Rv1880c_Rv1881c	6	6	0	2	2	0	1.3706	1.3706	0	27566	27566	50000	27566	0.275657	no	no
IG_Rv1881c_Rv1882c	6	6	4	0	0	0	1.36844	1.36844	0.91477	89382.5	89382.5	82339.5	82339.5	0.823387	no	no
IG_Rv1882c_Rv1883c	6	6	4	2	2	1	1.36745	1.36745	0.91205	27499	27499	43492	27499	0.274987	no	no
IG_Rv1883c_Rv1884c	4	4	2	0	0	0	0.91233	0.91233	0.45726	82283.5	82283.5	70250	70250	0.702493	no	no
IG_Rv1884c_Rv1885c	1	1	0	0	0	0	0.22778	0.22778	0	61389	61389	50000	50000	0.499995	no	no
IG_Rv1885c_Rv1886c	2	2	0	1	1	0	0.45288	0.45288	0	22644	22644	50000	22644	0.226438	no	no
IG_Rv1886c_Rv1887	36	36	2	7	7	0	8.22298	8.22298	0.45498	67292	67292	70153	67292	0.672913	no	no
IG_Rv1887_Rv1888c	9	9	0	4	4	0	2.05967	2.05967	0	8074	8074	50000	8074	0.0807392	no	no
IG_Rv1888A_Rv1889c	1	1	0	0	0	0	0.22778	0.22778	0	61389	61389	50000	50000	0.499995	no	no
IG_Rv1888c_Rv1888A	31	31	5	8	8	1	7.06834	7.06834	1.14359	33694.5	33694.5	52455.5	33694.5	0.336942	no	no
IG_Rv1889c_Rv1890c	4	4	2	0	0	0	0.91454	0.91454	0.45937	82406	82406	70395	70395	0.703943	no	no
IG_Rv1890c_Rv1891	5	5	0	1	1	0	1.1425	1.1425	0	52368	52368	50000	50000	0.499995	no	no
IG_Rv1891_Rv1892	1	1	0	0	0	0	0.22865	0.22865	0	61432.5	61432.5	50000	50000	0.499995	no	no
IG_Rv1892_Rv1893	3	3	0	2	2	0	0.68367	0.68367	0	7263	7263	50000	7263	0.0726293	no	no
IG_Rv1894c_Rv1895	38	38	7	9	9	2	8.64679	8.64679	1.58811	43361	43361	34665	34665	0.346647	no	no
IG_Rv1897c_Rv1898	4	4	0	3	3	0	0.91226	0.91226	0	2069.5	2069.5	50000	2069.5	0.0206948	no	no
IG_Rv1900c_Rv1901	4	4	0	3	3	0	0.91526	0.91526	0	2109	2109	50000	2109	0.0210898	no	no
IG_Rv1901_Rv1902c	3	3	0	2	2	0	0.68321	0.68321	0	7230	7230	50000	7230	0.0722993	no	no
IG_Rv1902c_Rv1903	7	7	2	1	1	1	1.59459	1.59459	0.45669	66653	66653	22834.5	22834.5	0.228343	no	no
IG_Rv1903_Rv1904	17	17	0	2	2	0	3.88323	3.88323	0	85319.5	85319.5	50000	50000	0.499995	no	no
IG_Rv1904_Rv1905c	6	6	0	1	1	0	1.36734	1.36734	0	60143	60143	50000	50000	0.499995	no	no
IG_Rv1905c_Rv1906c	1	1	0	0	0	0	0.22782	0.22782	0	61391	61391	50000	50000	0.499995	no	no
IG_Rv1906c_Rv1907c	23	23	0	4	4	0	5.22965	5.22965	0	71330	71330	50000	50000	0.499995	no	no
IG_Rv1908c_Rv1909c	8	8	2	3	3	1	1.82193	1.82193	0.45738	17542.5	17542.5	22869	17542.5	0.175423	no	no
IG_Rv1909c_Rv1910c	11	11	0	3	3	0	2.50962	2.50962	0	35172	35172	50000	35172	0.351716	no	no
IG_Rv1910c_Rv1911c	2	2	0	0	0	0	0.45224	0.45224	0	70093.5	70093.5	50000	50000	0.499995	no	no
IG_Rv1911c_Rv1912c	8	8	0	1	1	0	1.82428	1.82428	0	72475.5	72475.5	50000	50000	0.499995	no	no
IG_Rv1912c_Rv1913	11	11	2	1	1	1	2.50611	2.50611	0.45817	84721.5	84721.5	22908.5	22908.5	0.229083	no	no
IG_Rv1914c_Rv1915	9	9	2	4	4	1	2.05295	2.05295	0.45388	8067.5	8067.5	22694	8067.5	0.0806742	no	no
IG_Rv1919c_Rv1920	5	5	0	1	1	0	1.13918	1.13918	0	52325	52325	50000	50000	0.499995	no	no
IG_Rv1920_Rv1921c	3	3	0	1	1	0	0.6802	0.6802	0	33428.5	33428.5	50000	33428.5	0.334282	no	no
IG_Rv1921c_Rv1922	15	15	0	2	2	0	3.41503	3.41503	0	79311.5	79311.5	50000	50000	0.499995	no	no
IG_Rv1923_Rv1924c	1	1	0	1	1	0	0.22841	0.22841	0	11420.5	11420.5	50000	11420.5	0.114204	no	no
IG_Rv1924c_Rv1925	10	10	0	3	3	0	2.28254	2.28254	0	29169.5	29169.5	50000	29169.5	0.291692	no	no
IG_Rv1926c_Rv1927	15	15	2	4	4	0	3.42135	3.42135	0.45335	35050	35050	70077.5	35050	0.350496	no	no
IG_Rv1928c_Rv1929c	4	4	0	0	0	0	0.91323	0.91323	0	82271	82271	50000	50000	0.499995	no	no
IG_Rv1931c_Rv1932	6	6	2	4	4	0	1.36349	1.36349	0.45241	1470	1470	70067	1470	0.0146999	no	no
IG_Rv1934c_Rv1935c	5	5	0	1	1	0	1.13719	1.13719	0	52226	52226	50000	50000	0.499995	no	no
IG_Rv1935c_Rv1936	114	114	79	27	27	19	25.9869	25.9869	18.0008	40469	40469	38710.5	38710.5	0.387101	no	no
IG_Rv1941_Rv1942c	14	14	0	3	3	0	3.18747	3.18747	0	52311.5	52311.5	50000	50000	0.499995	no	no
IG_Rv1946c_Rv1947	5	5	0	3	3	0	1.14697	1.14697	0	4676.5	4676.5	50000	4676.5	0.0467645	no	no
IG_Rv1947_Rv1948c	23	23	0	4	4	0	5.24594	5.24594	0	71654.5	71654.5	50000	50000	0.499995	no	no
IG_Rv1948c_Rv1949c	2	2	0	1	1	0	0.45401	0.45401	0	22700.5	22700.5	50000	22700.5	0.227003	no	no
IG_Rv1951c_Rv1952	12	12	0	2	2	0	2.73281	2.73281	0	66666.5	66666.5	50000	50000	0.499995	no	no
IG_Rv1954A_Rv1955	14	6	2	3	0	0	3.19195	1.36752	0.45659	52498.5	89368.5	70227.5	52498.5	0.52498	no	no
IG_Rv1955_Rv1956	1	1	0	0	0	0	0.22827	0.22827	0	61413.5	61413.5	50000	50000	0.499995	no	no
IG_Rv1958c_Rv1959c	3	3	0	0	0	0	0.68235	0.68235	0	76933.5	76933.5	50000	50000	0.499995	no	no
IG_Rv1961_Rv1962c	5	5	0	2	2	0	1.13699	1.13699	0	20121	20121	50000	20121	0.201208	no	no
IG_Rv1962A_Rv1963c	3	3	0	1	1	0	0.67892	0.67892	0	33362	33362	50000	33362	0.333617	no	no
IG_Rv1963c_Rv1964	99	99	17	23	23	5	22.5841	22.5841	3.87938	45340.5	45340.5	25788.5	25788.5	0.257882	no	no
IG_Rv1964_Rv1965	3	3	0	0	0	0	0.68282	0.68282	0	76929.5	76929.5	50000	50000	0.499995	no	no
IG_Rv1971_Rv1972	2	2	0	2	2	0	0.45613	0.45613	0	2556.5	2556.5	50000	2556.5	0.0255647	no	no
IG_Rv1974_Rv1975	3	3	2	1	1	0	0.6816	0.6816	0.45376	33503.5	33503.5	70138.5	33503.5	0.335032	no	no
IG_Rv1975_Rv1976c	5	5	0	2	2	0	1.13591	1.13591	0	19988.5	19988.5	50000	19988.5	0.199883	no	no
IG_Rv1976c_Rv1977	40	40	8	6	6	1	9.13382	9.13382	1.82879	88020	88020	72603	72603	0.726023	no	no
IG_Rv1977_Rv1978	6	6	0	1	1	0	1.36274	1.36274	0	59899.5	59899.5	50000	50000	0.499995	no	no
IG_Rv1979c_Rv1980c	22	22	0	7	7	0	5.0102	5.0102	0	16183	16183	50000	16183	0.161828	no	no
IG_Rv1980c_Rv1981c	7	7	0	2	2	0	1.59019	1.59019	0	34688.5	34688.5	50000	34688.5	0.346882	no	no
IG_Rv1981c_Rv1982c	22	22	0	5	5	0	5.02183	5.02183	0	48665.5	48665.5	50000	48665.5	0.48665	no	no
IG_Rv1982A_Rv1983	17	17	2	5	5	0	3.86949	3.86949	0.45317	25565	25565	70054.5	25565	0.255647	no	no
IG_Rv1984c_Rv1985c	21	21	0	6	6	0	4.78692	4.78692	0	26172	26172	50000	26172	0.261717	no	no
IG_Rv1985c_Rv1986	11	11	4	2	2	1	2.50078	2.50078	0.90693	61317	61317	43316	43316	0.433156	no	no
IG_Rv1986_Rv1987	32	32	2	6	6	0	7.29355	7.29355	0.4585	69401.5	69401.5	70290	69401.5	0.694008	no	no
IG_Rv1987_Rv1988	15	15	3	3	3	0	3.4194	3.4194	0.68481	57926	57926	77039	57926	0.579254	no	no
IG_Rv1988_Rv1989c	57	57	7	16	16	1	12.9719	12.9719	1.59418	17180	17180	66706	17180	0.171798	no	no
IG_Rv1990A_Rv1991c	8	8	0	0	0	0	1.82488	1.82488	0	93679.5	93679.5	50000	50000	0.499995	no	no
IG_Rv1990c_Rv1990A	20	20	0	5	5	0	4.5681	4.5681	0	39627	39627	50000	39627	0.396266	no	no
IG_Rv1991A_Rv1992c	14	14	5	4	4	2	3.19202	3.19202	1.13919	29908	29908	20064.5	20064.5	0.200643	no	no
IG_Rv1993c_Rv1994c	2	2	0	0	0	0	0.4551	0.4551	0	70190.5	70190.5	50000	50000	0.499995	no	no
IG_Rv1994c_Rv1995	25	25	10	8	8	4	5.69611	5.69611	2.27967	14207	14207	11522.5	11522.5	0.115224	no	no
IG_Rv1995_Rv1996	29	29	18	10	10	4	6.61569	6.61569	4.10766	7637	7637	50396	7637	0.0763692	no	no
IG_Rv1996_Rv1997	24	24	11	5	5	4	5.46903	5.46903	2.51075	57255.5	57255.5	15577	15577	0.155768	no	no
IG_Rv1997_Rv1998c	7	7	0	0	0	0	1.59802	1.59802	0	91870	91870	50000	50000	0.499995	no	no
IG_Rv1998c_Rv1999c	13	13	3	2	2	0	2.96539	2.96539	0.68277	71436.5	71436.5	76876	71436.5	0.714358	no	no
IG_Rv1999c_Rv2000	12	12	3	4	4	0	2.7335	2.7335	0.68866	19899	19899	77133	19899	0.198988	no	no
IG_Rv2000_Rv2001	1	1	0	0	0	0	0.22786	0.22786	0	61393	61393	50000	50000	0.499995	no	no
IG_Rv2001_Rv2002	6	6	0	2	2	0	1.35926	1.35926	0	27153.5	27153.5	50000	27153.5	0.271532	no	no
IG_Rv2002_Rv2003c	7	7	0	2	2	0	1.59202	1.59202	0	34785	34785	50000	34785	0.347847	no	no
IG_Rv2003c_Rv2004c	1	1	0	0	0	0	0.22963	0.22963	0	61481.5	61481.5	50000	50000	0.499995	no	no
IG_Rv2004c_Rv2005c	4	4	0	1	1	0	0.9185	0.9185	0	43740.5	43740.5	50000	43740.5	0.437401	no	no
IG_Rv2005c_Rv2006	6	6	0	0	0	0	1.36658	1.36658	0	89433.5	89433.5	50000	50000	0.499995	no	no
IG_Rv2006_Rv2007c	10	10	0	3	3	0	2.27498	2.27498	0	29005	29005	50000	29005	0.290047	no	no
IG_Rv2007c_Rv2008c	5	5	0	1	1	0	1.14158	1.14158	0	52385.5	52385.5	50000	50000	0.499995	no	no
IG_Rv2008c_Rv2009	13	13	4	4	4	0	2.95864	2.95864	0.91029	24791	24791	82147.5	24791	0.247908	no	no
IG_Rv2010_Rv2011c	14	14	0	4	4	0	3.18807	3.18807	0	29776.5	29776.5	50000	29776.5	0.297762	no	no
IG_Rv2011c_Rv2012	9	9	2	2	2	1	2.04593	2.04593	0.45453	48822.5	48822.5	22726.5	22726.5	0.227263	no	no
IG_Rv2015c_Rv2016	33	33	4	10	10	2	7.51702	7.51702	0.91111	15649	15649	13169	13169	0.131689	no	no
IG_Rv2017_Rv2018	16	16	0	0	0	0	3.65323	3.65323	0	99210	99210	50000	50000	0.499995	no	no
IG_Rv2020c_Rv2021c	5	5	2	3	3	2	1.13885	1.13885	0.45645	4571.5	4571.5	2636.5	2636.5	0.0263647	no	no
IG_Rv2021c_Rv2022c	1	1	0	0	0	0	0.2277	0.2277	0	61385	61385	50000	50000	0.499995	no	no
IG_Rv2022c_Rv2023c	1	1	0	1	1	0	0.22873	0.22873	0	11436.5	11436.5	50000	11436.5	0.114364	no	no
IG_Rv2023c_Rv2023A	11	11	0	1	1	0	2.50283	2.50283	0	84682	84682	50000	50000	0.499995	no	no
IG_Rv2024c_Rv2025c	36	36	6	5	5	1	8.20689	8.20689	1.36956	89852.5	89852.5	60113	60113	0.601124	no	no
IG_Rv2025c_Rv2026c	15	15	0	0	0	0	3.4272	3.4272	0	98971	98971	50000	50000	0.499995	no	no
IG_Rv2026c_Rv2027c	1	1	0	1	1	0	0.22719	0.22719	0	11359.5	11359.5	50000	11359.5	0.113594	no	no
IG_Rv2027c_Rv2028c	4	4	0	1	1	0	0.91185	0.91185	0	43491	43491	50000	43491	0.434906	no	no
IG_Rv2029c_Rv2030c	2	2	0	0	0	0	0.45514	0.45514	0	70154.5	70154.5	50000	50000	0.499995	no	no
IG_Rv2031c_Rv2032	7	7	2	2	2	0	1.59301	1.59301	0.45396	34755.5	34755.5	70111.5	34755.5	0.347552	no	no
IG_Rv2032_Rv2033c	6	6	0	0	0	0	1.36857	1.36857	0	89417.5	89417.5	50000	50000	0.499995	no	no
IG_Rv2033c_Rv2034	23	23	5	7	7	3	5.24785	5.24785	1.14328	19458.5	19458.5	4674	4674	0.0467395	no	no
IG_Rv2036_Rv2037c	1	1	0	0	0	0	0.22945	0.22945	0	61472.5	61472.5	50000	50000	0.499995	no	no
IG_Rv2038c_Rv2039c	2	2	0	0	0	0	0.45811	0.45811	0	70230	70230	50000	50000	0.499995	no	no
IG_Rv2041c_Rv2042c	7	7	4	1	1	0	1.59208	1.59208	0.90982	66736.5	66736.5	82167.5	66736.5	0.667358	no	no
IG_Rv2043c_Rv2044c	5	5	0	3	3	0	1.13461	1.13461	0	4569.5	4569.5	50000	4569.5	0.0456945	no	no
IG_Rv2044c_Rv2045c	5	5	2	2	2	1	1.13776	1.13776	0.45582	20151.5	20151.5	22791	20151.5	0.201513	no	no
IG_Rv2045c_Rv2046	3	3	0	0	0	0	0.68197	0.68197	0	77000	77000	50000	50000	0.499995	no	no
IG_Rv2046_Rv2047c	1	1	0	0	0	0	0.23066	0.23066	0	61533	61533	50000	50000	0.499995	no	no
IG_Rv2047c_Rv2048c	1	1	0	0	0	0	0.22507	0.22507	0	61253.5	61253.5	50000	50000	0.499995	no	no
IG_Rv2048c_Rv2049c	19	19	2	7	7	1	4.31963	4.31963	0.45291	8268	8268	22645.5	8268	0.0826792	no	no
IG_Rv2049c_Rv2050	18	18	0	6	6	0	4.10149	4.10149	0	15169	15169	50000	15169	0.151688	no	no
IG_Rv2051c_Rv2052c	11	11	2	1	1	0	2.50791	2.50791	0.45487	84783.5	84783.5	70149	70149	0.701483	no	no
IG_Rv2053c_Rv2054	4	4	0	1	1	0	0.91181	0.91181	0	43473	43473	50000	43473	0.434726	no	no
IG_Rv2054_Rv2055c	12	12	0	2	2	0	2.7344	2.7344	0	66780	66780	50000	50000	0.499995	no	no
IG_Rv2058c_Rv2059	7	7	2	2	2	1	1.59666	1.59666	0.45692	34889	34889	22846	22846	0.228458	no	no
IG_Rv2061c_Rv2062c	8	8	2	0	0	0	1.82424	1.82424	0.4555	93696.5	93696.5	70210	70210	0.702093	no	no
IG_Rv2062c_Rv2063	1	1	0	0	0	0	0.22632	0.22632	0	61316	61316	50000	50000	0.499995	no	no
IG_Rv2064_Rv2065	1	1	0	0	0	0	0.22788	0.22788	0	61394	61394	50000	50000	0.499995	no	no
IG_Rv2067c_Rv2068c	1	1	0	0	0	0	0.2268	0.2268	0	61340	61340	50000	50000	0.499995	no	no
IG_Rv2068c_Rv2069	11	11	0	6	6	0	2.50503	2.50503	0	1298.5	1298.5	50000	1298.5	0.0129849	no	no
IG_Rv2072c_Rv2073c	9	9	0	0	0	0	2.04541	2.04541	0	95109	95109	50000	50000	0.499995	no	no
IG_Rv2073c_Rv2074	3	3	0	1	1	0	0.68287	0.68287	0	33581.5	33581.5	50000	33581.5	0.335812	no	no
IG_Rv2075c_Rv2076c	5	5	0	1	1	0	1.13801	1.13801	0	52291.5	52291.5	50000	50000	0.499995	no	no
IG_Rv2076c_Rv2077c	1	1	0	0	0	0	0.2282	0.2282	0	61410	61410	50000	50000	0.499995	no	no
IG_Rv2077A_Rv2078	36	36	0	5	5	0	8.20274	8.20274	0	89882.5	89882.5	50000	50000	0.499995	no	no
IG_Rv2080_Rv2081c	20	20	6	11	11	6	4.56423	4.56423	1.36811	109	109	6	6	5.99994e-05	no	no
IG_Rv2081c_Rv2082	78	78	58	14	14	8	17.7665	17.7665	13.2205	84412	84412	95309.5	84412	0.844112	no	no
IG_Rv2086_Rv2087	9	9	2	1	1	1	2.04769	2.04769	0.45346	77249.5	77249.5	22673	22673	0.226728	no	no
IG_Rv2087_Rv2088	12	12	2	3	3	0	2.73329	2.73329	0.45553	41035	41035	70195.5	41035	0.410346	no	no
IG_Rv2089c_Rv2090	7	7	2	3	3	2	1.60106	1.60106	0.45527	12674.5	12674.5	2580	2580	0.0257997	no	no
IG_Rv2091c_Rv2092c	1	1	0	0	0	0	0.2284	0.2284	0	61420	61420	50000	50000	0.499995	no	no
IG_Rv2092c_Rv2093c	12	12	8	3	3	2	2.73039	2.73039	1.82023	41061.5	41061.5	42101	41061.5	0.410611	no	no
IG_Rv2093c_Rv2094c	2	2	0	0	0	0	0.45362	0.45362	0	70106	70106	50000	50000	0.499995	no	no
IG_Rv2094c_Rv2095c	4	4	0	2	2	0	0.91153	0.91153	0	13277.5	13277.5	50000	13277.5	0.132774	no	no
IG_Rv2096c_Rv2097c	2	2	0	1	1	0	0.45595	0.45595	0	22797.5	22797.5	50000	22797.5	0.227973	no	no
IG_Rv2097c_Rv2098c	5	5	0	1	1	0	1.13407	1.13407	0	52114.5	52114.5	50000	50000	0.499995	no	no
IG_Rv2099c_Rv2100	14	14	0	1	1	0	3.18556	3.18556	0	91768	91768	50000	50000	0.499995	no	no
IG_Rv2101_Rv2102	8	8	0	3	3	0	1.82631	1.82631	0	17670	17670	50000	17670	0.176698	no	no
IG_Rv2103c_Rv2104c	1	1	0	0	0	0	0.22603	0.22603	0	61301.5	61301.5	50000	50000	0.499995	no	no
IG_Rv2111c_Rv2112c	9	9	5	3	3	2	2.05171	2.05171	1.13801	23314.5	23314.5	20039	20039	0.200388	no	no
IG_Rv2112c_Rv2113	2	2	0	1	1	0	0.45435	0.45435	0	22717.5	22717.5	50000	22717.5	0.227173	no	no
IG_Rv2113_Rv2114	4	4	2	1	1	1	0.91247	0.91247	0.45787	43470.5	43470.5	22893.5	22893.5	0.228933	no	no
IG_Rv2115c_Rv2116	10	10	0	2	2	0	2.27454	2.27454	0	55357.5	55357.5	50000	50000	0.499995	no	no
IG_Rv2117_Rv2118c	3	3	0	0	0	0	0.68327	0.68327	0	76935	76935	50000	50000	0.499995	no	no
IG_Rv2118c_Rv2119	6	6	0	2	2	0	1.37006	1.37006	0	27509.5	27509.5	50000	27509.5	0.275092	no	no
IG_Rv2119_Rv2120c	2	2	0	0	0	0	0.45767	0.45767	0	70278	70278	50000	50000	0.499995	no	no
IG_Rv2120c_Rv2121c	5	5	0	3	3	0	1.13753	1.13753	0	4628	4628	50000	4628	0.0462795	no	no
IG_Rv2124c_Rv2125	23	23	7	6	6	1	5.23964	5.23964	1.59772	34312.5	34312.5	66800	34312.5	0.343122	no	no
IG_Rv2128_Rv2129c	2	2	0	1	1	0	0.45769	0.45769	0	22884.5	22884.5	50000	22884.5	0.228843	no	no
IG_Rv2129c_Rv2130c	2	2	0	1	1	0	0.45698	0.45698	0	22849	22849	50000	22849	0.228488	no	no
IG_Rv2130c_Rv2131c	6	6	0	1	1	0	1.36411	1.36411	0	59942	59942	50000	50000	0.499995	no	no
IG_Rv2131c_Rv2132	9	9	2	1	1	1	2.05254	2.05254	0.45585	77364	77364	22792.5	22792.5	0.227923	no	no
IG_Rv2132_Rv2133c	7	7	0	0	0	0	1.59106	1.59106	0	91752.5	91752.5	50000	50000	0.499995	no	no
IG_Rv2133c_Rv2134c	1	1	0	0	0	0	0.23127	0.23127	0	61563.5	61563.5	50000	50000	0.499995	no	no
IG_Rv2134c_Rv2135c	4	4	0	2	2	0	0.91235	0.91235	0	13196	13196	50000	13196	0.131959	no	no
IG_Rv2136c_Rv2137c	7	7	0	1	1	0	1.59068	1.59068	0	66649.5	66649.5	50000	50000	0.499995	no	no
IG_Rv2138_Rv2139	24	24	0	4	4	0	5.46484	5.46484	0	74858.5	74858.5	50000	50000	0.499995	no	no
IG_Rv2140c_Rv2141c	5	5	0	1	1	0	1.13881	1.13881	0	52313	52313	50000	50000	0.499995	no	no
IG_Rv2141c_Rv2142c	102	102	75	20	20	15	23.2421	23.2421	17.0872	77322.5	77322.5	70819.5	70819.5	0.708188	no	no
IG_Rv2142A_Rv2143	20	20	4	6	6	2	4.5618	4.5618	0.91167	22225	22225	13153.5	13153.5	0.131534	no	no
IG_Rv2143_Rv2144c	8	8	0	2	2	0	1.82019	1.82019	0	42063.5	42063.5	50000	42063.5	0.420631	no	no
IG_Rv2144c_Rv2145c	4	4	0	0	0	0	0.90807	0.90807	0	82172.5	82172.5	50000	50000	0.499995	no	no
IG_Rv2145c_Rv2146c	11	11	2	6	6	2	2.50368	2.50368	0.45836	1332.5	1332.5	2648.5	1332.5	0.0133249	no	no
IG_Rv2146c_Rv2147c	10	10	0	4	4	0	2.27831	2.27831	0	11469.5	11469.5	50000	11469.5	0.114694	no	no
IG_Rv2149c_Rv2150c	1	1	0	0	0	0	0.22829	0.22829	0	61414.5	61414.5	50000	50000	0.499995	no	no
IG_Rv2150c_Rv2151c	13	13	4	4	4	2	2.96809	2.96809	0.91126	24850.5	24850.5	13262	13262	0.132619	no	no
IG_Rv2154c_Rv2155c	1	1	0	0	0	0	0.22812	0.22812	0	61406	61406	50000	50000	0.499995	no	no
IG_Rv2158c_Rv2159c	1	1	0	0	0	0	0.22668	0.22668	0	61334	61334	50000	50000	0.499995	no	no
IG_Rv2160c_Rv2161c	16	12	2	6	5	1	3.65084	2.74088	0.45885	9363	7667.5	22942.5	7667.5	0.0766742	no	no
IG_Rv2169c_Rv2170	19	19	2	3	3	1	4.33209	4.33209	0.45475	75064.5	75064.5	22737.5	22737.5	0.227373	no	no
IG_Rv2170_Rv2171	8	8	2	2	2	0	1.82883	1.82883	0.45566	42251.5	42251.5	70210.5	42251.5	0.422511	no	no
IG_Rv2172c_Rv2173	20	20	2	4	4	0	4.55769	4.55769	0.45455	59711	59711	70113.5	59711	0.597104	no	no
IG_Rv2173_Rv2174	1	1	0	0	0	0	0.22733	0.22733	0	61366.5	61366.5	50000	50000	0.499995	no	no
IG_Rv2175c_Rv2176	2	2	0	0	0	0	0.45512	0.45512	0	70165	70165	50000	50000	0.499995	no	no
IG_Rv2178c_Rv2179c	6	6	0	2	2	0	1.36241	1.36241	0	27340	27340	50000	27340	0.273397	no	no
IG_Rv2180c_Rv2181	4	4	0	1	1	0	0.91326	0.91326	0	43542	43542	50000	43542	0.435416	no	no
IG_Rv2182c_Rv2183c	10	10	2	2	2	2	2.27342	2.27342	0.45385	55418	55418	2568	2568	0.0256797	no	no
IG_Rv2184c_Rv2185c	3	3	0	1	1	0	0.68137	0.68137	0	33490.5	33490.5	50000	33490.5	0.334902	no	no
IG_Rv2185c_Rv2186c	7	7	0	2	2	0	1.59907	1.59907	0	34984	34984	50000	34984	0.349837	no	no
IG_Rv2186c_Rv2187	14	14	4	4	4	1	3.18727	3.18727	0.90452	29851.5	29851.5	43223	29851.5	0.298512	no	no
IG_Rv2187_Rv2188c	1	1	0	0	0	0	0.22974	0.22974	0	61487	61487	50000	50000	0.499995	no	no
IG_Rv2188c_Rv2189c	4	4	0	2	2	0	0.90821	0.90821	0	13103	13103	50000	13103	0.131029	no	no
IG_Rv2189c_Rv2190c	4	4	0	0	0	0	0.9133	0.9133	0	82269	82269	50000	50000	0.499995	no	no
IG_Rv2190c_Rv2191	41	41	6	7	7	2	9.35408	9.35408	1.36628	80250	80250	27402.5	27402.5	0.274022	no	no
IG_Rv2192c_Rv2193	8	8	0	2	2	0	1.82353	1.82353	0	42135.5	42135.5	50000	42135.5	0.421351	no	no
IG_Rv2196_Rv2197c	14	14	7	5	5	3	3.19498	3.19498	1.60322	13754.5	13754.5	12807.5	12807.5	0.128074	no	no
IG_Rv2198c_Rv2199c	17	17	0	5	5	0	3.86991	3.86991	0	25667.5	25667.5	50000	25667.5	0.256672	no	no
IG_Rv2200c_Rv2201	20	20	0	5	5	0	4.55365	4.55365	0	39390.5	39390.5	50000	39390.5	0.393901	no	no
IG_Rv2201_Rv2202c	5	5	0	3	3	0	1.14009	1.14009	0	4669	4669	50000	4669	0.0466895	no	no
IG_Rv2202c_Rv2203	12	12	2	7	7	1	2.73109	2.73109	0.45434	481.5	481.5	22717	481.5	0.00481495	no	no
IG_Rv2204c_Rv2205c	6	6	0	0	0	0	1.3665	1.3665	0	89369	89369	50000	50000	0.499995	no	no
IG_Rv2205c_Rv2206	12	12	0	3	3	0	2.73436	2.73436	0	41122	41122	50000	41122	0.411216	no	no
IG_Rv2206_Rv2207	9	9	2	1	1	0	2.04567	2.04567	0.45326	77206	77206	70108.5	70108.5	0.701078	no	no
IG_Rv2208_Rv2209	12	12	2	5	5	2	2.73767	2.73767	0.45864	7615	7615	2621	2621	0.0262097	no	no
IG_Rv2210c_Rv2211c	2	2	0	1	1	0	0.4546	0.4546	0	22730	22730	50000	22730	0.227298	no	no
IG_Rv2212_Rv2213	1	1	0	0	0	0	0.22796	0.22796	0	61398	61398	50000	50000	0.499995	no	no
IG_Rv2213_Rv2214c	3	3	0	2	2	0	0.68282	0.68282	0	7132	7132	50000	7132	0.0713193	no	no
IG_Rv2214c_Rv2215	24	24	2	8	8	1	5.46904	5.46904	0.45458	11732.5	11732.5	22729	11732.5	0.117324	no	no
IG_Rv2216_Rv2217	3	3	0	1	1	0	0.68201	0.68201	0	33490	33490	50000	33490	0.334897	no	no
IG_Rv2218_Rv2219	5	5	0	0	0	0	1.1464	1.1464	0	86430.5	86430.5	50000	50000	0.499995	no	no
IG_Rv2219A_Rv2220	9	9	0	2	2	0	2.0526	2.0526	0	49009	49009	50000	49009	0.490085	no	no
IG_Rv2220_Rv2221c	17	17	0	4	4	0	3.87862	3.87862	0	45386.5	45386.5	50000	45386.5	0.45386	no	no
IG_Rv2221c_Rv2222c	1	1	0	0	0	0	0.2279	0.2279	0	61395	61395	50000	50000	0.499995	no	no
IG_Rv2222c_Rv2223c	6	6	0	1	1	0	1.36672	1.36672	0	60022	60022	50000	50000	0.499995	no	no
IG_Rv2223c_Rv2224c	3	3	0	2	2	0	0.68154	0.68154	0	7212.5	7212.5	50000	7212.5	0.0721243	no	no
IG_Rv2224c_Rv2225	35	35	0	7	7	0	7.98534	7.98534	0	64033.5	64033.5	50000	50000	0.499995	no	no
IG_Rv2225_Rv2226	9	9	0	2	2	0	2.04835	2.04835	0	48969	48969	50000	48969	0.489685	no	no
IG_Rv2226_Rv2227	29	29	0	8	8	0	6.61315	6.61315	0	26730.5	26730.5	50000	26730.5	0.267302	no	no
IG_Rv2231A_Rv2231B	3	3	0	1	1	0	0.68597	0.68597	0	33709.5	33709.5	50000	33709.5	0.337092	no	no
IG_Rv2236c_Rv2237	9	9	0	2	2	0	2.05479	2.05479	0	48982.5	48982.5	50000	48982.5	0.48982	no	no
IG_Rv2237_Rv2237A	7	7	2	0	0	0	1.59568	1.59568	0.45604	91791.5	91791.5	70216.5	70216.5	0.702158	no	no
IG_Rv2237A_Rv2238c	7	7	0	1	1	0	1.59048	1.59048	0	66639.5	66639.5	50000	50000	0.499995	no	no
IG_Rv2239c_Rv2240c	3	3	0	1	1	0	0.68379	0.68379	0	33586.5	33586.5	50000	33586.5	0.335862	no	no
IG_Rv2240c_Rv2241	15	15	0	4	4	0	3.41761	3.41761	0	35018.5	35018.5	50000	35018.5	0.350181	no	no
IG_Rv2241_Rv2242	2	2	0	1	1	0	0.45474	0.45474	0	22737	22737	50000	22737	0.227368	no	no
IG_Rv2242_Rv2243	27	27	7	7	7	1	6.1555	6.1555	1.59587	34085.5	34085.5	66783	34085.5	0.340852	no	no
IG_Rv2243_Rv2244	4	4	2	0	0	0	0.90955	0.90955	0.45868	82166	82166	70297	70297	0.702963	no	no
IG_Rv2245_Rv2246	2	2	0	1	1	0	0.45721	0.45721	0	22860.5	22860.5	50000	22860.5	0.228603	no	no
IG_Rv2247_Rv2248	19	19	0	6	6	0	4.32773	4.32773	0	18658.5	18658.5	50000	18658.5	0.186583	no	no
IG_Rv2248_Rv2249c	5	5	2	1	1	1	1.14152	1.14152	0.4572	52391.5	52391.5	22860	22860	0.228598	no	no
IG_Rv2250c_Rv2250A	3	3	0	3	3	0	0.68247	0.68247	0	596.5	596.5	50000	596.5	0.00596494	no	no
IG_Rv2252_Rv2253	6	6	0	1	1	0	1.37238	1.37238	0	60189	60189	50000	50000	0.499995	no	no
IG_Rv2253_Rv2254c	4	4	0	0	0	0	0.91231	0.91231	0	82186	82186	50000	50000	0.499995	no	no
IG_Rv2255c_Rv2256c	12	12	0	2	2	0	2.73622	2.73622	0	66733.5	66733.5	50000	50000	0.499995	no	no
IG_Rv2256c_Rv2257c	8	8	0	0	0	0	1.82346	1.82346	0	93594.5	93594.5	50000	50000	0.499995	no	no
IG_Rv2257c_Rv2258c	1	1	0	0	0	0	0.22764	0.22764	0	61382	61382	50000	50000	0.499995	no	no
IG_Rv2258c_Rv2259	120	120	107	32	32	27	27.3444	27.3444	24.3792	15693.5	15693.5	26978.5	15693.5	0.156933	no	no
IG_Rv2260_Rv2261c	3	3	0	0	0	0	0.68186	0.68186	0	76960	76960	50000	50000	0.499995	no	no
IG_Rv2262c_Rv2263	7	7	0	2	2	0	1.59802	1.59802	0	34988	34988	50000	34988	0.349877	no	no
IG_Rv2264c_Rv2265	21	21	2	4	4	1	4.77475	4.77475	0.45433	63674	63674	22716.5	22716.5	0.227163	no	no
IG_Rv2265_Rv2266	12	12	0	3	3	0	2.73322	2.73322	0	40998	40998	50000	40998	0.409976	no	no
IG_Rv2266_Rv2267c	19	19	0	6	6	0	4.33482	4.33482	0	18706.5	18706.5	50000	18706.5	0.187063	no	no
IG_Rv2268c_Rv2269c	1	1	0	0	0	0	0.22679	0.22679	0	61339.5	61339.5	50000	50000	0.499995	no	no
IG_Rv2269c_Rv2270	4	4	2	3	3	2	0.91512	0.91512	0.45656	2159.5	2159.5	2635.5	2159.5	0.0215948	no	no
IG_Rv2270_Rv2271	6	6	0	2	2	0	1.36866	1.36866	0	27472	27472	50000	27472	0.274717	no	no
IG_Rv2271_Rv2272	8	8	2	1	1	0	1.82012	1.82012	0.45662	72404.5	72404.5	70194.5	70194.5	0.701938	no	no
IG_Rv2273_Rv2274c	5	5	0	2	2	0	1.14169	1.14169	0	20212.5	20212.5	50000	20212.5	0.202123	no	no
IG_Rv2274c_Rv2274A	1	1	0	1	1	0	0.22723	0.22723	0	11361.5	11361.5	50000	11361.5	0.113614	no	no
IG_Rv2276_Rv2277c	10	10	0	1	1	0	2.27577	2.27577	0	81278	81278	50000	50000	0.499995	no	no
IG_Rv2280_Rv2281	15	15	0	6	6	0	3.4174	3.4174	0	6962.5	6962.5	50000	6962.5	0.0696243	no	no
IG_Rv2281_Rv2282c	10	10	0	4	4	0	2.27633	2.27633	0	11469	11469	50000	11469	0.114689	no	no
IG_Rv2282c_Rv2283	4	4	0	1	1	0	0.90863	0.90863	0	43368.5	43368.5	50000	43368.5	0.433681	no	no
IG_Rv2283_Rv2284	1	1	0	0	0	0	0.22985	0.22985	0	61492.5	61492.5	50000	50000	0.499995	no	no
IG_Rv2284_Rv2285	1	1	0	0	0	0	0.22935	0.22935	0	61467.5	61467.5	50000	50000	0.499995	no	no
IG_Rv2285_Rv2286c	4	4	0	0	0	0	0.91046	0.91046	0	82260	82260	50000	50000	0.499995	no	no
IG_Rv2286c_Rv2287	14	14	0	6	6	0	3.18197	3.18197	0	4980	4980	50000	4980	0.0497995	no	no
IG_Rv2289_Rv2290	14	14	2	2	2	1	3.18622	3.18622	0.45619	75579	75579	22809.5	22809.5	0.228093	no	no
IG_Rv2290_Rv2291	4	4	0	1	1	0	0.91091	0.91091	0	43472	43472	50000	43472	0.434716	no	no
IG_Rv2292c_Rv2293c	2	2	0	1	1	0	0.45791	0.45791	0	22895.5	22895.5	50000	22895.5	0.228953	no	no
IG_Rv2293c_Rv2294	21	21	0	3	3	0	4.77742	4.77742	0	81266	81266	50000	50000	0.499995	no	no
IG_Rv2294_Rv2295	14	14	0	4	4	0	3.19218	3.19218	0	29862.5	29862.5	50000	29862.5	0.298622	no	no
IG_Rv2295_Rv2296	4	4	0	0	0	0	0.90971	0.90971	0	82205	82205	50000	50000	0.499995	no	no
IG_Rv2296_Rv2297	5	5	0	2	2	0	1.13902	1.13902	0	20074.5	20074.5	50000	20074.5	0.200743	no	no
IG_Rv2297_Rv2298	14	14	0	2	2	0	3.18935	3.18935	0	75526.5	75526.5	50000	50000	0.499995	no	no
IG_Rv2299c_Rv2300c	5	5	0	1	1	0	1.1414	1.1414	0	52376	52376	50000	50000	0.499995	no	no
IG_Rv2300c_Rv2301	1	1	0	0	0	0	0.22748	0.22748	0	61374	61374	50000	50000	0.499995	no	no
IG_Rv2301_Rv2302	13	13	0	6	6	0	2.95277	2.95277	0	3420	3420	50000	3420	0.0341997	no	no
IG_Rv2302_Rv2303c	4	4	0	2	2	0	0.91019	0.91019	0	13193	13193	50000	13193	0.131929	no	no
IG_Rv2304c_Rv2305	42	42	0	5	5	0	9.57104	9.57104	0	95784	95784	50000	50000	0.499995	no	no
IG_Rv2307A_Rv2307B	1	1	0	0	0	0	0.22888	0.22888	0	61444	61444	50000	50000	0.499995	no	no
IG_Rv2307B_Rv2307D	5	5	0	3	3	0	1.14443	1.14443	0	4680.5	4680.5	50000	4680.5	0.0468045	no	no
IG_Rv2307c_Rv2307A	42	42	2	8	8	1	9.56802	9.56802	0.45653	70654.5	70654.5	22826.5	22826.5	0.228263	no	no
IG_Rv2307D_Rv2308	20	20	2	3	3	0	4.55528	4.55528	0.45558	78355	78355	70199	70199	0.701983	no	no
IG_Rv2308_Rv2309c	55	55	2	17	17	1	12.5413	12.5413	0.45156	8307.5	8307.5	22578	8307.5	0.0830742	no	no
IG_Rv2309A_Rv2310	9	9	0	1	1	0	2.04695	2.04695	0	77235.5	77235.5	50000	50000	0.499995	no	no
IG_Rv2309c_Rv2309A	47	47	4	13	13	2	10.7021	10.7021	0.91026	21269	21269	13172.5	13172.5	0.131724	no	no
IG_Rv2310_Rv2311	5	5	0	0	0	0	1.1362	1.1362	0	86214.5	86214.5	50000	50000	0.499995	no	no
IG_Rv2311_Rv2312	2	2	0	0	0	0	0.45834	0.45834	0	70299.5	70299.5	50000	50000	0.499995	no	no
IG_Rv2312_Rv2313c	32	32	2	2	2	0	7.30475	7.30475	0.4583	99203	99203	70304.5	70304.5	0.703038	no	no
IG_Rv2313c_Rv2314c	1	1	0	0	0	0	0.22915	0.22915	0	61457.5	61457.5	50000	50000	0.499995	no	no
IG_Rv2315c_Rv2316	5	5	0	1	1	0	1.14378	1.14378	0	52452	52452	50000	50000	0.499995	no	no
IG_Rv2323c_Rv2324	5	5	0	2	2	0	1.14257	1.14257	0	20194	20194	50000	20194	0.201938	no	no
IG_Rv2324_Rv2325c	14	14	0	1	1	0	3.17667	3.17667	0	91706	91706	50000	50000	0.499995	no	no
IG_Rv2326c_Rv2327	2	2	0	0	0	0	0.45605	0.45605	0	70192.5	70192.5	50000	50000	0.499995	no	no
IG_Rv2329c_Rv2330c	20	20	2	6	6	1	4.55345	4.55345	0.45551	22175	22175	22775.5	22175	0.221748	no	no
IG_Rv2330c_Rv2331	4	4	0	0	0	0	0.90901	0.90901	0	82112	82112	50000	50000	0.499995	no	no
IG_Rv2331_Rv2331A	2	2	0	1	1	0	0.45524	0.45524	0	22762	22762	50000	22762	0.227618	no	no
IG_Rv2333c_Rv2334	32	32	5	8	8	0	7.28947	7.28947	1.13664	37309	37309	86180.5	37309	0.373086	no	no
IG_Rv2335_Rv2336	39	39	13	8	8	3	8.88579	8.88579	2.95853	61839	61839	46778	46778	0.467775	no	no
IG_Rv2336_Rv2337c	2	2	0	1	1	0	0.45886	0.45886	0	22943	22943	50000	22943	0.229428	no	no
IG_Rv2337c_Rv2338c	12	12	2	2	2	0	2.74477	2.74477	0.45589	67113.5	67113.5	70228.5	67113.5	0.671128	no	no
IG_Rv2338c_Rv2339	60	60	6	7	7	0	13.6768	13.6768	1.37197	98370.5	98370.5	89524	89524	0.895231	no	no
IG_Rv2341_Rv2342	11	11	0	3	3	0	2.50696	2.50696	0	35069.5	35069.5	50000	35069.5	0.350691	no	no
IG_Rv2344c_Rv2345	4	4	0	2	2	0	0.9118	0.9118	0	13160	13160	50000	13160	0.131599	no	no
IG_Rv2345_Rv2346c	9	9	2	2	2	0	2.04587	2.04587	0.45234	48844.5	48844.5	70015	48844.5	0.48844	no	no
IG_Rv2346c_Rv2347c	146	146	144	39	39	38	33.2672	33.2672	32.8108	13034.5	13034.5	15200	13034.5	0.130344	no	no
IG_Rv2347c_Rv2348c	95	95	85	19	19	17	21.6594	21.6594	19.3741	73645.5	73645.5	72363.5	72363.5	0.723628	no	no
IG_Rv2348c_Rv2349c	6	6	0	1	1	0	1.36474	1.36474	0	59927.5	59927.5	50000	50000	0.499995	no	no
IG_Rv2349c_Rv2350c	3	3	0	1	1	0	0.68005	0.68005	0	33395.5	33395.5	50000	33395.5	0.333952	no	no
IG_Rv2350c_Rv2351c	13	13	0	2	2	0	2.96641	2.96641	0	71649	71649	50000	50000	0.499995	no	no
IG_Rv2357c_Rv2358	31	31	11	8	8	4	7.04731	7.04731	2.50065	33306.5	33306.5	15493	15493	0.154928	no	no
IG_Rv2359_Rv2360c	4	4	0	3	3	0	0.90905	0.90905	0	2143	2143	50000	2143	0.0214298	no	no
IG_Rv2362c_Rv2363	5	5	0	2	2	0	1.14399	1.14399	0	20270	20270	50000	20270	0.202698	no	no
IG_Rv2364c_Rv2365c	2	2	0	0	0	0	0.45398	0.45398	0	70099.5	70099.5	50000	50000	0.499995	no	no
IG_Rv2367c_Rv2368c	1	1	0	0	0	0	0.226	0.226	0	61300	61300	50000	50000	0.499995	no	no
IG_Rv2372c_Rv2373c	1	1	0	0	0	0	0.22942	0.22942	0	61471	61471	50000	50000	0.499995	no	no
IG_Rv2373c_Rv2374c	3	3	0	0	0	0	0.68588	0.68588	0	77066	77066	50000	50000	0.499995	no	no
IG_Rv2374c_Rv2375	15	15	2	2	2	0	3.41668	3.41668	0.45526	79301	79301	70209	70209	0.702083	no	no
IG_Rv2375_Rv2376c	1	1	0	0	0	0	0.22819	0.22819	0	61409.5	61409.5	50000	50000	0.499995	no	no
IG_Rv2376c_Rv2377c	11	11	0	2	2	0	2.51039	2.51039	0	61451.5	61451.5	50000	50000	0.499995	no	no
IG_Rv2380c_Rv2381c	6	6	0	1	1	0	1.36674	1.36674	0	60050	60050	50000	50000	0.499995	no	no
IG_Rv2383c_Rv2384	7	7	2	3	3	1	1.59655	1.59655	0.45634	12669	12669	22817	12669	0.126689	no	no
IG_Rv2384_Rv2385	6	6	0	0	0	0	1.37017	1.37017	0	89360	89360	50000	50000	0.499995	no	no
IG_Rv2386c_Rv2387	48	48	2	10	10	0	10.9316	10.9316	0.45564	61396.5	61396.5	70224	61396.5	0.613959	no	no
IG_Rv2388c_Rv2389c	5	5	0	1	1	0	1.13995	1.13995	0	52328	52328	50000	50000	0.499995	no	no
IG_Rv2390c_Rv2391	45	45	10	11	11	3	10.2502	10.2502	2.27545	38606	38606	28965	28965	0.289647	no	no
IG_Rv2393_Rv2394	1	1	0	0	0	0	0.22795	0.22795	0	61397.5	61397.5	50000	50000	0.499995	no	no
IG_Rv2394_Rv2395	3	3	2	0	0	0	0.68572	0.68572	0.45693	77050	77050	70231	70231	0.702303	no	no
IG_Rv2395_Rv2395A	14	14	2	5	5	1	3.18609	3.18609	0.45715	13698	13698	22857.5	13698	0.136979	no	no
IG_Rv2395A_Rv2395B	9	9	0	3	3	0	2.05242	2.05242	0	23271	23271	50000	23271	0.232708	no	no
IG_Rv2395B_Rv2396	8	8	0	3	3	0	1.82318	1.82318	0	17516	17516	50000	17516	0.175158	no	no
IG_Rv2400c_Rv2401	1	1	0	0	0	0	0.22788	0.22788	0	61394	61394	50000	50000	0.499995	no	no
IG_Rv2401A_Rv2402	19	19	0	5	5	0	4.32776	4.32776	0	34646.5	34646.5	50000	34646.5	0.346462	no	no
IG_Rv2402_Rv2403c	5	5	0	0	0	0	1.13822	1.13822	0	86218.5	86218.5	50000	50000	0.499995	no	no
IG_Rv2405_Rv2406c	69	69	53	13	13	10	15.7315	15.7315	12.0877	77739	77739	74487.5	74487.5	0.744868	no	no
IG_Rv2406c_Rv2407	15	15	0	7	7	0	3.41892	3.41892	0	2262.5	2262.5	50000	2262.5	0.0226248	no	no
IG_Rv2411c_Rv2412	6	6	0	2	2	0	1.3694	1.3694	0	27511.5	27511.5	50000	27511.5	0.275112	no	no
IG_Rv2412_Rv2413c	1	1	0	1	1	0	0.22606	0.22606	0	11303	11303	50000	11303	0.113029	no	no
IG_Rv2415c_Rv2416c	32	32	2	4	4	0	7.29304	7.29304	0.45376	92076.5	92076.5	70069.5	70069.5	0.700688	no	no
IG_Rv2416c_Rv2417c	48	48	35	35	35	28	10.9392	10.9392	7.97968	0	0	0	0	0	no	no
IG_Rv2417c_Rv2418c	1	1	0	1	1	0	0.22698	0.22698	0	11349	11349	50000	11349	0.113489	no	no
IG_Rv2421c_Rv2422	29	29	6	9	9	2	6.60564	6.60564	1.36698	14961.5	14961.5	27318.5	14961.5	0.149614	no	no
IG_Rv2422_Rv2423	6	6	2	0	0	0	1.36441	1.36441	0.45436	89453.5	89453.5	70155	70155	0.701543	no	no
IG_Rv2426c_Rv2427c	1	1	0	1	1	0	0.22557	0.22557	0	11278.5	11278.5	50000	11278.5	0.112784	no	no
IG_Rv2427A_Rv2428	43	43	35	33	33	29	9.81223	9.81223	7.9927	0	0	0	0	0	no	no
IG_Rv2427c_Rv2427A	9	9	0	0	0	0	2.05807	2.05807	0	95199	95199	50000	50000	0.499995	no	no
IG_Rv2428_Rv2429	1	1	0	1	1	0	0.22576	0.22576	0	11288	11288	50000	11288	0.112879	no	no
IG_Rv2435c_Rv2436	31	31	0	6	6	0	7.06703	7.06703	0	66073.5	66073.5	50000	50000	0.499995	no	no
IG_Rv2436_Rv2437	19	19	2	1	1	0	4.31749	4.31749	0.45474	97211	97211	70140.5	70140.5	0.701398	no	no
IG_Rv2438A_Rv2439c	14	14	2	7	7	1	3.19822	3.19822	0.45768	1464	1464	22884	1464	0.0146399	no	no
IG_Rv2440c_Rv2441c	7	7	0	1	1	0	1.58756	1.58756	0	66576.5	66576.5	50000	50000	0.499995	no	no
IG_Rv2442c_Rv2443	19	19	2	5	5	1	4.33298	4.33298	0.45758	34786	34786	22879	22879	0.228788	no	no
IG_Rv2444c_Rv2445c	22	22	0	4	4	0	5.01212	5.01212	0	67896	67896	50000	50000	0.499995	no	no
IG_Rv2445c_Rv2446c	1	1	0	1	1	0	0.22666	0.22666	0	11333	11333	50000	11333	0.113329	no	no
IG_Rv2448c_Rv2449c	3	3	0	0	0	0	0.68393	0.68393	0	76978	76978	50000	50000	0.499995	no	no
IG_Rv2449c_Rv2450c	16	16	10	3	3	0	3.64624	3.64624	2.28058	62650	62650	96268.5	62650	0.626494	no	no
IG_Rv2450c_Rv2451	5	5	0	0	0	0	1.13524	1.13524	0	86213	86213	50000	50000	0.499995	no	no
IG_Rv2451_Rv2452c	21	21	2	3	3	1	4.78703	4.78703	0.45573	81331.5	81331.5	22786.5	22786.5	0.227863	no	no
IG_Rv2455c_Rv2456c	11	11	0	4	4	0	2.50446	2.50446	0	15427	15427	50000	15427	0.154268	no	no
IG_Rv2456c_Rv2457c	3	3	0	0	0	0	0.67786	0.67786	0	76749.5	76749.5	50000	50000	0.499995	no	no
IG_Rv2457c_Rv2458	17	17	0	2	2	0	3.87451	3.87451	0	85316.5	85316.5	50000	50000	0.499995	no	no
IG_Rv2458_Rv2459	5	5	0	1	1	0	1.14014	1.14014	0	52327.5	52327.5	50000	50000	0.499995	no	no
IG_Rv2459_Rv2460c	15	15	2	1	1	0	3.4259	3.4259	0.45515	93442	93442	70199.5	70199.5	0.701988	no	no
IG_Rv2461c_Rv2462c	4	4	0	0	0	0	0.91137	0.91137	0	82278.5	82278.5	50000	50000	0.499995	no	no
IG_Rv2462c_Rv2463	12	12	0	2	2	0	2.7322	2.7322	0	66585	66585	50000	50000	0.499995	no	no
IG_Rv2463_Rv2464c	1	1	0	1	1	0	0.22737	0.22737	0	11368.5	11368.5	50000	11368.5	0.113684	no	no
IG_Rv2465c_Rv2466c	7	7	0	2	2	0	1.59487	1.59487	0	34901.5	34901.5	50000	34901.5	0.349012	no	no
IG_Rv2466c_Rv2467	10	10	0	4	4	0	2.27922	2.27922	0	11519.5	11519.5	50000	11519.5	0.115194	no	no
IG_Rv2467_Rv2468c	4	4	0	0	0	0	0.91052	0.91052	0	82178	82178	50000	50000	0.499995	no	no
IG_Rv2469c_Rv2470	11	11	0	2	2	0	2.50781	2.50781	0	61394.5	61394.5	50000	50000	0.499995	no	no
IG_Rv2471_Rv2472	7	7	2	1	1	1	1.59126	1.59126	0.45535	66637.5	66637.5	22767.5	22767.5	0.227673	no	no
IG_Rv2473_Rv2474c	4	4	0	3	3	0	0.91731	0.91731	0	2137.5	2137.5	50000	2137.5	0.0213748	no	no
IG_Rv2476c_Rv2477c	11	11	2	3	3	1	2.50522	2.50522	0.45774	35070.5	35070.5	22887	22887	0.228868	no	no
IG_Rv2477c_Rv2478c	3	3	0	1	1	0	0.68715	0.68715	0	33770	33770	50000	33770	0.337697	no	no
IG_Rv2481c_Rv2482c	1	1	0	0	0	0	0.22833	0.22833	0	61416.5	61416.5	50000	50000	0.499995	no	no
IG_Rv2484c_Rv2485c	19	19	0	5	5	0	4.34907	4.34907	0	35160	35160	50000	35160	0.351596	no	no
IG_Rv2485c_Rv2486	31	31	2	6	6	0	7.05323	7.05323	0.45558	65879	65879	70178.5	65879	0.658783	no	no
IG_Rv2492_Rv2493	6	6	0	0	0	0	1.36948	1.36948	0	89445	89445	50000	50000	0.499995	no	no
IG_Rv2494_Rv2495c	2	2	0	1	1	0	0.45624	0.45624	0	22812	22812	50000	22812	0.228118	no	no
IG_Rv2496c_Rv2497c	1	1	0	0	0	0	0.22786	0.22786	0	61393	61393	50000	50000	0.499995	no	no
IG_Rv2497c_Rv2498c	17	17	2	4	4	1	3.87853	3.87853	0.45742	45473.5	45473.5	22871	22871	0.228708	no	no
IG_Rv2504c_Rv2505c	8	8	2	4	4	1	1.82191	1.82191	0.45471	5187	5187	22735.5	5187	0.0518695	no	no
IG_Rv2505c_Rv2506	11	11	0	3	3	0	2.49976	2.49976	0	34922	34922	50000	34922	0.349217	no	no
IG_Rv2506_Rv2507	11	11	0	4	4	0	2.5022	2.5022	0	15490	15490	50000	15490	0.154898	no	no
IG_Rv2508c_Rv2509	1	1	0	0	0	0	0.22836	0.22836	0	61418	61418	50000	50000	0.499995	no	no
IG_Rv2510c_Rv2511	2	2	0	0	0	0	0.45508	0.45508	0	70212.5	70212.5	50000	50000	0.499995	no	no
IG_Rv2513_Rv2514c	19	19	4	1	1	0	4.32766	4.32766	0.91237	97136.5	97136.5	82254.5	82254.5	0.822537	no	no
IG_Rv2515c_Rv2516c	9	9	2	4	4	1	2.05547	2.05547	0.45855	8129.5	8129.5	22927.5	8129.5	0.0812942	no	no
IG_Rv2517c_Rv2518c	32	32	2	14	14	1	7.29692	7.29692	0.458	454	454	22900	454	0.00453995	no	no
IG_Rv2520c_Rv2521	7	7	0	3	3	0	1.59753	1.59753	0	12585.5	12585.5	50000	12585.5	0.125854	no	no
IG_Rv2523c_Rv2524c	19	19	5	3	3	0	4.3218	4.3218	1.13399	74985.5	74985.5	86205	74985.5	0.749848	no	no
IG_Rv2524c_Rv2525c	43	43	4	13	13	0	9.78615	9.78615	0.90867	12557	12557	82125.5	12557	0.125569	no	no
IG_Rv2525c_Rv2526	56	56	13	8	8	1	12.7758	12.7758	2.96226	93987.5	93987.5	89751	89751	0.897501	no	no
IG_Rv2527_Rv2528c	3	3	0	0	0	0	0.6839	0.6839	0	76996	76996	50000	50000	0.499995	no	no
IG_Rv2528c_Rv2529	15	15	0	6	6	0	3.42424	3.42424	0	6944.5	6944.5	50000	6944.5	0.0694443	no	no
IG_Rv2530A_Rv2531c	3	3	0	1	1	0	0.68499	0.68499	0	33617	33617	50000	33617	0.336167	no	no
IG_Rv2531c_Rv2532c	6	6	0	0	0	0	1.36712	1.36712	0	89412.5	89412.5	50000	50000	0.499995	no	no
IG_Rv2535c_Rv2536	6	6	0	0	0	0	1.36972	1.36972	0	89550.5	89550.5	50000	50000	0.499995	no	no
IG_Rv2541_Rv2542	22	22	2	2	2	1	5.00428	5.00428	0.45365	94003	94003	22682.5	22682.5	0.226823	no	no
IG_Rv2542_Rv2543	7	7	0	4	4	0	1.59557	1.59557	0	3048.5	3048.5	50000	3048.5	0.0304847	no	no
IG_Rv2545_Rv2546	4	4	0	2	2	0	0.91257	0.91257	0	13182.5	13182.5	50000	13182.5	0.131824	no	no
IG_Rv2546_Rv2547	4	4	0	1	1	0	0.91539	0.91539	0	43624.5	43624.5	50000	43624.5	0.436241	no	no
IG_Rv2548_Rv2548A	1	1	0	1	1	0	0.22907	0.22907	0	11453.5	11453.5	50000	11453.5	0.114534	no	no
IG_Rv2548A_Rv2549c	9	9	2	2	2	1	2.05122	2.05122	0.4546	49108	49108	22730	22730	0.227298	no	no
IG_Rv2550c_Rv2551c	28	28	0	4	4	0	6.38777	6.38777	0	85630.5	85630.5	50000	50000	0.499995	no	no
IG_Rv2551c_Rv2552c	1	1	0	1	1	0	0.22795	0.22795	0	11397.5	11397.5	50000	11397.5	0.113974	no	no
IG_Rv2555c_Rv2556c	1	1	0	0	0	0	0.22712	0.22712	0	61356	61356	50000	50000	0.499995	no	no
IG_Rv2556c_Rv2557	6	6	0	2	2	0	1.36836	1.36836	0	27426	27426	50000	27426	0.274257	no	no
IG_Rv2557_Rv2558	4	4	2	0	0	0	0.91379	0.91379	0.45897	82216.5	82216.5	70305.5	70305.5	0.703048	no	no
IG_Rv2558_Rv2559c	1	1	0	1	1	0	0.22776	0.22776	0	11388	11388	50000	11388	0.113879	no	no
IG_Rv2559c_Rv2560	10	10	2	2	2	0	2.27784	2.27784	0.45625	55439	55439	70225	55439	0.554384	no	no
IG_Rv2560_Rv2561	23	23	8	9	9	2	5.23298	5.23298	1.81709	3987	3987	41932.5	3987	0.0398696	no	no
IG_Rv2561_Rv2562	9	9	2	0	0	0	2.04549	2.04549	0.45491	95147	95147	70206	70206	0.702053	no	no
IG_Rv2562_Rv2563	10	10	0	2	2	0	2.2757	2.2757	0	55424	55424	50000	50000	0.499995	no	no
IG_Rv2564_Rv2565	31	31	0	8	8	0	7.06319	7.06319	0	33631.5	33631.5	50000	33631.5	0.336312	no	no
IG_Rv2569c_Rv2570	5	5	0	2	2	0	1.1387	1.1387	0	20002	20002	50000	20002	0.200018	no	no
IG_Rv2571c_Rv2572c	2	2	0	2	2	0	0.45437	0.45437	0	2592	2592	50000	2592	0.0259197	no	no
IG_Rv2572c_Rv2573	19	19	2	5	5	1	4.32192	4.32192	0.45746	34596.5	34596.5	22873	22873	0.228728	no	no
IG_Rv2573_Rv2574	2	2	0	0	0	0	0.45141	0.45141	0	69997	69997	50000	50000	0.499995	no	no
IG_Rv2574_Rv2575	1	1	0	0	0	0	0.22886	0.22886	0	61443	61443	50000	50000	0.499995	no	no
IG_Rv2576c_Rv2577	14	14	0	2	2	0	3.18701	3.18701	0	75605.5	75605.5	50000	50000	0.499995	no	no
IG_Rv2578c_Rv2579	8	8	2	2	2	0	1.82112	1.82112	0.45385	42033	42033	70127	42033	0.420326	no	no
IG_Rv2579_Rv2580c	15	15	0	4	4	0	3.42089	3.42089	0	35105.5	35105.5	50000	35105.5	0.351051	no	no
IG_Rv2581c_Rv2582	2	2	0	0	0	0	0.45521	0.45521	0	70140	70140	50000	50000	0.499995	no	no
IG_Rv2582_Rv2583c	6	6	0	5	5	0	1.3653	1.3653	0	150	150	50000	150	0.00149998	no	no
IG_Rv2583c_Rv2584c	1	1	0	0	0	0	0.22928	0.22928	0	61464	61464	50000	50000	0.499995	no	no
IG_Rv2584c_Rv2585c	13	13	0	1	1	0	2.95913	2.95913	0	89936.5	89936.5	50000	50000	0.499995	no	no
IG_Rv2585c_Rv2586c	1	1	0	0	0	0	0.22712	0.22712	0	61356	61356	50000	50000	0.499995	no	no
IG_Rv2587c_Rv2588c	4	4	2	0	0	0	0.91257	0.91257	0.45612	82285.5	82285.5	70221.5	70221.5	0.702208	no	no
IG_Rv2588c_Rv2589	11	11	0	1	1	0	2.50747	2.50747	0	84802	84802	50000	50000	0.499995	no	no
IG_Rv2589_Rv2590	11	11	4	3	3	2	2.5093	2.5093	0.91301	35246	35246	13235	13235	0.132349	no	no
IG_Rv2594c_Rv2595	8	8	0	5	5	0	1.82471	1.82471	0	1069.5	1069.5	50000	1069.5	0.0106949	no	no
IG_Rv2596_Rv2597	22	22	0	3	3	0	5.01011	5.01011	0	83947	83947	50000	50000	0.499995	no	no
IG_Rv2599_Rv2600	10	10	0	2	2	0	2.28075	2.28075	0	55500.5	55500.5	50000	50000	0.499995	no	no
IG_Rv2601_Rv2601A	9	9	2	0	0	0	2.05296	2.05296	0.45801	95125.5	95125.5	70260.5	70260.5	0.702598	no	no
IG_Rv2602_Rv2603c	3	3	0	0	0	0	0.68074	0.68074	0	76966.5	76966.5	50000	50000	0.499995	no	no
IG_Rv2603c_Rv2604c	9	9	2	2	2	0	2.05305	2.05305	0.45407	49155.5	49155.5	70093.5	49155.5	0.49155	no	no
IG_Rv2606c_Rv2607	9	9	2	0	0	0	2.05019	2.05019	0.45261	95110	95110	70068	70068	0.700673	no	no
IG_Rv2614c_Rv2614A	9	9	0	1	1	0	2.04958	2.04958	0	77233.5	77233.5	50000	50000	0.499995	no	no
IG_Rv2616_Rv2617c	4	4	0	1	1	0	0.91383	0.91383	0	43584.5	43584.5	50000	43584.5	0.435841	no	no
IG_Rv2617c_Rv2618	8	8	4	2	2	2	1.82419	1.82419	0.91119	42173	42173	13135.5	13135.5	0.131354	no	no
IG_Rv2621c_Rv2622	12	12	0	3	3	0	2.74932	2.74932	0	41461.5	41461.5	50000	41461.5	0.414611	no	no
IG_Rv2622_Rv2623	13	13	0	1	1	0	2.96468	2.96468	0	89945.5	89945.5	50000	50000	0.499995	no	no
IG_Rv2625c_Rv2626c	5	5	0	1	1	0	1.14139	1.14139	0	52464.5	52464.5	50000	50000	0.499995	no	no
IG_Rv2626c_Rv2627c	39	39	8	10	10	2	8.86881	8.86881	1.81924	32658.5	32658.5	41997	32658.5	0.326582	no	no
IG_Rv2627c_Rv2628	23	23	0	3	3	0	5.24142	5.24142	0	86228.5	86228.5	50000	50000	0.499995	no	no
IG_Rv2628_Rv2629	25	25	0	4	4	0	5.69259	5.69259	0	77976.5	77976.5	50000	50000	0.499995	no	no
IG_Rv2630_Rv2631	8	8	0	4	4	0	1.82095	1.82095	0	5222	5222	50000	5222	0.0522195	no	no
IG_Rv2631_Rv2632c	2	2	0	0	0	0	0.45696	0.45696	0	70248.5	70248.5	50000	50000	0.499995	no	no
IG_Rv2632c_Rv2633c	10	10	0	3	3	0	2.27864	2.27864	0	29131.5	29131.5	50000	29131.5	0.291312	no	no
IG_Rv2636_Rv2637	7	7	0	0	0	0	1.58817	1.58817	0	91804	91804	50000	50000	0.499995	no	no
IG_Rv2637_Rv2638	14	14	0	2	2	0	3.1892	3.1892	0	75698	75698	50000	50000	0.499995	no	no
IG_Rv2638_Rv2639c	18	18	2	4	4	0	4.11203	4.11203	0.45554	50419	50419	70190	50419	0.504185	no	no
IG_Rv2639c_Rv2640c	11	11	2	2	2	0	2.49935	2.49935	0.45468	61308.5	61308.5	70144	61308.5	0.613079	no	no
IG_Rv2640c_Rv2641	34	34	23	6	6	4	7.73419	7.73419	5.23496	75009	75009	71420	71420	0.714193	no	no
IG_Rv2641_Rv2642	9	9	0	3	3	0	2.05551	2.05551	0	23412	23412	50000	23412	0.234118	no	no
IG_Rv2643_Rv2644c	16	16	4	3	3	1	3.64974	3.64974	0.91429	62849	62849	43578.5	43578.5	0.435781	no	no
IG_Rv2644c_Rv2645	659	659	572	99	99	79	150.18	150.18	130.355	100000	100000	100000	100000	0.99999	no	no
IG_Rv2662_Rv2663	8	8	0	1	1	0	1.82438	1.82438	0	72466	72466	50000	50000	0.499995	no	no
IG_Rv2663_Rv2664	1	1	0	0	0	0	0.22758	0.22758	0	61379	61379	50000	50000	0.499995	no	no
IG_Rv2664_Rv2665	23	23	2	4	4	1	5.25146	5.25146	0.45774	71662	71662	22887	22887	0.228868	no	no
IG_Rv2667_Rv2668	7	7	0	2	2	0	1.60102	1.60102	0	35067.5	35067.5	50000	35067.5	0.350671	no	no
IG_Rv2671_Rv2672	5	5	0	0	0	0	1.14069	1.14069	0	86345.5	86345.5	50000	50000	0.499995	no	no
IG_Rv2672_Rv2673	3	3	2	0	0	0	0.68641	0.68641	0.4597	77094.5	77094.5	70367	70367	0.703663	no	no
IG_Rv2673_Rv2674	3	3	0	1	1	0	0.68411	0.68411	0	33593.5	33593.5	50000	33593.5	0.335932	no	no
IG_Rv2674_Rv2675c	3	3	0	1	1	0	0.68547	0.68547	0	33692	33692	50000	33692	0.336917	no	no
IG_Rv2678c_Rv2679	1	1	0	0	0	0	0.22672	0.22672	0	61336	61336	50000	50000	0.499995	no	no
IG_Rv2679_Rv2680	9	9	4	0	0	0	2.04916	2.04916	0.91206	95130	95130	82224.5	82224.5	0.822237	no	no
IG_Rv2682c_Rv2683	11	11	0	2	2	0	2.49852	2.49852	0	61169.5	61169.5	50000	50000	0.499995	no	no
IG_Rv2684_Rv2685	10	10	2	2	2	0	2.27683	2.27683	0.45297	55383.5	55383.5	70133.5	55383.5	0.553829	no	no
IG_Rv2688c_Rv2689c	13	13	0	6	6	0	2.97036	2.97036	0	3498	3498	50000	3498	0.0349797	no	no
IG_Rv2689c_Rv2690c	12	12	7	5	5	4	2.7356	2.7356	1.59997	7590	7590	3058.5	3058.5	0.0305847	no	no
IG_Rv2690c_Rv2691	5	5	0	0	0	0	1.13885	1.13885	0	86241.5	86241.5	50000	50000	0.499995	no	no
IG_Rv2692_Rv2693c	1	1	0	0	0	0	0.22559	0.22559	0	61279.5	61279.5	50000	50000	0.499995	no	no
IG_Rv2693c_Rv2694c	3	3	0	1	1	0	0.68685	0.68685	0	33738.5	33738.5	50000	33738.5	0.337382	no	no
IG_Rv2694c_Rv2695	13	13	0	1	1	0	2.96245	2.96245	0	89817.5	89817.5	50000	50000	0.499995	no	no
IG_Rv2695_Rv2696c	12	12	2	2	2	1	2.72614	2.72614	0.45591	66585.5	66585.5	22795.5	22795.5	0.227953	no	no
IG_Rv2696c_Rv2697c	5	5	0	0	0	0	1.14328	1.14328	0	86411	86411	50000	50000	0.499995	no	no
IG_Rv2697c_Rv2698	1	1	0	0	0	0	0.22696	0.22696	0	61348	61348	50000	50000	0.499995	no	no
IG_Rv2699c_Rv2700	20	20	0	7	7	0	4.55764	4.55764	0	10783	10783	50000	10783	0.107829	no	no
IG_Rv2700_Rv2701c	1	1	0	0	0	0	0.22973	0.22973	0	61486.5	61486.5	50000	50000	0.499995	no	no
IG_Rv2701c_Rv2702	12	12	2	0	0	0	2.73858	2.73858	0.45427	97783.5	97783.5	70134	70134	0.701333	no	no
IG_Rv2702_Rv2703	10	10	0	2	2	0	2.29162	2.29162	0	55998.5	55998.5	50000	50000	0.499995	no	no
IG_Rv2703_Rv2704	2	2	0	1	1	0	0.45272	0.45272	0	22636	22636	50000	22636	0.226358	no	no
IG_Rv2706c_Rv2707	13	13	2	4	4	0	2.96575	2.96575	0.45564	24849	24849	70190.5	24849	0.248488	no	no
IG_Rv2708c_Rv2709	1	1	0	0	0	0	0.22767	0.22767	0	61383.5	61383.5	50000	50000	0.499995	no	no
IG_Rv2709_Rv2710	17	17	0	7	7	0	3.86885	3.86885	0	4657	4657	50000	4657	0.0465695	no	no
IG_Rv2710_Rv2711	15	15	5	3	3	1	3.42559	3.42559	1.14275	58029	58029	52412	52412	0.524115	no	no
IG_Rv2711_Rv2712c	1	1	0	0	0	0	0.22466	0.22466	0	61233	61233	50000	50000	0.499995	no	no
IG_Rv2712c_Rv2713	9	9	0	3	3	0	2.0473	2.0473	0	23158	23158	50000	23158	0.231578	no	no
IG_Rv2713_Rv2714	10	10	0	2	2	0	2.27979	2.27979	0	55419.5	55419.5	50000	50000	0.499995	no	no
IG_Rv2714_Rv2715	6	6	2	2	2	0	1.35724	1.35724	0.45143	27148	27148	70021	27148	0.271477	no	no
IG_Rv2715_Rv2716	5	5	0	3	3	0	1.1396	1.1396	0	4633	4633	50000	4633	0.0463295	no	no
IG_Rv2716_Rv2717c	1	1	0	1	1	0	0.22886	0.22886	0	11443	11443	50000	11443	0.114429	no	no
IG_Rv2717c_Rv2718c	3	3	0	1	1	0	0.68258	0.68258	0	33548.5	33548.5	50000	33548.5	0.335482	no	no
IG_Rv2718c_Rv2719c	17	17	0	2	2	0	3.88496	3.88496	0	85576.5	85576.5	50000	50000	0.499995	no	no
IG_Rv2719c_Rv2720	19	19	2	5	5	0	4.3397	4.3397	0.4556	34948	34948	70193	34948	0.349477	no	no
IG_Rv2722_Rv2723	2	2	0	0	0	0	0.45479	0.45479	0	70168.5	70168.5	50000	50000	0.499995	no	no
IG_Rv2723_Rv2724c	1	1	0	1	1	0	0.22597	0.22597	0	11298.5	11298.5	50000	11298.5	0.112984	no	no
IG_Rv2724c_Rv2725c	12	12	0	4	4	0	2.74679	2.74679	0	20192	20192	50000	20192	0.201918	no	no
IG_Rv2725c_Rv2726c	2	2	2	0	0	0	0.45653	0.45653	0.45653	70204	70204	70204	70204	0.702033	no	no
IG_Rv2726c_Rv2727c	2	2	0	0	0	0	0.45699	0.45699	0	70268.5	70268.5	50000	50000	0.499995	no	no
IG_Rv2728c_Rv2729c	4	4	0	1	1	0	0.9086	0.9086	0	43358	43358	50000	43358	0.433576	no	no
IG_Rv2729c_Rv2730	5	5	0	0	0	0	1.13862	1.13862	0	86311.5	86311.5	50000	50000	0.499995	no	no
IG_Rv2730_Rv2731	1	1	0	0	0	0	0.22848	0.22848	0	61424	61424	50000	50000	0.499995	no	no
IG_Rv2733c_Rv2734	15	15	4	5	5	2	3.41605	3.41605	0.90908	17274	17274	13097	13097	0.130969	no	no
IG_Rv2737A_Rv2738c	2	2	0	0	0	0	0.4523	0.4523	0	70048.5	70048.5	50000	50000	0.499995	no	no
IG_Rv2737c_Rv2737A	10	10	0	1	1	0	2.27451	2.27451	0	81271.5	81271.5	50000	50000	0.499995	no	no
IG_Rv2738c_Rv2739c	1	1	0	0	0	0	0.22862	0.22862	0	61431	61431	50000	50000	0.499995	no	no
IG_Rv2739c_Rv2740	1	1	0	0	0	0	0.22525	0.22525	0	61262.5	61262.5	50000	50000	0.499995	no	no
IG_Rv2742c_Rv2743c	3	3	0	1	1	0	0.68248	0.68248	0	33515.5	33515.5	50000	33515.5	0.335152	no	no
IG_Rv2743c_Rv2744c	1	1	0	0	0	0	0.22983	0.22983	0	61491.5	61491.5	50000	50000	0.499995	no	no
IG_Rv2744c_Rv2745c	10	10	0	0	0	0	2.27516	2.27516	0	96177	96177	50000	50000	0.499995	no	no
IG_Rv2745c_Rv2746c	3	3	2	0	0	0	0.68283	0.68283	0.45432	76941.5	76941.5	70109	70109	0.701083	no	no
IG_Rv2747_Rv2748c	6	6	5	3	3	2	1.36538	1.36538	1.13781	8108.5	8108.5	20138	8108.5	0.0810842	no	no
IG_Rv2753c_Rv2754c	7	7	2	2	2	0	1.59146	1.59146	0.45354	34691	34691	70044.5	34691	0.346907	no	no
IG_Rv2754c_Rv2755c	33	33	12	11	11	8	7.52218	7.52218	2.72742	8373.5	8373.5	73.5	73.5	0.000734993	no	no
IG_Rv2756c_Rv2757c	8	8	0	1	1	0	1.82565	1.82565	0	72538.5	72538.5	50000	50000	0.499995	no	no
IG_Rv2758c_Rv2759c	1	1	0	0	0	0	0.23014	0.23014	0	61507	61507	50000	50000	0.499995	no	no
IG_Rv2760c_Rv2761c	3	3	0	1	1	0	0.68584	0.68584	0	33702	33702	50000	33702	0.337017	no	no
IG_Rv2762c_Rv2763c	6	6	0	2	2	0	1.36603	1.36603	0	27413	27413	50000	27413	0.274127	no	no
IG_Rv2763c_Rv2764c	8	8	4	6	6	3	1.81683	1.81683	0.91086	129.5	129.5	2049.5	129.5	0.00129499	no	no
IG_Rv2764c_Rv2765	17	17	7	7	7	6	3.88062	3.88062	1.59533	4892	4892	41.5	41.5	0.000414996	no	no
IG_Rv2765_Rv2766c	14	14	0	2	2	0	3.19102	3.19102	0	75796.5	75796.5	50000	50000	0.499995	no	no
IG_Rv2771c_Rv2772c	8	8	0	1	1	0	1.82396	1.82396	0	72466.5	72466.5	50000	50000	0.499995	no	no
IG_Rv2772c_Rv2773c	2	2	0	1	1	0	0.45692	0.45692	0	22846	22846	50000	22846	0.228458	no	no
IG_Rv2773c_Rv2774c	1	1	0	0	0	0	0.22919	0.22919	0	61459.5	61459.5	50000	50000	0.499995	no	no
IG_Rv2774c_Rv2775	9	9	0	1	1	0	2.05236	2.05236	0	77352.5	77352.5	50000	50000	0.499995	no	no
IG_Rv2776c_Rv2777c	10	10	0	2	2	0	2.2726	2.2726	0	55368.5	55368.5	50000	50000	0.499995	no	no
IG_Rv2777c_Rv2778c	7	7	0	1	1	0	1.59969	1.59969	0	66834.5	66834.5	50000	50000	0.499995	no	no
IG_Rv2778c_Rv2779c	5	5	0	2	2	0	1.14398	1.14398	0	20243	20243	50000	20243	0.202428	no	no
IG_Rv2779c_Rv2780	12	12	4	2	2	2	2.73865	2.73865	0.90934	66807	66807	13111	13111	0.131109	no	no
IG_Rv2781c_Rv2782c	1	1	0	0	0	0	0.22878	0.22878	0	61439	61439	50000	50000	0.499995	no	no
IG_Rv2783c_Rv2784c	21	21	0	3	3	0	4.7909	4.7909	0	81414	81414	50000	50000	0.499995	no	no
IG_Rv2784c_Rv2785c	1	1	0	1	1	0	0.22806	0.22806	0	11403	11403	50000	11403	0.114029	no	no
IG_Rv2785c_Rv2786c	8	8	0	2	2	0	1.82692	1.82692	0	42240	42240	50000	42240	0.422396	no	no
IG_Rv2786c_Rv2787	13	13	0	2	2	0	2.96485	2.96485	0	71385.5	71385.5	50000	50000	0.499995	no	no
IG_Rv2787_Rv2788	5	5	0	0	0	0	1.14416	1.14416	0	86375	86375	50000	50000	0.499995	no	no
IG_Rv2788_Rv2789c	1	1	0	0	0	0	0.22981	0.22981	0	61490.5	61490.5	50000	50000	0.499995	no	no
IG_Rv2789c_Rv2790c	1	1	0	1	1	0	0.2262	0.2262	0	11310	11310	50000	11310	0.113099	no	no
IG_Rv2792c_Rv2793c	15	15	2	1	1	0	3.41317	3.41317	0.45411	93290	93290	70161	70161	0.701603	no	no
IG_Rv2795c_Rv2796c	9	9	0	1	1	0	2.0532	2.0532	0	77282	77282	50000	50000	0.499995	no	no
IG_Rv2798c_Rv2799	4	4	0	0	0	0	0.9127	0.9127	0	82202	82202	50000	50000	0.499995	no	no
IG_Rv2799_Rv2800	2	2	0	1	1	0	0.45798	0.45798	0	22899	22899	50000	22899	0.228988	no	no
IG_Rv2800_Rv2801c	9	9	0	1	1	0	2.04839	2.04839	0	77334	77334	50000	50000	0.499995	no	no
IG_Rv2801A_Rv2802c	4	4	0	1	1	0	0.9095	0.9095	0	43414.5	43414.5	50000	43414.5	0.434141	no	no
IG_Rv2803_Rv2804c	5	5	0	1	1	0	1.13942	1.13942	0	52260.5	52260.5	50000	50000	0.499995	no	no
IG_Rv2806_Rv2807	13	13	0	2	2	0	2.95237	2.95237	0	71188.5	71188.5	50000	50000	0.499995	no	no
IG_Rv2807_Rv2808	21	21	9	4	4	2	4.79684	4.79684	2.05646	64240	64240	49168	49168	0.491675	no	no
IG_Rv2808_Rv2809	22	22	16	4	4	4	5.00902	5.00902	3.63839	67822	67822	39890	39890	0.398896	no	no
IG_Rv2818c_Rv2819c	3	3	0	0	0	0	0.68377	0.68377	0	76904	76904	50000	50000	0.499995	no	no
IG_Rv2824c_Rv2825c	10	10	3	0	0	0	2.27969	2.27969	0.6806	96239.5	96239.5	76886.5	76886.5	0.768857	no	no
IG_Rv2825c_Rv2826c	7	7	0	3	3	0	1.59543	1.59543	0	12552	12552	50000	12552	0.125519	no	no
IG_Rv2827c_Rv2828c	37	37	2	4	4	0	8.4256	8.4256	0.45754	96320	96320	70241.5	70241.5	0.702408	no	no
IG_Rv2828A_Rv2829c	2	2	0	1	1	0	0.45631	0.45631	0	22815.5	22815.5	50000	22815.5	0.228153	no	no
IG_Rv2830c_Rv2831	5	5	0	1	1	0	1.13987	1.13987	0	52314.5	52314.5	50000	50000	0.499995	no	no
IG_Rv2831_Rv2832c	6	6	0	2	2	0	1.36368	1.36368	0	27268.5	27268.5	50000	27268.5	0.272682	no	no
IG_Rv2835c_Rv2836c	9	9	0	1	1	0	2.05112	2.05112	0	77359.5	77359.5	50000	50000	0.499995	no	no
IG_Rv2836c_Rv2837c	1	1	0	0	0	0	0.22906	0.22906	0	61453	61453	50000	50000	0.499995	no	no
IG_Rv2839c_Rv2840c	1	1	0	1	1	0	0.2244	0.2244	0	11220	11220	50000	11220	0.112199	no	no
IG_Rv2840c_Rv2841c	6	6	0	1	1	0	1.36843	1.36843	0	60114	60114	50000	50000	0.499995	no	no
IG_Rv2842c_Rv2843	12	12	0	1	1	0	2.73592	2.73592	0	87406	87406	50000	50000	0.499995	no	no
IG_Rv2845c_Rv2846c	3	3	0	0	0	0	0.68109	0.68109	0	76933.5	76933.5	50000	50000	0.499995	no	no
IG_Rv2846c_Rv2847c	6	6	2	1	1	0	1.36944	1.36944	0.45481	60143.5	60143.5	70136.5	60143.5	0.601429	no	no
IG_Rv2847c_Rv2848c	7	7	0	2	2	0	1.59835	1.59835	0	34975.5	34975.5	50000	34975.5	0.349752	no	no
IG_Rv2849c_Rv2850c	1	1	0	0	0	0	0.22748	0.22748	0	61374	61374	50000	50000	0.499995	no	no
IG_Rv2851c_Rv2852c	6	6	0	3	3	0	1.36625	1.36625	0	8088	8088	50000	8088	0.0808792	no	no
IG_Rv2854_Rv2855	1	1	0	1	1	0	0.22924	0.22924	0	11462	11462	50000	11462	0.114619	no	no
IG_Rv2855_Rv2856	10	10	0	4	4	0	2.28498	2.28498	0	11487.5	11487.5	50000	11487.5	0.114874	no	no
IG_Rv2856_Rv2857c	61	61	0	12	12	0	13.9001	13.9001	0	71109	71109	50000	50000	0.499995	no	no
IG_Rv2860c_Rv2861c	48	48	36	9	9	6	10.9333	10.9333	8.20128	73646	73646	80089.5	73646	0.736453	no	no
IG_Rv2861c_Rv2862c	2	2	0	0	0	0	0.45438	0.45438	0	70157	70157	50000	50000	0.499995	no	no
IG_Rv2862c_Rv2862A	9	9	0	2	2	0	2.05258	2.05258	0	49064.5	49064.5	50000	49064.5	0.49064	no	no
IG_Rv2863_Rv2864c	6	6	2	0	0	0	1.36736	1.36736	0.45834	89405.5	89405.5	70303.5	70303.5	0.703028	no	no
IG_Rv2864c_Rv2865	36	36	2	6	6	0	8.19471	8.19471	0.45338	80196	80196	70077.5	70077.5	0.700768	no	no
IG_Rv2866_Rv2867c	22	22	2	6	6	0	5.01662	5.01662	0.45694	30358	30358	70189	30358	0.303577	no	no
IG_Rv2867c_Rv2868c	3	3	0	0	0	0	0.68522	0.68522	0	77024	77024	50000	50000	0.499995	no	no
IG_Rv2868c_Rv2869c	2	2	0	0	0	0	0.45676	0.45676	0	70240.5	70240.5	50000	50000	0.499995	no	no
IG_Rv2870c_Rv2871	11	11	0	3	3	0	2.50257	2.50257	0	35019	35019	50000	35019	0.350186	no	no
IG_Rv2872_Rv2873	5	5	0	1	1	0	1.14315	1.14315	0	52456.5	52456.5	50000	50000	0.499995	no	no
IG_Rv2873_Rv2874	25	25	0	8	8	0	5.69042	5.69042	0	14189	14189	50000	14189	0.141889	no	no
IG_Rv2874_Rv2875	10	10	2	2	2	1	2.27896	2.27896	0.45553	55516.5	55516.5	22776.5	22776.5	0.227763	no	no
IG_Rv2875_Rv2876	6	6	0	1	1	0	1.36726	1.36726	0	60086.5	60086.5	50000	50000	0.499995	no	no
IG_Rv2876_Rv2877c	5	5	0	0	0	0	1.13522	1.13522	0	86236.5	86236.5	50000	50000	0.499995	no	no
IG_Rv2878c_Rv2879c	39	39	29	8	8	6	8.89304	8.89304	6.61937	62006.5	62006.5	59088	59088	0.590874	no	no
IG_Rv2880c_Rv2881c	2	2	0	2	2	0	0.45332	0.45332	0	2640	2640	50000	2640	0.0263997	no	no
IG_Rv2881c_Rv2882c	1	1	0	0	0	0	0.22836	0.22836	0	61418	61418	50000	50000	0.499995	no	no
IG_Rv2882c_Rv2883c	6	6	0	2	2	0	1.36838	1.36838	0	27484	27484	50000	27484	0.274837	no	no
IG_Rv2883c_Rv2884	14	14	2	2	2	0	3.19328	3.19328	0.45654	75658.5	75658.5	70173	70173	0.701723	no	no
IG_Rv2890c_Rv2891	19	19	4	3	3	0	4.33692	4.33692	0.91527	75032	75032	82236	75032	0.750312	no	no
IG_Rv2894c_Rv2895c	8	8	0	1	1	0	1.82545	1.82545	0	72568.5	72568.5	50000	50000	0.499995	no	no
IG_Rv2898c_Rv2899c	20	20	0	5	5	0	4.56023	4.56023	0	39456	39456	50000	39456	0.394556	no	no
IG_Rv2900c_Rv2901c	4	4	0	1	1	0	0.91569	0.91569	0	43653.5	43653.5	50000	43653.5	0.436531	no	no
IG_Rv2901c_Rv2902c	3	3	0	1	1	0	0.68495	0.68495	0	33643.5	33643.5	50000	33643.5	0.336432	no	no
IG_Rv2903c_Rv2904c	5	5	0	1	1	0	1.13987	1.13987	0	52350	52350	50000	50000	0.499995	no	no
IG_Rv2904c_Rv2905	24	24	0	5	5	0	5.47984	5.47984	0	57291.5	57291.5	50000	50000	0.499995	no	no
IG_Rv2905_Rv2906c	2	2	0	0	0	0	0.45321	0.45321	0	70050.5	70050.5	50000	50000	0.499995	no	no
IG_Rv2907c_Rv2908c	2	2	0	0	0	0	0.45658	0.45658	0	70247	70247	50000	50000	0.499995	no	no
IG_Rv2909c_Rv2910c	12	12	2	2	2	1	2.73697	2.73697	0.45545	66728.5	66728.5	22772.5	22772.5	0.227723	no	no
IG_Rv2910c_Rv2911	5	5	0	1	1	0	1.13475	1.13475	0	52057.5	52057.5	50000	50000	0.499995	no	no
IG_Rv2911_Rv2912c	5	5	0	1	1	0	1.13824	1.13824	0	52259.5	52259.5	50000	50000	0.499995	no	no
IG_Rv2913c_Rv2914c	4	4	0	0	0	0	0.91365	0.91365	0	82271.5	82271.5	50000	50000	0.499995	no	no
IG_Rv2914c_Rv2915c	2	2	0	1	1	0	0.45352	0.45352	0	22676	22676	50000	22676	0.226758	no	no
IG_Rv2915c_Rv2916c	2	2	0	1	1	0	0.45436	0.45436	0	22718	22718	50000	22718	0.227178	no	no
IG_Rv2916c_Rv2917	4	4	0	0	0	0	0.91276	0.91276	0	82235	82235	50000	50000	0.499995	no	no
IG_Rv2918c_Rv2919c	5	5	0	2	2	0	1.13567	1.13567	0	19961.5	19961.5	50000	19961.5	0.199613	no	no
IG_Rv2920c_Rv2921c	210	210	201	47	47	43	47.8644	47.8644	45.8138	54944	54944	67617.5	54944	0.549435	no	no
IG_Rv2921c_Rv2922c	1	1	0	0	0	0	0.22689	0.22689	0	61344.5	61344.5	50000	50000	0.499995	no	no
IG_Rv2922c_Rv2922A	4	4	2	1	1	1	0.91052	0.91052	0.45602	43504	43504	22801	22801	0.228008	no	no
IG_Rv2923c_Rv2924c	15	15	2	1	1	1	3.42159	3.42159	0.45799	93330	93330	22899.5	22899.5	0.228993	no	no
IG_Rv2924c_Rv2925c	37	37	24	12	12	10	8.43	8.43	5.47229	8888	8888	2041	2041	0.0204098	no	no
IG_Rv2926c_Rv2927c	3	3	0	0	0	0	0.68151	0.68151	0	76966.5	76966.5	50000	50000	0.499995	no	no
IG_Rv2927c_Rv2928	12	12	0	3	3	0	2.73483	2.73483	0	41219.5	41219.5	50000	41219.5	0.412191	no	no
IG_Rv2929_Rv2930	36	36	2	7	7	1	8.20043	8.20043	0.45634	66999	66999	22817	22817	0.228168	no	no
IG_Rv2938_Rv2939	1	1	0	0	0	0	0.22864	0.22864	0	61432	61432	50000	50000	0.499995	no	no
IG_Rv2939_Rv2940c	11	11	0	2	2	0	2.51129	2.51129	0	61446	61446	50000	50000	0.499995	no	no
IG_Rv2940c_Rv2941	48	48	4	12	12	1	10.9465	10.9465	0.91267	35008	35008	43554	35008	0.350076	no	no
IG_Rv2945c_Rv2946c	4	4	0	1	1	0	0.90978	0.90978	0	43393	43393	50000	43393	0.433926	no	no
IG_Rv2948c_Rv2949c	2	2	0	1	1	0	0.4573	0.4573	0	22865	22865	50000	22865	0.228648	no	no
IG_Rv2949c_Rv2950c	3	3	0	1	1	0	0.68286	0.68286	0	33554.5	33554.5	50000	33554.5	0.335542	no	no
IG_Rv2950c_Rv2951c	54	54	9	10	10	2	12.3126	12.3126	2.05498	76734	76734	49220.5	49220.5	0.4922	no	no
IG_Rv2951c_Rv2952	10	10	0	1	1	0	2.28073	2.28073	0	81433	81433	50000	50000	0.499995	no	no
IG_Rv2952_Rv2953	3	3	2	1	1	0	0.68178	0.68178	0.45414	33502.5	33502.5	70153.5	33502.5	0.335022	no	no
IG_Rv2953_Rv2954c	7	7	0	4	4	0	1.59584	1.59584	0	3053	3053	50000	3053	0.0305297	no	no
IG_Rv2954c_Rv2955c	7	7	0	1	1	0	1.60278	1.60278	0	66962.5	66962.5	50000	50000	0.499995	no	no
IG_Rv2955c_Rv2956	11	11	2	3	3	0	2.50812	2.50812	0.45497	35222	35222	70183	35222	0.352216	no	no
IG_Rv2956_Rv2957	4	4	0	2	2	0	0.91044	0.91044	0	13215	13215	50000	13215	0.132149	no	no
IG_Rv2957_Rv2958c	41	41	17	8	8	3	9.35073	9.35073	3.87865	68135.5	68135.5	67388	67388	0.673873	no	no
IG_Rv2958c_Rv2959c	8	8	2	2	2	0	1.82367	1.82367	0.45553	42183	42183	70225	42183	0.421826	no	no
IG_Rv2959c_Rv2960c	14	14	9	3	3	3	3.19329	3.19329	2.05217	52428	52428	23162.5	23162.5	0.231623	no	no
IG_Rv2962c_Rv2963	18	18	2	4	4	0	4.10582	4.10582	0.45598	50329	50329	70225	50329	0.503285	no	no
IG_Rv2963_Rv2964	8	8	0	2	2	0	1.82213	1.82213	0	42067.5	42067.5	50000	42067.5	0.420671	no	no
IG_Rv2964_Rv2965c	56	56	4	19	19	0	12.766	12.766	0.91027	2863.5	2863.5	82239	2863.5	0.0286347	no	no
IG_Rv2965c_Rv2966c	3	3	0	1	1	0	0.6847	0.6847	0	33638.5	33638.5	50000	33638.5	0.336382	no	no
IG_Rv2966c_Rv2967c	24	24	10	4	4	1	5.4719	5.4719	2.27564	74816.5	74816.5	81272.5	74816.5	0.748158	no	no
IG_Rv2968c_Rv2969c	1	1	0	1	1	0	0.22805	0.22805	0	11402.5	11402.5	50000	11402.5	0.114024	no	no
IG_Rv2969c_Rv2970c	3	3	0	1	1	0	0.68285	0.68285	0	33545.5	33545.5	50000	33545.5	0.335452	no	no
IG_Rv2970c_Rv2970A	15	15	0	2	2	0	3.41372	3.41372	0	79373.5	79373.5	50000	50000	0.499995	no	no
IG_Rv2971_Rv2972c	3	3	0	1	1	0	0.68303	0.68303	0	33574.5	33574.5	50000	33574.5	0.335742	no	no
IG_Rv2975c_Rv2976c	30	30	2	9	9	1	6.84044	6.84044	0.45644	17661	17661	22822	17661	0.176608	no	no
IG_Rv2976c_Rv2977c	2	2	0	0	0	0	0.45348	0.45348	0	70061	70061	50000	50000	0.499995	no	no
IG_Rv2979c_Rv2980	8	8	0	2	2	0	1.81715	1.81715	0	41924.5	41924.5	50000	41924.5	0.419241	no	no
IG_Rv2980_Rv2981c	418	418	418	83	83	83	95.2994	95.2994	95.2994	92480.5	92480.5	92480.5	92480.5	0.924796	no	no
IG_Rv2981c_Rv2982c	6	6	0	0	0	0	1.3656	1.3656	0	89337	89337	50000	50000	0.499995	no	no
IG_Rv2982c_Rv2983	6	6	0	2	2	0	1.36768	1.36768	0	27388	27388	50000	27388	0.273877	no	no
IG_Rv2983_Rv2984	5	5	0	1	1	0	1.1397	1.1397	0	52300	52300	50000	50000	0.499995	no	no
IG_Rv2984_Rv2985	3	3	0	2	2	0	0.68763	0.68763	0	7190.5	7190.5	50000	7190.5	0.0719043	no	no
IG_Rv2985_Rv2986c	6	6	0	1	1	0	1.36703	1.36703	0	60103	60103	50000	50000	0.499995	no	no
IG_Rv2986c_Rv2987c	11	11	0	3	3	0	2.5096	2.5096	0	35280.5	35280.5	50000	35280.5	0.352801	no	no
IG_Rv2987c_Rv2988c	2	2	0	0	0	0	0.4535	0.4535	0	70086	70086	50000	50000	0.499995	no	no
IG_Rv2988c_Rv2989	8	8	0	2	2	0	1.82327	1.82327	0	42118.5	42118.5	50000	42118.5	0.421181	no	no
IG_Rv2990c_Rv2991	19	19	0	6	6	0	4.33368	4.33368	0	18613	18613	50000	18613	0.186128	no	no
IG_Rv2991_Rv2992c	18	18	0	6	6	0	4.10976	4.10976	0	15268	15268	50000	15268	0.152678	no	no
IG_Rv2993c_Rv2994	20	20	0	4	4	0	4.55969	4.55969	0	59742	59742	50000	50000	0.499995	no	no
IG_Rv2995c_Rv2996c	1	1	0	0	0	0	0.22661	0.22661	0	61330.5	61330.5	50000	50000	0.499995	no	no
IG_Rv2997_Rv2998	17	17	0	4	4	0	3.87463	3.87463	0	45337.5	45337.5	50000	45337.5	0.45337	no	no
IG_Rv2998A_Rv2999	7	7	2	2	2	0	1.60351	1.60351	0.45907	35131.5	35131.5	70376	35131.5	0.351311	no	no
IG_Rv2999_Rv3000	4	4	0	1	1	0	0.91531	0.91531	0	43654	43654	50000	43654	0.436536	no	no
IG_Rv3000_Rv3001c	13	13	2	2	2	0	2.96052	2.96052	0.45625	71432	71432	70235.5	70235.5	0.702348	no	no
IG_Rv3001c_Rv3002c	4	4	0	0	0	0	0.90223	0.90223	0	82050.5	82050.5	50000	50000	0.499995	no	no
IG_Rv3003c_Rv3004	21	21	3	7	7	2	4.77768	4.77768	0.68217	13181.5	13181.5	7142.5	7142.5	0.0714243	no	no
IG_Rv3005c_Rv3006	9	9	2	2	2	1	2.05278	2.05278	0.45717	49093	49093	22858.5	22858.5	0.228583	no	no
IG_Rv3006_Rv3007c	1	1	0	0	0	0	0.23042	0.23042	0	61521	61521	50000	50000	0.499995	no	no
IG_Rv3007c_Rv3008	14	14	0	4	4	0	3.20105	3.20105	0	30089	30089	50000	30089	0.300887	no	no
IG_Rv3009c_Rv3010c	2	2	0	0	0	0	0.45515	0.45515	0	70145	70145	50000	50000	0.499995	no	no
IG_Rv3010c_Rv3011c	5	5	0	3	3	0	1.13966	1.13966	0	4614	4614	50000	4614	0.0461395	no	no
IG_Rv3012c_Rv3013	4	4	0	1	1	0	0.91141	0.91141	0	43475	43475	50000	43475	0.434746	no	no
IG_Rv3013_Rv3014c	8	8	2	3	3	0	1.82062	1.82062	0.45619	17478	17478	70198.5	17478	0.174778	no	no
IG_Rv3014c_Rv3015c	1	1	0	0	0	0	0.23028	0.23028	0	61514	61514	50000	50000	0.499995	no	no
IG_Rv3015c_Rv3016	8	8	0	1	1	0	1.82253	1.82253	0	72425	72425	50000	50000	0.499995	no	no
IG_Rv3016_Rv3017c	4	4	0	1	1	0	0.91525	0.91525	0	43570.5	43570.5	50000	43570.5	0.435701	no	no
IG_Rv3019c_Rv3020c	3	3	0	0	0	0	0.68254	0.68254	0	76997.5	76997.5	50000	50000	0.499995	no	no
IG_Rv3025c_Rv3026c	12	12	0	4	4	0	2.73136	2.73136	0	19897	19897	50000	19897	0.198968	no	no
IG_Rv3027c_Rv3028c	9	9	0	1	1	0	2.04309	2.04309	0	77082.5	77082.5	50000	50000	0.499995	no	no
IG_Rv3028c_Rv3029c	1	1	0	0	0	0	0.22812	0.22812	0	61406	61406	50000	50000	0.499995	no	no
IG_Rv3029c_Rv3030	20	20	4	3	3	1	4.55789	4.55789	0.91434	78374.5	78374.5	43614	43614	0.436136	no	no
IG_Rv3031_Rv3032	1	1	0	0	0	0	0.22678	0.22678	0	61339	61339	50000	50000	0.499995	no	no
IG_Rv3032_Rv3032A	3	3	0	1	1	0	0.6796	0.6796	0	33383	33383	50000	33383	0.333827	no	no
IG_Rv3032A_Rv3033	27	27	4	3	3	0	6.15297	6.15297	0.91103	92825.5	92825.5	82232.5	82232.5	0.822317	no	no
IG_Rv3033_Rv3034c	6	6	0	1	1	0	1.36783	1.36783	0	60026.5	60026.5	50000	50000	0.499995	no	no
IG_Rv3034c_Rv3035	22	22	6	4	4	3	5.00915	5.00915	1.36081	67707.5	67707.5	8033.5	8033.5	0.0803342	no	no
IG_Rv3036c_Rv3037c	5	5	0	1	1	0	1.13606	1.13606	0	52171	52171	50000	50000	0.499995	no	no
IG_Rv3037c_Rv3038c	7	7	0	1	1	0	1.59187	1.59187	0	66678	66678	50000	50000	0.499995	no	no
IG_Rv3039c_Rv3040c	1	1	0	1	1	0	0.22733	0.22733	0	11366.5	11366.5	50000	11366.5	0.113664	no	no
IG_Rv3041c_Rv3042c	1	1	0	0	0	0	0.2274	0.2274	0	61370	61370	50000	50000	0.499995	no	no
IG_Rv3042c_Rv3043c	2	2	0	1	1	0	0.4533	0.4533	0	22665	22665	50000	22665	0.226648	no	no
IG_Rv3043c_Rv3044	14	14	0	5	5	0	3.19892	3.19892	0	13823.5	13823.5	50000	13823.5	0.138234	no	no
IG_Rv3044_Rv3045	5	5	0	3	3	0	1.14164	1.14164	0	4652	4652	50000	4652	0.0465195	no	no
IG_Rv3046c_Rv3047c	24	24	0	2	2	0	5.47044	5.47044	0	95944	95944	50000	50000	0.499995	no	no
IG_Rv3047c_Rv3048c	4	4	0	1	1	0	0.91173	0.91173	0	43469	43469	50000	43469	0.434686	no	no
IG_Rv3048c_Rv3049c	12	12	0	3	3	0	2.73723	2.73723	0	41153	41153	50000	41153	0.411526	no	no
IG_Rv3049c_Rv3050c	12	12	0	1	1	0	2.7349	2.7349	0	87609	87609	50000	50000	0.499995	no	no
IG_Rv3050c_Rv3051c	12	12	0	3	3	0	2.73393	2.73393	0	41024	41024	50000	41024	0.410236	no	no
IG_Rv3051c_Rv3052c	4	4	0	2	2	0	0.90962	0.90962	0	13160	13160	50000	13160	0.131599	no	no
IG_Rv3052c_Rv3053c	2	2	0	0	0	0	0.45594	0.45594	0	70165	70165	50000	50000	0.499995	no	no
IG_Rv3053c_Rv3054c	19	19	2	7	7	1	4.33412	4.33412	0.45716	8508.5	8508.5	22858	8508.5	0.0850841	no	no
IG_Rv3054c_Rv3055	7	7	2	3	3	1	1.59635	1.59635	0.45737	12585.5	12585.5	22868.5	12585.5	0.125854	no	no
IG_Rv3056_Rv3057c	2	2	0	0	0	0	0.4541	0.4541	0	70146	70146	50000	50000	0.499995	no	no
IG_Rv3057c_Rv3058c	7	7	0	2	2	0	1.59575	1.59575	0	34864.5	34864.5	50000	34864.5	0.348642	no	no
IG_Rv3058c_Rv3059	6	6	2	2	2	0	1.36568	1.36568	0.45559	27440	27440	70153.5	27440	0.274397	no	no
IG_Rv3059_Rv3060c	42	42	2	7	7	0	9.5784	9.5784	0.45679	82386	82386	70210.5	70210.5	0.702098	no	no
IG_Rv3060c_Rv3061c	4	4	0	2	2	0	0.91279	0.91279	0	13279.5	13279.5	50000	13279.5	0.132794	no	no
IG_Rv3061c_Rv3062	6	6	0	1	1	0	1.36375	1.36375	0	59957.5	59957.5	50000	50000	0.499995	no	no
IG_Rv3062_Rv3063	13	13	0	2	2	0	2.95979	2.95979	0	71436.5	71436.5	50000	50000	0.499995	no	no
IG_Rv3063_Rv3064c	21	21	0	2	2	0	4.79208	4.79208	0	92781.5	92781.5	50000	50000	0.499995	no	no
IG_Rv3064c_Rv3065	13	13	3	1	1	0	2.9617	2.9617	0.68551	89825	89825	77034.5	77034.5	0.770337	no	no
IG_Rv3066_Rv3067	5	5	0	3	3	0	1.13647	1.13647	0	4564	4564	50000	4564	0.0456395	no	no
IG_Rv3067_Rv3068c	5	5	0	1	1	0	1.13973	1.13973	0	52372.5	52372.5	50000	50000	0.499995	no	no
IG_Rv3068c_Rv3069	9	9	2	3	3	0	2.04318	2.04318	0.45679	23108.5	23108.5	70203.5	23108.5	0.231083	no	no
IG_Rv3071_Rv3072c	8	8	0	2	2	0	1.8249	1.8249	0	42209	42209	50000	42209	0.422086	no	no
IG_Rv3073c_Rv3074	13	13	3	2	2	1	2.96618	2.96618	0.6835	71473.5	71473.5	33582	33582	0.335817	no	no
IG_Rv3075c_Rv3076	2	2	0	1	1	0	0.45701	0.45701	0	22850.5	22850.5	50000	22850.5	0.228503	no	no
IG_Rv3079c_Rv3080c	2	2	0	1	1	0	0.45485	0.45485	0	22742.5	22742.5	50000	22742.5	0.227423	no	no
IG_Rv3080c_Rv3081	10	10	0	0	0	0	2.27804	2.27804	0	96213.5	96213.5	50000	50000	0.499995	no	no
IG_Rv3081_Rv3082c	8	8	3	4	4	1	1.81747	1.81747	0.68034	5165.5	5165.5	33401.5	5165.5	0.0516545	no	no
IG_Rv3082c_Rv3083	70	70	63	4	4	2	15.9604	15.9604	14.3634	99995.5	99995.5	99999	99995.5	0.999945	no	no
IG_Rv3085_Rv3086	1	1	0	0	0	0	0.2279	0.2279	0	61395	61395	50000	50000	0.499995	no	no
IG_Rv3086_Rv3087	3	3	0	1	1	0	0.68508	0.68508	0	33675.5	33675.5	50000	33675.5	0.336752	no	no
IG_Rv3089_Rv3090	54	54	2	17	17	1	12.3135	12.3135	0.45883	7020	7020	22941.5	7020	0.0701993	no	no
IG_Rv3090_Rv3091	1	1	0	0	0	0	0.22869	0.22869	0	61434.5	61434.5	50000	50000	0.499995	no	no
IG_Rv3094c_Rv3095	15	15	0	3	3	0	3.42217	3.42217	0	57815	57815	50000	50000	0.499995	no	no
IG_Rv3095_Rv3096	9	9	2	1	1	0	2.05594	2.05594	0.45678	77444	77444	70214	70214	0.702133	no	no
IG_Rv3098A_Rv3099c	35	35	0	6	6	0	7.97295	7.97295	0	77817	77817	50000	50000	0.499995	no	no
IG_Rv3099c_Rv3100c	1	1	0	0	0	0	0.22797	0.22797	0	61398.5	61398.5	50000	50000	0.499995	no	no
IG_Rv3102c_Rv3103c	4	4	0	1	1	0	0.91435	0.91435	0	43629	43629	50000	43629	0.436286	no	no
IG_Rv3105c_Rv3106	5	5	0	2	2	0	1.1384	1.1384	0	20036	20036	50000	20036	0.200358	no	no
IG_Rv3107c_Rv3108	4	4	0	2	2	0	0.9108	0.9108	0	13219	13219	50000	13219	0.132189	no	no
IG_Rv3108_Rv3109	12	12	0	2	2	0	2.7394	2.7394	0	66820.5	66820.5	50000	50000	0.499995	no	no
IG_Rv3109_Rv3110	2	2	0	1	1	0	0.45539	0.45539	0	22769.5	22769.5	50000	22769.5	0.227693	no	no
IG_Rv3111_Rv3112	2	2	0	0	0	0	0.45645	0.45645	0	70199.5	70199.5	50000	50000	0.499995	no	no
IG_Rv3112_Rv3113	10	10	0	2	2	0	2.27382	2.27382	0	55377	55377	50000	50000	0.499995	no	no
IG_Rv3113_Rv3114	2	2	0	0	0	0	0.45585	0.45585	0	70146	70146	50000	50000	0.499995	no	no
IG_Rv3116_Rv3117	1	1	0	0	0	0	0.22766	0.22766	0	61383	61383	50000	50000	0.499995	no	no
IG_Rv3118_Rv3119	2	2	0	0	0	0	0.45579	0.45579	0	70187.5	70187.5	50000	50000	0.499995	no	no
IG_Rv3120_Rv3121	29	29	0	5	5	0	6.61309	6.61309	0	75043	75043	50000	50000	0.499995	no	no
IG_Rv3121_Rv3122	28	28	4	4	4	1	6.38446	6.38446	0.91169	85414.5	85414.5	43538.5	43538.5	0.435381	no	no
IG_Rv3123_Rv3124	55	55	17	13	13	5	12.5547	12.5547	3.87222	43277	43277	25572	25572	0.255717	no	no
IG_Rv3126c_Rv3127	1	1	0	0	0	0	0.22824	0.22824	0	61412	61412	50000	50000	0.499995	no	no
IG_Rv3128c_Rv3129	41	41	4	5	5	1	9.33444	9.33444	0.912	95116	95116	43483.5	43483.5	0.434831	no	no
IG_Rv3130c_Rv3131	19	19	2	4	4	0	4.3343	4.3343	0.45792	55200	55200	70239	55200	0.551994	no	no
IG_Rv3136_Rv3136A	2	2	0	1	1	0	0.45791	0.45791	0	22895.5	22895.5	50000	22895.5	0.228953	no	no
IG_Rv3136A_Rv3137	16	16	2	6	6	0	3.64165	3.64165	0.45527	9336.5	9336.5	70205.5	9336.5	0.0933641	no	no
IG_Rv3137_Rv3138	1	1	0	1	1	0	0.22793	0.22793	0	11396.5	11396.5	50000	11396.5	0.113964	no	no
IG_Rv3138_Rv3139	11	11	2	3	3	0	2.50845	2.50845	0.45574	35186	35186	70134.5	35186	0.351856	no	no
IG_Rv3139_Rv3140	3	3	0	0	0	0	0.68254	0.68254	0	76961	76961	50000	50000	0.499995	no	no
IG_Rv3140_Rv3141	5	5	0	2	2	0	1.13599	1.13599	0	19976.5	19976.5	50000	19976.5	0.199763	no	no
IG_Rv3141_Rv3142c	10	10	8	2	2	1	2.27656	2.27656	1.81947	55355.5	55355.5	72436	55355.5	0.553549	no	no
IG_Rv3142c_Rv3143	13	13	2	5	5	1	2.9657	2.9657	0.45515	10351	10351	22757.5	10351	0.103509	no	no
IG_Rv3151_Rv3152	8	8	0	1	1	0	1.82354	1.82354	0	72479.5	72479.5	50000	50000	0.499995	no	no
IG_Rv3160c_Rv3161c	1	1	0	0	0	0	0.2287	0.2287	0	61435	61435	50000	50000	0.499995	no	no
IG_Rv3161c_Rv3162c	4	4	0	0	0	0	0.91185	0.91185	0	82248	82248	50000	50000	0.499995	no	no
IG_Rv3163c_Rv3164c	4	4	0	2	2	0	0.91216	0.91216	0	13230	13230	50000	13230	0.132299	no	no
IG_Rv3166c_Rv3167c	2	2	0	0	0	0	0.45634	0.45634	0	70212.5	70212.5	50000	50000	0.499995	no	no
IG_Rv3167c_Rv3168	3	3	0	0	0	0	0.68437	0.68437	0	77031.5	77031.5	50000	50000	0.499995	no	no
IG_Rv3169_Rv3170	14	14	2	0	0	0	3.18847	3.18847	0.45348	98656.5	98656.5	70116.5	70116.5	0.701158	no	no
IG_Rv3171c_Rv3172c	11	11	0	0	0	0	2.513	2.513	0	97109.5	97109.5	50000	50000	0.499995	no	no
IG_Rv3172c_Rv3173c	3	3	0	0	0	0	0.68262	0.68262	0	76974.5	76974.5	50000	50000	0.499995	no	no
IG_Rv3173c_Rv3174	12	12	2	5	5	2	2.74139	2.74139	0.45888	7560	7560	2648.5	2648.5	0.0264847	no	no
IG_Rv3174_Rv3175	4	4	2	2	2	1	0.91049	0.91049	0.4576	13163.5	13163.5	22880	13163.5	0.131634	no	no
IG_Rv3176c_Rv3177	17	17	0	3	3	0	3.87175	3.87175	0	67306	67306	50000	50000	0.499995	no	no
IG_Rv3177_Rv3178	6	6	0	2	2	0	1.37357	1.37357	0	27694	27694	50000	27694	0.276937	no	no
IG_Rv3178_Rv3179	61	61	4	10	10	0	13.8913	13.8913	0.90959	88236	88236	82141.5	82141.5	0.821407	no	no
IG_Rv3179_Rv3180c	27	27	5	13	13	3	6.15618	6.15618	1.13781	197	197	4618	197	0.00196998	no	no
IG_Rv3181c_Rv3182	26	26	2	4	4	0	5.93047	5.93047	0.4555	80715	80715	70207	70207	0.702063	no	no
IG_Rv3189_Rv3190c	13	13	0	3	3	0	2.96174	2.96174	0	46930	46930	50000	46930	0.469295	no	no
IG_Rv3190A_Rv3191c	20	20	2	6	6	1	4.55426	4.55426	0.45336	22206.5	22206.5	22668	22206.5	0.222063	no	no
IG_Rv3190c_Rv3190A	15	15	2	2	2	0	3.41313	3.41313	0.4538	79370.5	79370.5	70147.5	70147.5	0.701468	no	no
IG_Rv3192_Rv3193c	26	26	14	8	8	6	5.91846	5.91846	3.18924	17015	17015	4980	4980	0.0497995	no	no
IG_Rv3193c_Rv3194c	3	3	0	3	3	0	0.68414	0.68414	0	602.5	602.5	50000	602.5	0.00602494	no	no
IG_Rv3194c_Rv3195	2	2	0	0	0	0	0.45738	0.45738	0	70265.5	70265.5	50000	50000	0.499995	no	no
IG_Rv3195_Rv3196	1	1	0	0	0	0	0.2278	0.2278	0	61390	61390	50000	50000	0.499995	no	no
IG_Rv3196_Rv3196A	1	1	0	0	0	0	0.23011	0.23011	0	61505.5	61505.5	50000	50000	0.499995	no	no
IG_Rv3196A_Rv3197	5	5	0	2	2	0	1.13504	1.13504	0	19966	19966	50000	19966	0.199658	no	no
IG_Rv3197_Rv3197A	2	2	0	0	0	0	0.45816	0.45816	0	70335	70335	50000	50000	0.499995	no	no
IG_Rv3197A_Rv3198c	45	45	7	14	14	7	10.2588	10.2588	1.59304	9773	9773	1.5	1.5	1.49999e-05	no	no
IG_Rv3198A_Rv3199c	1	1	0	1	1	0	0.22819	0.22819	0	11409.5	11409.5	50000	11409.5	0.114094	no	no
IG_Rv3198c_Rv3198A	8	8	0	2	2	0	1.82296	1.82296	0	42194	42194	50000	42194	0.421936	no	no
IG_Rv3199c_Rv3200c	4	4	0	1	1	0	0.91122	0.91122	0	43478	43478	50000	43478	0.434776	no	no
IG_Rv3200c_Rv3201c	4	4	0	1	1	0	0.91062	0.91062	0	43447	43447	50000	43447	0.434466	no	no
IG_Rv3202c_Rv3203	26	26	0	4	4	0	5.92261	5.92261	0	80683.5	80683.5	50000	50000	0.499995	no	no
IG_Rv3203_Rv3204	1	1	0	0	0	0	0.22689	0.22689	0	61344.5	61344.5	50000	50000	0.499995	no	no
IG_Rv3205c_Rv3206c	2	2	2	0	0	0	0.45804	0.45804	0.45804	70291	70291	70291	70291	0.702903	no	no
IG_Rv3206c_Rv3207c	4	4	2	1	1	1	0.90815	0.90815	0.45533	43288	43288	22766.5	22766.5	0.227663	no	no
IG_Rv3207c_Rv3208	21	21	2	4	4	1	4.78149	4.78149	0.45659	63800	63800	22829.5	22829.5	0.228293	no	no
IG_Rv3208A_Rv3209	20	20	0	6	6	0	4.54943	4.54943	0	22288	22288	50000	22288	0.222878	no	no
IG_Rv3209_Rv3210c	1	1	0	0	0	0	0.22942	0.22942	0	61471	61471	50000	50000	0.499995	no	no
IG_Rv3210c_Rv3211	18	18	2	11	11	1	4.09283	4.09283	0.45367	24.5	24.5	22683.5	24.5	0.000244998	no	no
IG_Rv3211_Rv3212	1	1	0	0	0	0	0.22748	0.22748	0	61374	61374	50000	50000	0.499995	no	no
IG_Rv3212_Rv3213c	3	3	0	0	0	0	0.68404	0.68404	0	76931.5	76931.5	50000	50000	0.499995	no	no
IG_Rv3213c_Rv3214	6	6	0	4	4	0	1.36495	1.36495	0	1492.5	1492.5	50000	1492.5	0.0149249	no	no
IG_Rv3217c_Rv3218	260	260	241	61	61	57	59.2277	59.2277	54.8974	39122	39122	36920	36920	0.369196	no	no
IG_Rv3218_Rv3219	24	24	0	6	6	0	5.46408	5.46408	0	38456.5	38456.5	50000	38456.5	0.384561	no	no
IG_Rv3219_Rv3220c	11	11	6	2	2	0	2.51452	2.51452	1.37109	61515.5	61515.5	89419	61515.5	0.615149	no	no
IG_Rv3220c_Rv3221c	2	2	0	0	0	0	0.45435	0.45435	0	70133	70133	50000	50000	0.499995	no	no
IG_Rv3221c_Rv3221A	23	23	0	5	5	0	5.2432	5.2432	0	53056.5	53056.5	50000	50000	0.499995	no	no
IG_Rv3223c_Rv3224	18	18	2	4	4	1	4.10527	4.10527	0.4559	50369.5	50369.5	22795	22795	0.227948	no	no
IG_Rv3225c_Rv3226c	7	7	0	3	3	0	1.58952	1.58952	0	12581.5	12581.5	50000	12581.5	0.125814	no	no
IG_Rv3226c_Rv3227	4	4	0	1	1	0	0.91096	0.91096	0	43439.5	43439.5	50000	43439.5	0.434391	no	no
IG_Rv3228_Rv3229c	1	1	0	0	0	0	0.22853	0.22853	0	61426.5	61426.5	50000	50000	0.499995	no	no
IG_Rv3229c_Rv3230c	15	15	7	1	1	0	3.41354	3.41354	1.59138	93404.5	93404.5	91743	91743	0.917421	no	no
IG_Rv3230c_Rv3231c	16	16	2	5	5	0	3.65056	3.65056	0.45189	21560	21560	70051	21560	0.215598	no	no
IG_Rv3232c_Rv3233c	1	1	0	1	1	0	0.22774	0.22774	0	11387	11387	50000	11387	0.113869	no	no
IG_Rv3234c_Rv3235	7	7	0	3	3	0	1.5955	1.5955	0	12508	12508	50000	12508	0.125079	no	no
IG_Rv3235_Rv3236c	1	1	0	1	1	0	0.22771	0.22771	0	11385.5	11385.5	50000	11385.5	0.113854	no	no
IG_Rv3237c_Rv3238c	4	4	0	1	1	0	0.91708	0.91708	0	43753	43753	50000	43753	0.437526	no	no
IG_Rv3238c_Rv3239c	2	2	0	0	0	0	0.45853	0.45853	0	70348.5	70348.5	50000	50000	0.499995	no	no
IG_Rv3239c_Rv3240c	5	5	0	0	0	0	1.14217	1.14217	0	86425.5	86425.5	50000	50000	0.499995	no	no
IG_Rv3240c_Rv3241c	5	5	0	0	0	0	1.13475	1.13475	0	86200	86200	50000	50000	0.499995	no	no
IG_Rv3241c_Rv3242c	17	17	0	4	4	0	3.88084	3.88084	0	45457	45457	50000	45457	0.454565	no	no
IG_Rv3242c_Rv3243c	4	4	2	0	0	0	0.91512	0.91512	0.4554	82320	82320	70195	70195	0.701943	no	no
IG_Rv3243c_Rv3244c	9	9	0	1	1	0	2.05161	2.05161	0	77209.5	77209.5	50000	50000	0.499995	no	no
IG_Rv3245c_Rv3246c	6	6	0	0	0	0	1.36746	1.36746	0	89399	89399	50000	50000	0.499995	no	no
IG_Rv3246c_Rv3247c	3	3	0	1	1	0	0.68661	0.68661	0	33719	33719	50000	33719	0.337187	no	no
IG_Rv3247c_Rv3248c	7	7	0	1	1	0	1.59186	1.59186	0	66584.5	66584.5	50000	50000	0.499995	no	no
IG_Rv3248c_Rv3249c	9	9	2	2	2	0	2.05157	2.05157	0.45639	49076.5	49076.5	70265.5	49076.5	0.49076	no	no
IG_Rv3252c_Rv3253c	16	16	2	5	5	0	3.64571	3.64571	0.45222	21407	21407	70063	21407	0.214068	no	no
IG_Rv3253c_Rv3254	9	9	2	2	2	0	2.05167	2.05167	0.45691	49145	49145	70196.5	49145	0.491445	no	no
IG_Rv3257c_Rv3258c	2	2	0	0	0	0	0.45626	0.45626	0	70219	70219	50000	50000	0.499995	no	no
IG_Rv3258c_Rv3259	7	7	0	0	0	0	1.59502	1.59502	0	91830	91830	50000	50000	0.499995	no	no
IG_Rv3259_Rv3260c	2	2	0	0	0	0	0.45593	0.45593	0	70217.5	70217.5	50000	50000	0.499995	no	no
IG_Rv3260c_Rv3261	92	92	29	36	36	18	20.9548	20.9548	6.60028	26.5	26.5	1	1	9.9999e-06	no	no
IG_Rv3262_Rv3263	19	19	0	7	7	0	4.33368	4.33368	0	8356.5	8356.5	50000	8356.5	0.0835642	no	no
IG_Rv3263_Rv3264c	1	1	0	1	1	0	0.22787	0.22787	0	11393.5	11393.5	50000	11393.5	0.113934	no	no
IG_Rv3266c_Rv3267	5	5	0	1	1	0	1.13866	1.13866	0	52246	52246	50000	50000	0.499995	no	no
IG_Rv3267_Rv3268	1	1	0	0	0	0	0.22766	0.22766	0	61383	61383	50000	50000	0.499995	no	no
IG_Rv3268_Rv3269	13	13	2	4	4	0	2.9629	2.9629	0.45476	24802.5	24802.5	70138	24802.5	0.248023	no	no
IG_Rv3271c_Rv3272	7	7	0	1	1	0	1.5987	1.5987	0	66922	66922	50000	50000	0.499995	no	no
IG_Rv3278c_Rv3279c	1	1	0	0	0	0	0.22639	0.22639	0	61319.5	61319.5	50000	50000	0.499995	no	no
IG_Rv3279c_Rv3280	3	3	0	1	1	0	0.683	0.683	0	33563	33563	50000	33563	0.335627	no	no
IG_Rv3282_Rv3283	1	1	0	1	1	0	0.22643	0.22643	0	11321.5	11321.5	50000	11321.5	0.113214	no	no
IG_Rv3284_Rv3285	10	10	0	1	1	0	2.27998	2.27998	0	81457	81457	50000	50000	0.499995	no	no
IG_Rv3285_Rv3286c	1	1	0	0	0	0	0.22792	0.22792	0	61396	61396	50000	50000	0.499995	no	no
IG_Rv3287c_Rv3288c	16	16	0	3	3	0	3.65561	3.65561	0	62942	62942	50000	50000	0.499995	no	no
IG_Rv3289c_Rv3290c	1	1	0	0	0	0	0.22999	0.22999	0	61499.5	61499.5	50000	50000	0.499995	no	no
IG_Rv3290c_Rv3291c	6	6	0	2	2	0	1.36464	1.36464	0	27406.5	27406.5	50000	27406.5	0.274062	no	no
IG_Rv3292_Rv3293	1	1	0	0	0	0	0.22985	0.22985	0	61492.5	61492.5	50000	50000	0.499995	no	no
IG_Rv3293_Rv3294c	6	6	0	2	2	0	1.36817	1.36817	0	27487.5	27487.5	50000	27487.5	0.274872	no	no
IG_Rv3294c_Rv3295	7	7	0	2	2	0	1.59435	1.59435	0	34771.5	34771.5	50000	34771.5	0.347712	no	no
IG_Rv3295_Rv3296	1	1	0	1	1	0	0.22549	0.22549	0	11274.5	11274.5	50000	11274.5	0.112744	no	no
IG_Rv3297_Rv3298c	3	3	0	0	0	0	0.68207	0.68207	0	76939	76939	50000	50000	0.499995	no	no
IG_Rv3298c_Rv3299c	4	4	0	1	1	0	0.91137	0.91137	0	43509	43509	50000	43509	0.435086	no	no
IG_Rv3301c_Rv3302c	4	4	0	0	0	0	0.90978	0.90978	0	82180.5	82180.5	50000	50000	0.499995	no	no
IG_Rv3302c_Rv3303c	1	1	0	1	1	0	0.22827	0.22827	0	11413.5	11413.5	50000	11413.5	0.114134	no	no
IG_Rv3303c_Rv3304	127	127	121	21	21	21	28.9657	28.9657	27.5986	95620	95620	92501	92501	0.925001	no	no
IG_Rv3304_Rv3305c	1	1	0	0	0	0	0.22524	0.22524	0	61262	61262	50000	50000	0.499995	no	no
IG_Rv3306c_Rv3307	5	5	0	0	0	0	1.13557	1.13557	0	86206	86206	50000	50000	0.499995	no	no
IG_Rv3309c_Rv3310	8	8	0	2	2	0	1.8185	1.8185	0	42047	42047	50000	42047	0.420466	no	no
IG_Rv3310_Rv3311	1	1	0	0	0	0	0.23072	0.23072	0	61536	61536	50000	50000	0.499995	no	no
IG_Rv3312A_Rv3313c	3	3	0	1	1	0	0.68372	0.68372	0	33592.5	33592.5	50000	33592.5	0.335922	no	no
IG_Rv3312c_Rv3312A	23	23	7	4	4	1	5.24185	5.24185	1.59512	71638.5	71638.5	66825.5	66825.5	0.668248	no	no
IG_Rv3315c_Rv3316	12	12	0	1	1	0	2.72979	2.72979	0	87507.5	87507.5	50000	50000	0.499995	no	no
IG_Rv3317_Rv3318	9	9	2	1	1	0	2.0422	2.0422	0.45312	77044	77044	70097.5	70097.5	0.700968	no	no
IG_Rv3319_Rv3320c	4	4	0	0	0	0	0.91256	0.91256	0	82350.5	82350.5	50000	50000	0.499995	no	no
IG_Rv3321c_Rv3322c	18	18	3	5	5	1	4.10621	4.10621	0.68855	30201.5	30201.5	33825.5	30201.5	0.302012	no	no
IG_Rv3324A_Rv3325	14	14	14	5	5	5	3.18945	3.18945	3.18945	13697	13697	13697	13697	0.136969	no	no
IG_Rv3328c_Rv3329	2	2	0	0	0	0	0.4581	0.4581	0	70268	70268	50000	50000	0.499995	no	no
IG_Rv3329_Rv3330	5	5	0	1	1	0	1.13711	1.13711	0	52228	52228	50000	50000	0.499995	no	no
IG_Rv3330_Rv3331	4	4	0	2	2	0	0.91459	0.91459	0	13314.5	13314.5	50000	13314.5	0.133144	no	no
IG_Rv3332_Rv3333c	7	7	0	0	0	0	1.59405	1.59405	0	91794	91794	50000	50000	0.499995	no	no
IG_Rv3333c_Rv3334	33	33	7	12	12	4	7.53308	7.53308	1.59534	3863	3863	2985	2985	0.0298497	no	no
IG_Rv3334_Rv3335c	5	5	0	1	1	0	1.14003	1.14003	0	52291.5	52291.5	50000	50000	0.499995	no	no
IG_Rv3335c_Rv3336c	4	4	0	1	1	0	0.91191	0.91191	0	43479.5	43479.5	50000	43479.5	0.434791	no	no
IG_Rv3338_Rv3339c	2	2	0	0	0	0	0.45307	0.45307	0	70089.5	70089.5	50000	50000	0.499995	no	no
IG_Rv3339c_Rv3340	4	4	0	1	1	0	0.9103	0.9103	0	43463.5	43463.5	50000	43463.5	0.434631	no	no
IG_Rv3351c_Rv3352c	5	5	0	0	0	0	1.13938	1.13938	0	86353.5	86353.5	50000	50000	0.499995	no	no
IG_Rv3352c_Rv3353c	8	8	0	3	3	0	1.82488	1.82488	0	17692	17692	50000	17692	0.176918	no	no
IG_Rv3353c_Rv3354	2	2	0	0	0	0	0.45547	0.45547	0	70190	70190	50000	50000	0.499995	no	no
IG_Rv3356c_Rv3357	23	23	7	8	8	3	5.24848	5.24848	1.59552	9510.5	9510.5	12533	9510.5	0.095104	no	no
IG_Rv3358_Rv3359	3	3	0	1	1	0	0.68692	0.68692	0	33744	33744	50000	33744	0.337437	no	no
IG_Rv3359_Rv3360	7	7	2	2	2	0	1.58683	1.58683	0.45325	34591	34591	70019	34591	0.345907	no	no
IG_Rv3361c_Rv3362c	2	2	0	2	2	0	0.45812	0.45812	0	2650	2650	50000	2650	0.0264997	no	no
IG_Rv3365c_Rv3366	19	19	0	3	3	0	4.31815	4.31815	0	74855.5	74855.5	50000	50000	0.499995	no	no
IG_Rv3369_Rv3370c	3	3	0	0	0	0	0.68396	0.68396	0	76926	76926	50000	50000	0.499995	no	no
IG_Rv3370c_Rv3371	29	29	16	5	5	3	6.60872	6.60872	3.648	75083.5	75083.5	62725.5	62725.5	0.627249	no	no
IG_Rv3371_Rv3372	1	1	0	0	0	0	0.2274	0.2274	0	61370	61370	50000	50000	0.499995	no	no
IG_Rv3372_Rv3373	20	20	0	3	3	0	4.55553	4.55553	0	78279.5	78279.5	50000	50000	0.499995	no	no
IG_Rv3375_Rv3376	10	10	3	3	3	1	2.28112	2.28112	0.68745	29264.5	29264.5	33787.5	29264.5	0.292642	no	no
IG_Rv3376_Rv3377c	1	1	0	0	0	0	0.22957	0.22957	0	61478.5	61478.5	50000	50000	0.499995	no	no
IG_Rv3378c_Rv3379c	1	1	0	0	0	0	0.22839	0.22839	0	61419.5	61419.5	50000	50000	0.499995	no	no
IG_Rv3383c_Rv3384c	65	65	7	18	18	2	14.7996	14.7996	1.59289	17182.5	17182.5	34806.5	17182.5	0.171823	no	no
IG_Rv3389c_Rv3390	8	8	0	2	2	0	1.82266	1.82266	0	42080	42080	50000	42080	0.420796	no	no
IG_Rv3390_Rv3391	5	5	0	0	0	0	1.13572	1.13572	0	86233	86233	50000	50000	0.499995	no	no
IG_Rv3392c_Rv3393	1	1	0	0	0	0	0.22906	0.22906	0	61453	61453	50000	50000	0.499995	no	no
IG_Rv3393_Rv3394c	6	6	0	1	1	0	1.36408	1.36408	0	59990.5	59990.5	50000	50000	0.499995	no	no
IG_Rv3395A_Rv3396c	4	4	0	1	1	0	0.9142	0.9142	0	43628.5	43628.5	50000	43628.5	0.436281	no	no
IG_Rv3395c_Rv3395A	20	20	11	5	5	2	4.56065	4.56065	2.50248	39502	39502	61218	39502	0.395016	no	no
IG_Rv3396c_Rv3397c	2	2	2	0	0	0	0.45536	0.45536	0.45536	70167.5	70167.5	70167.5	70167.5	0.701668	no	no
IG_Rv3397c_Rv3398c	1	1	0	0	0	0	0.22941	0.22941	0	61470.5	61470.5	50000	50000	0.499995	no	no
IG_Rv3399_Rv3400	6	6	0	0	0	0	1.3634	1.3634	0	89383.5	89383.5	50000	50000	0.499995	no	no
IG_Rv3401_Rv3402c	198	198	188	30	30	29	45.1028	45.1028	42.8211	99604	99604	99344	99344	0.99343	no	no
IG_Rv3402c_Rv3403c	32	32	2	8	8	1	7.29346	7.29346	0.45474	37354.5	37354.5	22737	22737	0.227368	no	no
IG_Rv3403c_Rv3404c	8	8	3	1	1	0	1.81445	1.81445	0.6765	72330.5	72330.5	76794.5	72330.5	0.723298	no	no
IG_Rv3404c_Rv3405c	5	5	0	0	0	0	1.141	1.141	0	86336.5	86336.5	50000	50000	0.499995	no	no
IG_Rv3405c_Rv3406	4	4	2	0	0	0	0.91469	0.91469	0.45664	82346.5	82346.5	70215.5	70215.5	0.702148	no	no
IG_Rv3408_Rv3409c	1	1	0	0	0	0	0.22872	0.22872	0	61436	61436	50000	50000	0.499995	no	no
IG_Rv3409c_Rv3410c	8	8	0	1	1	0	1.81887	1.81887	0	72372.5	72372.5	50000	50000	0.499995	no	no
IG_Rv3410c_Rv3411c	1	1	0	0	0	0	0.22938	0.22938	0	61469	61469	50000	50000	0.499995	no	no
IG_Rv3411c_Rv3412	21	21	4	8	8	2	4.78627	4.78627	0.91298	5905.5	5905.5	13280	5905.5	0.0590544	no	no
IG_Rv3414c_Rv3415c	2	2	0	2	2	0	0.45258	0.45258	0	2533.5	2533.5	50000	2533.5	0.0253347	no	no
IG_Rv3415c_Rv3416	45	45	10	8	8	1	10.2612	10.2612	2.28597	78141	78141	81491.5	78141	0.781402	no	no
IG_Rv3416_Rv3417c	13	13	6	2	2	1	2.9724	2.9724	1.37135	71695.5	71695.5	60223	60223	0.602224	no	no
IG_Rv3417c_Rv3418c	7	7	4	3	3	1	1.59756	1.59756	0.91049	12492	12492	43451	12492	0.124919	no	no
IG_Rv3418c_Rv3419c	26	26	6	5	5	1	5.92199	5.92199	1.36587	64968.5	64968.5	60063.5	60063.5	0.600629	no	no
IG_Rv3423c_Rv3424c	183	183	171	45	45	43	41.6916	41.6916	38.9468	27785	27785	22845.5	22845.5	0.228453	no	no
IG_Rv3430c_Rv3431c	40	40	2	8	8	1	9.12148	9.12148	0.45363	65125.5	65125.5	22681.5	22681.5	0.226813	no	no
IG_Rv3431c_Rv3432c	19	19	0	4	4	0	4.32435	4.32435	0	55086	55086	50000	50000	0.499995	no	no
IG_Rv3435c_Rv3436c	15	15	2	3	3	0	3.42553	3.42553	0.45652	58015.5	58015.5	70242	58015.5	0.580149	no	no
IG_Rv3438_Rv3439c	3	3	0	2	2	0	0.68108	0.68108	0	7052	7052	50000	7052	0.0705193	no	no
IG_Rv3440c_Rv3441c	4	4	0	2	2	0	0.9077	0.9077	0	13140.5	13140.5	50000	13140.5	0.131404	no	no
IG_Rv3441c_Rv3442c	12	12	2	1	1	0	2.73713	2.73713	0.45568	87707	87707	70197.5	70197.5	0.701968	no	no
IG_Rv3443c_Rv3444c	18	18	2	5	5	2	4.10494	4.10494	0.45826	30202	30202	2649.5	2649.5	0.0264947	no	no
IG_Rv3444c_Rv3445c	2	2	0	0	0	0	0.45732	0.45732	0	70257	70257	50000	50000	0.499995	no	no
IG_Rv3445c_Rv3446c	4	4	0	0	0	0	0.90946	0.90946	0	82133.5	82133.5	50000	50000	0.499995	no	no
IG_Rv3447c_Rv3448	12	12	0	6	6	0	2.73711	2.73711	0	2235.5	2235.5	50000	2235.5	0.0223548	no	no
IG_Rv3450c_Rv3451	12	12	0	5	5	0	2.73296	2.73296	0	7588.5	7588.5	50000	7588.5	0.0758842	no	no
IG_Rv3451_Rv3452	2	2	0	0	0	0	0.45278	0.45278	0	70087	70087	50000	50000	0.499995	no	no
IG_Rv3452_Rv3453	26	26	3	3	3	0	5.9204	5.9204	0.67983	91488.5	91488.5	76878.5	76878.5	0.768777	no	no
IG_Rv3453_Rv3454	5	5	0	1	1	0	1.14288	1.14288	0	52491.5	52491.5	50000	50000	0.499995	no	no
IG_Rv3455c_Rv3456c	6	6	0	0	0	0	1.36798	1.36798	0	89363.5	89363.5	50000	50000	0.499995	no	no
IG_Rv3456c_Rv3457c	1	1	0	0	0	0	0.22773	0.22773	0	61386.5	61386.5	50000	50000	0.499995	no	no
IG_Rv3457c_Rv3458c	15	15	4	4	4	1	3.42428	3.42428	0.91625	35049	35049	43702.5	35049	0.350486	no	no
IG_Rv3460c_Rv3461c	10	10	0	2	2	0	2.28277	2.28277	0	55586	55586	50000	50000	0.499995	no	no
IG_Rv3461c_Rv3462c	3	3	0	3	3	0	0.68425	0.68425	0	598.5	598.5	50000	598.5	0.00598494	no	no
IG_Rv3462c_Rv3463	23	23	0	7	7	0	5.24572	5.24572	0	19556	19556	50000	19556	0.195558	no	no
IG_Rv3463_Rv3464	5	5	0	1	1	0	1.14136	1.14136	0	52476.5	52476.5	50000	50000	0.499995	no	no
IG_Rv3469c_Rv3470c	3	3	0	0	0	0	0.68219	0.68219	0	76930.5	76930.5	50000	50000	0.499995	no	no
IG_Rv3471c_Rv3472	1	1	0	1	1	0	0.2279	0.2279	0	11395	11395	50000	11395	0.113949	no	no
[truncated: 4,002 more rows]

## Sheet: Diagnostic_genes
Association analysis results for genes known to be associated with resistance
	Mutations in all branches			Observed mutations in resistant branches			Expected mutations in resistant branches			Rank
Genomic region	All mutations	Non-synonymous	Homoplastic	All mutations	Non-synonymous	Homoplastic	All mutations	Non-synonymous	Homoplastic	All mutations	Non-synonymous	Homoplastic	Minimum rank	p-value
IG_Rv1315_Rv1316c	948	948	639	326	326	223	216.04	216.04	145.6	0	0	0	0	0
IG_Rv1482c_Rv1483	13	13	9	10	10	8	2.96047	2.96047	2.05365	0.5	0.5	2.5	0.5	4.99995e-06
IG_Rv2416c_Rv2417c	48	48	35	35	35	28	10.9392	10.9392	7.97968	0	0	0	0	0
IG_Rv2427A_Rv2428	43	43	35	33	33	29	9.81223	9.81223	7.9927	0	0	0	0	0
IG_Rv2763c_Rv2764c	8	8	4	6	6	3	1.81683	1.81683	0.91086	129.5	129.5	2049.5	129.5	0.00129499
IG_Rv2764c_Rv2765	17	17	7	7	7	6	3.88062	3.88062	1.59533	4892	4892	41.5	41.5	0.000414996
IG_Rv3260c_Rv3261	92	92	29	36	36	18	20.9548	20.9548	6.60028	26.5	26.5	1	1	9.9999e-06
IG_Rv3423c_Rv3424c	183	183	171	45	45	43	41.6916	41.6916	38.9468	27785	27785	22845.5	22845.5	0.228453
IG_Rv3793_Rv3794	59	59	53	54	54	52	13.4294	13.4294	12.0679	0	0	0	0	0
Rv0005	158	95	14	44	27	8	36.0259	21.6593	3.18835	6781.5	9852	330.5	330.5	0.00330497
Rv0006	273	149	22	62	27	8	62.1887	33.9312	5.01131	50484	91509	7548.5	7548.5	0.0754842
Rv0407	66	39	8	18	11	2	15.0468	8.88648	1.82663	19409.5	21013	42226.5	19409.5	0.194093
Rv0667	221	161	39	111	94	34	50.3931	36.6981	8.89687	0	0	0	0	0
Rv0668	351	257	146	220	192	137	79.926	58.5307	33.247	0	0	0	0	0
Rv0676c	186	124	12	42	32	4	42.3906	28.2604	2.73449	52028.5	21128	20061	20061	0.200608
Rv0678	37	27	6	16	13	3	8.42536	6.14813	1.36167	302	211	8086.5	211	0.00210998
Rv0682	30	14	12	8	6	4	6.84579	3.19226	2.7351	30141.5	5017.5	20026	5017.5	0.0501745
Rv0701	39	15	5	9	4	2	8.89666	3.42315	1.14032	47087	35133.5	20104.5	20104.5	0.201043
Rv1173	128	81	10	34	23	2	29.1476	18.4356	2.28143	15426.5	11659.5	55491	11659.5	0.116594
Rv1305	10	5	0	1	0	0	2.27879	1.1381	0	81296	86247.5	50000	50000	0.499995
Rv1483	23	10	0	4	3	0	5.2573	2.28789	0	71870	29365.5	50000	29365.5	0.293652
Rv1484	33	12	2	7	4	1	7.518	2.72973	0.45274	56982	19872	22637	19872	0.198718
Rv1694	57	34	2	15	10	1	12.9808	7.74348	0.4554	25856	18146	22770	18146	0.181458
Rv1908c	204	149	33	89	79	25	46.4925	33.9453	7.52134	0	0	0	0	0
Rv2043c	83	69	18	55	53	16	18.9218	15.7336	4.10404	0	0	0	0	0
Rv2428	33	18	0	11	9	0	7.51026	4.09418	0	8152	638	50000	638	0.00637994
Rv2447c	102	70	21	37	32	18	23.2611	15.9675	4.78919	86.5	0	0	0	0
Rv2764c	59	29	12	22	17	8	13.4614	6.61553	2.73935	610	2.5	83	2.5	2.49998e-05
Rv2780	90	60	28	16	12	1	20.5186	13.6806	6.38462	87202.5	68722	99616.5	68722	0.687213
Rv3261	55	29	0	10	6	0	12.5298	6.59707	0	78566.5	58854.5	50000	50000	0.499995
Rv3262	64	30	0	9	4	0	14.5899	6.8356	0	95665	89077.5	50000	50000	0.499995
Rv3423c	94	60	14	23	18	7	21.4287	13.6698	3.18677	34393	9775.5	1467	1467	0.0146699
Rv3547	48	30	4	9	7	1	10.9238	6.82757	0.90813	73673.5	45619	43313.5	43313.5	0.433131
Rv3793	210	125	18	53	34	4	47.8743	28.4939	4.10965	19986.5	12274	50571	12274	0.122739
Rv3794	226	122	9	74	41	3	51.4927	27.7863	2.05103	33	325.5	23223	33	0.000329997
Rv3795	281	172	43	96	72	26	64.0281	39.1845	9.80465	0	0	0	0	0
Rv3854c	199	153	33	113	104	22	45.3641	34.8736	7.51657	0	0	0	0	0
Rv3855	60	41	9	13	10	3	13.6774	9.34787	2.05335	57222.5	39539	23357	23357	0.233568

## Sheet: Candidate_genes
Association results for candidate genes
	Mutations in all branches			Observed mutations in resistant branches			Expected mutations in resistant branches			Rank
Genomic region	All mutations	Non-synonymous	Homoplastic	All mutations	Non-synonymous	Homoplastic	All mutations	Non-synonymous	Homoplastic	All mutations	Non-synonymous	Homoplastic	Minimum rank	p-value
Rv0001	198	152	57	52	45	15	45.1423	34.6552	12.991	12258	2507.5	26040.5	2507.5	0.0250747
Rv0010c	84	58	13	26	15	3	19.13	13.198	2.96356	4266	28210	46954	4266	0.0426596
Rv0020c	45	45	6	11	11	4	10.263	10.263	1.36774	38807.5	38807.5	1495.5	1495.5	0.0149549
Rv0134	81	54	20	29	22	12	18.4565	12.304	4.54736	432	198.5	19	19	0.000189998
Rv0238	7	7	0	4	4	0	1.59186	1.59186	0	2946	2946	50000	2946	0.0294597
Rv0392c	106	80	12	30	26	5	24.1457	18.2212	2.73579	9167.5	2389	7599	2389	0.0238898
Rv0450c	164	101	12	47	29	1	37.3918	23.0209	2.7388	4065.5	8126.5	87606	4065.5	0.0406546
Rv0740	156	65	125	45	14	38	35.5523	14.8255	28.4897	3904	58498	2424	2424	0.0242398
Rv0768	24	24	4	5	5	3	5.474	5.474	0.91214	57239	57239	2101	2101	0.0210098
Rv0994	68	23	5	20	9	0	15.4925	5.2382	1.14095	10108.5	3973.5	86369.5	3973.5	0.0397346
Rv1022	33	21	2	13	10	1	7.51306	4.77795	0.45883	1668	693	22941.5	693	0.00692993
Rv1053c	18	16	0	9	8	0	4.10458	3.64791	0	639.5	957.5	50000	639.5	0.00639494
Rv1086	44	26	0	14	10	0	10.0073	5.91753	0	8186.5	3641	50000	3641	0.0364096
Rv1194c	83	65	2	26	23	0	18.9054	14.807	0.45593	3662	1076.5	70242	1076.5	0.0107649
Rv1364c	13	13	0	6	6	0	2.9653	2.9653	0	3383	3383	50000	3383	0.0338297
Rv1483	13	13	9	10	10	8	2.96047	2.96047	2.05365	0.5	0.5	2.5	0.5	4.99995e-06
Rv1504c	41	29	5	12	7	3	9.34367	6.60823	1.13851	16489	41924	4580	4580	0.0457995
Rv1512	74	49	5	17	16	3	16.8691	11.1768	1.1395	47559.5	5715.5	4621.5	4621.5	0.0462145
Rv1692	62	37	2	17	11	2	14.1228	8.43477	0.45281	19265.5	16112.5	2562.5	2562.5	0.0256247
Rv1767	27	15	2	8	3	2	6.15654	3.42287	0.45545	20151.5	58009.5	2626	2626	0.0262597
Rv1773c	14	14	0	6	6	0	3.18897	3.18897	0	4986.5	4986.5	50000	4986.5	0.0498645
Rv1780	26	14	2	7	3	2	5.9246	3.1896	0.45431	30151	52643	2540	2540	0.0253997
Rv1830	80	63	18	29	25	6	18.2538	14.378	4.10956	346.5	151.5	15282.5	151.5	0.00151498
Rv1836c	114	73	8	34	22	1	25.9829	16.6361	1.82715	4021.5	7130	72606	4021.5	0.0402146
Rv1843c	2	2	0	2	2	0	0.45263	0.45263	0	2645.5	2645.5	50000	2645.5	0.0264547
Rv1901	4	4	0	3	3	0	0.91526	0.91526	0	2109	2109	50000	2109	0.0210898
Rv1905c	82	62	10	21	16	5	18.6839	14.1322	2.27222	26801.5	28151	3311.5	3311.5	0.0331147
Rv1908c	204	149	33	89	79	25	46.4925	33.9453	7.52134	0	0	0	0	0
Rv1928c	60	41	2	16	10	2	13.6791	9.33729	0.45739	23588.5	39269.5	2628	2628	0.0262797
Rv2021c	37	12	19	10	0	9	8.43961	2.7335	4.33686	26562	97759	1020	1020	0.0101999
Rv2209	12	12	2	5	5	2	2.73767	2.73767	0.45864	7615	7615	2621	2621	0.0262097
Rv2214c	91	54	2	20	19	0	20.7477	12.315	0.45789	56595	2027	70280.5	2027	0.0202698
Rv2333c	98	73	8	34	30	4	22.3298	16.6344	1.8211	383	25	5119	25	0.000249998
Rv2386c	58	29	2	16	9	2	13.2256	6.6116	0.45146	19236	15100	2454.5	2454.5	0.0245448
Rv2428	43	43	35	33	33	29	9.81223	9.81223	7.9927	0	0	0	0	0
Rv2428	33	18	0	11	9	0	7.51026	4.09418	0	8152	638	50000	638	0.00637994
Rv2561	23	23	8	9	9	2	5.23298	5.23298	1.81709	3987	3987	41932.5	3987	0.0398696
Rv2710	17	17	0	7	7	0	3.86885	3.86885	0	4657	4657	50000	4657	0.0465695
Rv2710	43	20	4	12	9	1	9.80466	4.55598	0.91369	21301	1496.5	43556.5	1496.5	0.0149649
Rv2886c	49	27	2	14	11	0	11.1495	6.13146	0.45492	16801.5	1919	70164	1919	0.0191898
Rv2994	79	46	8	27	11	4	18.0001	10.4827	1.81761	1071.5	41796	5152	1071.5	0.0107149
Rv3154	46	27	2	18	13	2	10.4759	6.15088	0.45341	672	189.5	2529	189.5	0.00189498
Rv3211	18	18	2	11	11	1	4.09283	4.09283	0.45367	24.5	24.5	22683.5	24.5	0.000244998
Rv3214	6	6	0	4	4	0	1.36495	1.36495	0	1492.5	1492.5	50000	1492.5	0.0149249
Rv3229c	93	55	8	26	16	5	21.1902	12.526	1.82707	12002.5	13460.5	1033.5	1033.5	0.0103349
Rv3261	92	92	29	36	36	18	20.9548	20.9548	6.60028	26.5	26.5	1	1	9.9999e-06
Rv3268	38	25	0	13	10	0	8.66479	5.69838	0	5505.5	2768.5	50000	2768.5	0.0276847
Rv3272	64	41	0	22	15	0	14.5834	9.33138	0	1730	2252	50000	1730	0.0172998
Rv3278c	23	13	0	6	6	0	5.24362	2.96486	0	34358.5	3555.5	50000	3555.5	0.0355546
Rv3490	79	37	6	25	14	1	18.0001	8.43223	1.36918	3399.5	2027	60149.5	2027	0.0202698
Rv3501c	35	16	7	12	4	4	7.97156	3.64595	1.59174	5956	40172	2993.5	2993.5	0.0299347
Rv3600c	42	25	2	10	6	2	9.58658	5.70611	0.4535	42888	42894.5	2546	2546	0.0254597
Rv3777	66	41	7	22	17	2	15.037	9.33532	1.59585	2484	372	34944	372	0.00371996
Rv3788	35	19	2	9	8	0	7.9677	4.32399	0.45403	33095.5	3252	70120	3252	0.0325197
Rv3789	26	13	7	8	4	4	5.92591	2.96585	1.59666	17137.5	24878.5	2999	2999	0.0299897
Rv3843c	75	55	2	16	10	2	17.0918	12.5285	0.4558	60789	78464	2599	2599	0.0259897
Rv3908	71	40	12	23	14	2	16.1816	9.11342	2.73987	3221	4024.5	66809	3221	0.0322097
