# Supplementary material for: An evolutionary functional genomics approach identifies novel candidate regions involved in isoniazid resistance in Mycobacterium tuberculosis
Source: Commun Biol. 2021 Nov 24;4:1322. doi: 10.1038/s42003-021-02846-z (PMC8613195; doi:10.1038/s42003-021-02846-z)
Supplement: Supplementary file 9 — Supplementary Data 6 [file 42003_2021_2846_MOESM9_ESM.xlsx]

## Sheet: BCG MIC
IC90 and IC50 data for insertion mutants for a series of candidate genes
Strain ID	Gene in H37Rv	Call	IC90_24H	IC50_24H	IC90_48H	IC50_48H
6	Rv0001	IR	0.115	0.0584	0.13	0.072
32	Rv0009	NS	0.055	0.0319078	0.057	0.033
49	IG_Rv0020c_Rv0021c	IR	0.109938	0.064367	0.117	0.078
293	Rv0114	NS	0.068659	0.0338057	0.064	0.034
588	Rv0195	NS	0.0589865	0.0406528	0.06	0.043
635	Rv0213	NS	0.068068	0.0490069	0.074	0.051
1073	Rv0419	NS	0.0578911	0.0453604	0.06	0.045
1109	Rv0392	IR	0.0592168	0.0448534	0.06	0.045
1165	Rv0450	IR	0.127993	0.0625606	0.152	0.077
1492	Rv0584	NS	0.0601123	0.0447978	0.062	0.046
1895	Rv0768	IR	0.122738	0.0637344	0.141	0.079
2468	Rv0994	IR	0.110799	0.0622681	0.127	0.074
2547	Rv1022	IS	0.0695024	0.0448794	0.071	0.049
3726	Rv1482	IS	0.0609846	0.0449629	0.062	0.047
3920	IG_Rv1482_Rv1483	IR	0.0741608	0.0465444	0.087	0.054
4728	Rv1780	IR	0.0600959	0.044276	0.061	0.046
4894	Rv1901	IS	0.0599387	0.0366433	0.063	0.037
4916	Rv1905	IR	0.0698357	0.049954	0.089	0.054
5027	Rv1928	IR	0.0676526	0.0445805	0.067	0.047
5675	Rv2214	IR	0.133874	0.0785277	0.124	0.078
6185	IG_Rv2427A_Rv2428	IS	0.0576936	0.0297925	0.061	0.036
6186	Rv2428	IS	0.0358349	0.0262055	0.043	0.027
6287	IG_Rv2333c_Rv2334	IR	0.0613612	0.0466686	0.062	0.046
6426	Rv2535	IS	0.0665754	0.0462147	0.067	0.047
8278	Rv3229	IS	0.0621654	0.0417305	0.06	0.043
8474	Rv3154	IR	0.0696404	0.0346144	0.065	0.032
8872	Rv3261	IR	0.0608117	0.0463467	0.062	0.046
9238	Rv3600c	IS	0.067771	0.0413259	0.061	0.039
9585	Rv3777	IR	0.0612354	0.0458316	0.063	0.047
10192	Rv3788	IR	0.0622379	0.0496747	0.062	0.049
