# Supplementary material for: An evolutionary functional genomics approach identifies novel candidate regions involved in isoniazid resistance in Mycobacterium tuberculosis
Source: Commun Biol. 2021 Nov 24;4:1322. doi: 10.1038/s42003-021-02846-z (PMC8613195; doi:10.1038/s42003-021-02846-z)
Supplement: Supplementary file 10 — Supplementary Data 7 [file 42003_2021_2846_MOESM10_ESM.xlsx]

## Sheet: Sensitivity_by_gene
Sensitivity and specificity for our candidate genes in the two datasets that we considered
	Strains with known resistance mutations				Strains with no known resistance mutations
Genomic region	Sensitivity	Specificity	Predicted Resistant Strains	Predicted Sensitive Strains	Sensitivity	Specificity	Predicted Resistant Strains	Predicted Sensitive Strains
Rv0001	0.0497238	0.037234	18	7	0.0365854	0.037234	3	7
Rv0010c	0.0220994	0.0478723	8	9	0.0609756	0.0478723	5	9
IG_Rv0020c_Rv0021c	0.0110497	0.0106383	4	2	0	0.0106383	0	2
Rv0134	0.00552486	0.0159574	2	3	0.0365854	0.0159574	3	3
IG_Rv0237_Rv0238	0	0	0	0	0.0243902	0	2	0
Rv0392c	0.019337	0.0531915	7	10	0.0243902	0.0531915	2	10
Rv0450c	0.0276243	0.0106383	10	2	0	0.0106383	0	2
Rv0740	0.00552486	0.0106383	2	2	0.0243902	0.0106383	2	2
IG_Rv0767c_Rv0768	0.0110497	0	4	0	0.0121951	0	1	0
Rv0994	0.0138122	0	5	0	0.0365854	0	3	0
Rv1022	0.00552486	0.00531915	2	1	0.0121951	0.00531915	1	1
Rv1053c	0.00276243	0	1	0	0.0121951	0	1	0
Rv1086	0.00276243	0	1	0	0	0	0	0
Rv1194c	0.019337	0.0265957	7	5	0.0365854	0.0265957	3	5
IG_Rv1364c_Rv1365c	0	0	0	0	0	0	0	0
IG_Rv1482c_Rv1483	0.019337	0	7	0	0.0121951	0	1	0
Rv1504c	0.0110497	0.0159574	4	3	0.0121951	0.0159574	1	3
Rv1512	0.00552486	0.00531915	2	1	0	0.00531915	0	1
Rv1692	0.0165746	0.0159574	6	3	0.0243902	0.0159574	2	3
Rv1767	0.00276243	0	1	0	0	0	0	0
IG_Rv1773c_Rv1774	0.00552486	0.0159574	2	3	0	0.0159574	0	3
Rv1780	0	0.00531915	0	1	0	0.00531915	0	1
Rv1830	0.0276243	0.0212766	10	4	0.0121951	0.0212766	1	4
Rv1836c	0.0248619	0.0265957	9	5	0.0487805	0.0265957	4	5
IG_Rv1843c_Rv1844c	0	0	0	0	0	0	0	0
IG_Rv1900c_Rv1901	0	0	0	0	0	0	0	0
Rv1905c	0.019337	0.0212766	7	4	0.0121951	0.0212766	1	4
Rv1908c	0.058011	0.0159574	21	3	0.0853659	0.0159574	7	3
Rv1928c	0.00828729	0	3	0	0	0	0	0
Rv2021c	0.00552486	0	2	0	0	0	0	0
IG_Rv2208_Rv2209	0.00276243	0	1	0	0	0	0	0
Rv2214c	0.0165746	0.00531915	6	1	0.0243902	0.00531915	2	1
Rv2333c	0.0220994	0.0319149	8	6	0.0243902	0.0319149	2	6
Rv2386c	0.0110497	0.0159574	4	3	0.0121951	0.0159574	1	3
IG_Rv2427A_Rv2428	0.0165746	0	6	0	0.0121951	0	1	0
Rv2428	0.0110497	0.00531915	4	1	0	0.00531915	0	1
IG_Rv2560_Rv2561	0	0	0	0	0.0243902	0	2	0
IG_Rv2709_Rv2710	0.00828729	0.0106383	3	2	0.0121951	0.0106383	1	2
Rv2710	0.0110497	0.0106383	4	2	0	0.0106383	0	2
Rv2886c	0.0138122	0.00531915	5	1	0	0.00531915	0	1
Rv2994	0.0165746	0.0265957	6	5	0.0121951	0.0265957	1	5
Rv3154	0.0110497	0.00531915	4	1	0	0.00531915	0	1
IG_Rv3210c_Rv3211	0.00828729	0.0106383	3	2	0	0.0106383	0	2
IG_Rv3213c_Rv3214	0.00276243	0	1	0	0	0	0	0
Rv3229c	0.019337	0.00531915	7	1	0.0243902	0.00531915	2	1
IG_Rv3260c_Rv3261	0.0165746	0	6	0	0	0	0	0
Rv3268	0.0110497	0	4	0	0	0	0	0
Rv3272	0.0110497	0.0159574	4	3	0.097561	0.0159574	8	3
Rv3278c	0.00828729	0.00531915	3	1	0.0243902	0.00531915	2	1
Rv3490	0.0138122	0.0212766	5	4	0.0121951	0.0212766	1	4
Rv3501c	0.00828729	0	3	0	0	0	0	0
Rv3600c	0.00828729	0.0106383	3	2	0	0.0106383	0	2
Rv3777	0.0220994	0.00531915	8	1	0.0243902	0.00531915	2	1
Rv3788	0.0220994	0.0265957	8	5	0.0609756	0.0265957	5	5
Rv3789	0	0	0	0	0.0121951	0	1	0
Rv3843c	0.0276243	0.037234	10	7	0.0853659	0.037234	7	7
Rv3908	0.0303867	0.00531915	11	1	0.0121951	0.00531915	1	1

## Sheet: ROC_known
ROC curve data with resistant strains containing known resistance mutations
Genomic region	Cumulative sensitivity	Cumulative specificity	Cumulative Resistant Strains	Cumulative Sensitive Strains
IG_Rv1482c_Rv1483	0.019337	0	7	0
IG_Rv2427A_Rv2428	0.0359116	0	13	0
Rv2428	0.0469613	0.00531915	17	1
Rv1908c	0.0939227	0.0212766	34	4
IG_Rv3260c_Rv3261	0.110497	0.0212766	40	4
Rv0994	0.121547	0.0212766	44	4
Rv3501c	0.129834	0.0212766	47	4
IG_Rv0767c_Rv0768	0.135359	0.0212766	49	4
Rv1928c	0.140884	0.0212766	51	4
Rv2021c	0.146409	0.0212766	53	4
Rv3268	0.151934	0.0212766	55	4
Rv1053c	0.154696	0.0212766	56	4
Rv1086	0.157459	0.0212766	57	4
Rv1767	0.160221	0.0212766	58	4
IG_Rv3213c_Rv3214	0.162983	0.0212766	59	4
IG_Rv0237_Rv0238	0.162983	0.0212766	59	4
IG_Rv1364c_Rv1365c	0.162983	0.0212766	59	4
IG_Rv1843c_Rv1844c	0.162983	0.0212766	59	4
IG_Rv1900c_Rv1901	0.162983	0.0212766	59	4
IG_Rv2208_Rv2209	0.162983	0.0212766	59	4
IG_Rv2560_Rv2561	0.162983	0.0212766	59	4
Rv3789	0.162983	0.0212766	59	4
Rv3908	0.19337	0.0265957	70	5
Rv3229c	0.212707	0.0319149	77	6
Rv2886c	0.226519	0.037234	82	7
Rv2214c	0.234807	0.0425532	85	8
Rv3278c	0.243094	0.0478723	88	9
Rv1512	0.248619	0.0531915	90	10
Rv3154	0.254144	0.0585106	92	11
IG_Rv3210c_Rv3211	0.256906	0.0585106	93	11
Rv3777	0.262431	0.0638298	95	12
Rv1022	0.265193	0.0691489	96	13
Rv1780	0.265193	0.0744681	96	14
Rv0450c	0.281768	0.0851064	102	16
IG_Rv0020c_Rv0021c	0.290055	0.0904255	105	17
Rv1692	0.298343	0.101064	108	19
IG_Rv2709_Rv2710	0.303867	0.111702	110	21
Rv0740	0.30663	0.12234	111	23
Rv2710	0.309392	0.132979	112	25
Rv3600c	0.309392	0.138298	112	26
Rv0001	0.350829	0.154255	127	29
Rv1830	0.361878	0.164894	131	31
Rv1836c	0.372928	0.180851	135	34
Rv0134	0.372928	0.191489	135	36
Rv2386c	0.383978	0.207447	139	39
Rv1504c	0.392265	0.218085	142	41
Rv3272	0.39779	0.234043	144	44
Rv1905c	0.40884	0.25	148	47
IG_Rv1773c_Rv1774	0.411602	0.265957	149	50
Rv2994	0.414365	0.281915	150	53
Rv1194c	0.425414	0.303191	154	57
Rv3490	0.428177	0.324468	155	61
Rv3788	0.436464	0.345745	158	65
Rv3843c	0.444751	0.37234	161	70
Rv0010c	0.458564	0.404255	166	76
Rv0392c	0.464088	0.425532	168	80
Rv2333c	0.464088	0.446809	168	84

## Sheet: ROC_unknown
ROC curve data with resistant strains not containing known resistance mutations
Genomic region	Cumulative sensitivity	Cumulative specificity	Cumulative Resistant Strains	Cumulative Sensitive Strains
IG_Rv1482c_Rv1483	0.0121951	0	1	0
IG_Rv2427A_Rv2428	0.0243902	0	2	0
Rv2428	0.0243902	0.00531915	2	1
Rv1908c	0.097561	0.0212766	8	4
Rv0994	0.134146	0.0212766	11	4
IG_Rv0237_Rv0238	0.158537	0.0212766	13	4
IG_Rv2560_Rv2561	0.182927	0.0212766	15	4
IG_Rv0767c_Rv0768	0.195122	0.0212766	16	4
Rv3789	0.207317	0.0212766	17	4
Rv1053c	0.207317	0.0212766	17	4
Rv1086	0.207317	0.0212766	17	4
IG_Rv1364c_Rv1365c	0.207317	0.0212766	17	4
Rv1767	0.207317	0.0212766	17	4
IG_Rv1843c_Rv1844c	0.207317	0.0212766	17	4
IG_Rv1900c_Rv1901	0.207317	0.0212766	17	4
Rv1928c	0.207317	0.0212766	17	4
Rv2021c	0.207317	0.0212766	17	4
IG_Rv2208_Rv2209	0.207317	0.0212766	17	4
IG_Rv3213c_Rv3214	0.207317	0.0212766	17	4
IG_Rv3260c_Rv3261	0.207317	0.0212766	17	4
Rv3268	0.207317	0.0212766	17	4
Rv3501c	0.207317	0.0212766	17	4
Rv2214c	0.231707	0.0265957	19	5
Rv3229c	0.256098	0.0319149	21	6
Rv1022	0.268293	0.037234	22	7
Rv3278c	0.280488	0.0425532	23	8
Rv1512	0.280488	0.0478723	23	9
Rv1780	0.280488	0.0531915	23	10
Rv2886c	0.280488	0.0585106	23	11
Rv3154	0.280488	0.0638298	23	12
IG_Rv3210c_Rv3211	0.280488	0.0638298	23	12
Rv3777	0.280488	0.0691489	23	13
Rv3908	0.280488	0.0744681	23	14
Rv0740	0.304878	0.0851064	25	16
Rv1692	0.317073	0.0957447	26	18
IG_Rv2709_Rv2710	0.329268	0.106383	27	20
IG_Rv0020c_Rv0021c	0.329268	0.117021	27	22
Rv0450c	0.329268	0.12234	27	23
Rv2710	0.329268	0.132979	27	25
Rv3600c	0.329268	0.138298	27	26
Rv3272	0.402439	0.154255	33	29
Rv0001	0.426829	0.170213	35	32
Rv1830	0.439024	0.180851	36	34
Rv1836c	0.463415	0.196809	38	37
Rv0134	0.47561	0.207447	39	39
Rv1504c	0.487805	0.223404	40	42
Rv2386c	0.5	0.234043	41	44
Rv2994	0.512195	0.25	42	47
IG_Rv1773c_Rv1774	0.512195	0.265957	42	50
Rv1905c	0.512195	0.281915	42	53
Rv1194c	0.536585	0.303191	44	57
Rv3490	0.536585	0.324468	44	61
Rv3788	0.536585	0.345745	44	65
Rv3843c	0.573171	0.37234	47	70
Rv0010c	0.585366	0.404255	48	76
Rv0392c	0.585366	0.425532	48	80
Rv2333c	0.585366	0.446809	48	84
