# Supplementary material for: An evolutionary functional genomics approach identifies novel candidate regions involved in isoniazid resistance in Mycobacterium tuberculosis
Source: Commun Biol. 2021 Nov 24;4:1322. doi: 10.1038/s42003-021-02846-z (PMC8613195; doi:10.1038/s42003-021-02846-z)
Supplement: Supplementary file 12 — Supplementary Data 9 [file 42003_2021_2846_MOESM12_ESM.xlsx]

## Sheet: Fig1b
Time	OD	Sample	Col	Exp	Type
0	0.01	ControlE1	Blue	1	Control
2	0.02	ControlE1	Blue	1	Control
5	0.37	ControlE1	Blue	1	Control
6	0.86	ControlE1	Blue	1	Control
7	1.54	ControlE1	Blue	1	Control
8	2	ControlE1	Blue	1	Control
9	2	ControlE1	Blue	1	Control
10	2	ControlE1	Blue	1	Control
12	2	ControlE1	Blue	1	Control
0	0.01	IsoniazidE1	Red	1	Isoniazid
2	0.02	IsoniazidE1	Red	1	Isoniazid
5	0.03	IsoniazidE1	Red	1	Isoniazid
6	0.05	IsoniazidE1	Red	1	Isoniazid
7	0.07	IsoniazidE1	Red	1	Isoniazid
8	0.11	IsoniazidE1	Red	1	Isoniazid
9	0.18	IsoniazidE1	Red	1	Isoniazid
10	0.38	IsoniazidE1	Red	1	Isoniazid
12	1.45	IsoniazidE1	Red	1	Isoniazid
0	0.01	ControlE2	Blue	2	Control
3	0.03	ControlE2	Blue	2	Control
4	0.12	ControlE2	Blue	2	Control
5	0.36	ControlE2	Blue	2	Control
6	0.96	ControlE2	Blue	2	Control
7	1.59	ControlE2	Blue	2	Control
8	2	ControlE2	Blue	2	Control
9	2	ControlE2	Blue	2	Control
10	2	ControlE2	Blue	2	Control
11	2	ControlE2	Blue	2	Control
0	0.01	IsoniazidE2	Red	2	Isoniazid
3	0.02	IsoniazidE2	Red	2	Isoniazid
4	0.07	IsoniazidE2	Red	2	Isoniazid
5	0.12	IsoniazidE2	Red	2	Isoniazid
6	0.25	IsoniazidE2	Red	2	Isoniazid
7	0.48	IsoniazidE2	Red	2	Isoniazid
8	0.87	IsoniazidE2	Red	2	Isoniazid
9	1.31	IsoniazidE2	Red	2	Isoniazid
10	1.65	IsoniazidE2	Red	2	Isoniazid
11	1.83	IsoniazidE2	Red	2	Isoniazid

## Sheet: Fig1c
Treatment	Experiment	Percentage non-inserted sites	Share count top 100 sites
Control	1	0.139	0.047
Control	2	0.157	0.042
Isoniazid	1	0.29	0.565
Isoniazid	2	0.161	0.149

## Sheet: Fig2
Gene	Call	Fitness	Fitness_in_INH	Resistance
Rv0877	GA	0.406886	1741.18	1742.82
Rv1908c	GA	-0.362969	270.819	271.221
Rv2404c	GA	-0.405647	166.13	164.517
Rv2131c	GA	0.668447	107.734	106.537
Rv0153c	GA	-0.468247	107.147	107.548
Rv1909c	GA	-0.24663	92.9818	93.507
Rv0878c	GA	-0.217826	63.833	62.0693
IG_Rv2455c_Rv2456c	GA	-0.202056	61.3441	61.5248
Rv2259	GA	-1.12208	58.7077	59.7059
Rv1543	GA	4.96618	37.8294	33.808
IG_Rv1924c_Rv1925	GA	4.68913	35.1841	30.965
Rv0056	GA	-0.962134	30.8367	31.7074
Rv1925	GA	3.39935	27.7156	26.562
Rv2334	GA	-1.10425	25.356	26.418
Rv0819	GA	-0.526522	22.6466	23.2586
IG_Rv2333c_Rv2334	GA	0.0893433	20.9586	22.26
Rv1544	GA	1.85103	16.1547	13.3794
IG_Rv3924c_Rv0001	GA	0.767832	15.5409	12.7956
Rv2388c	GA	-0.264502	15.319	16.8615
Rv0154c	GA	-0.106238	14.3522	15.6059
Rv3821	GA	1.63068	14.2006	11.7959
Rv2583c	GA	-1.25677	12.4981	13.9994
Rv0498	GA	0.507183	12.3601	12.9994
Rv1907c	GA	0.753007	12.2737	11.4736
Rv1411c	GA	0.18897	11.6921	11.3396
Rv1112	GA	-0.862174	11.0213	12.0426
Rv1008	GA	-0.090165	10.9379	11.5829
Rv2455c	GA	-0.807068	10.6486	11.2065
IG_Rv3660c_Rv3661	GA	2.96087	10.6182	9.73978
Rv2731	GA	-0.268905	10.1182	10.7801
Rv1170	GA	-0.688213	10.1067	10.4812
Rv0825c	GA	3.31784	9.66763	6.84921
Rv0818	GA	-0.912813	9.20131	10.6832
Rv1336	GA	0.505076	8.82879	7.90525
Rv2966c	GA	-0.507325	8.51163	9.13628
Rv1019	GA	4.03439	8.39231	5.40705
Rv1410c	GA	0.458688	8.36016	8.41416
Rv1780	GA	2.06887	8.23334	6.40755
IG_Rv1542c_Rv1543	GA	1.71024	8.01541	5.56743
Rv2454c	GA	-1.00885	7.95154	9.58958
Rv0321	GA	-0.146023	7.49107	7.17187
Rv1334	GA	-0.0357443	7.13232	6.70396
IG_Rv1327c_Rv1328	GA	3.03217	6.98561	3.22808
Rv1058	GA	1.45681	6.65466	4.21727
IG_Rv1826_Rv1827	GA	-0.60603	6.6508	7.08753
Rv1829	GA	-0.439879	6.59403	8.1318
Rv3270	GA	-0.842559	6.46156	7.21387
Rv1220c	GA	-0.10918	6.45891	7.2556
Rv3057c	GA	1.37588	6.30691	5.61153
Rv2721c	GA	-0.32616	5.94659	6.72614
Rv1195	GA	1.21507	5.79428	4.20583
Rv0566c	GA	0.873787	5.50281	4.50229
IG_Rv1018c_Rv1019	GA	0.14413	5.21573	4.1173
IG_Rv3260c_Rv3261	GA	0.114798	5.09193	4.46161
Rv2118c	GA	1.26538	5.08254	3.79519
Rv1956	GA	-0.404385	5.04867	6.15604
Rv1924c	GA	0.907991	4.93355	4.16812
Rv2214c	GA	-1.95898	4.88068	6.79833
IG_Rv1829_Rv1830	GA	0.0506225	4.83258	5.03876
Rv3734c	GA	0.723339	4.65487	4.02919
Rv0859	GA	0.818095	4.63284	3.67606
Rv0756c	GA	-0.475779	4.60949	4.16175
Rv2368c	GA	-0.440888	4.60562	5.49346
IG_Rv2929_Rv2930	GA	1.48306	4.4693	3.22309
Rv0038	GA	-0.000583876	4.32426	4.86764
Rv2431c	GA	0.0745919	4.23727	6.08686
Rv1191	GA	0.758941	4.22701	2.36218
Rv1640c	GA	-1.04506	4.19989	4.7831
Rv2722	GA	-0.582622	4.18019	5.36815
Rv1957	GA	-0.517736	4.1601	5.02316
Rv0502	GA	-0.65868	4.07808	5.55071
Rv3005c	GA	-1.97497	4.06188	5.62414
Rv1546	GA	0.61658	3.93171	3.18836
IG_Rv3268_Rv3269	GA	-0.180862	3.70557	3.87824
IG_Rv3847_Rv3848	GA	-0.0135602	3.70236	2.92449
Rv0001	GA	-0.616195	3.65679	3.15557
Rv0981	GA	0.32403	3.55599	2.9694
Rv0646c	GA	0.0785008	3.49202	4.66481
Rv2725c	GA	0.659239	3.47041	3.06112
IG_Rv1886c_Rv1887	GA	0.0425539	3.46878	2.91544
Rv1407	GA	-0.3274	3.44468	3.62342
Rv2173	GA	-0.893114	3.40278	4.27864
Rv3717	GA	-1.38083	3.30969	3.88322
Rv3145	GA	-0.0784506	3.27798	3.94714
Rv1892	GA	1.33941	3.26048	2.28617
Rv0157	GA	-0.712505	3.22593	3.76031
Rv3146	GA	0.876609	3.2208	3.92401
Rv0360c	GA	-0.1535	3.21481	3.06975
Rv3696c	GA	-1.17131	3.17717	4.83189
Rv0491	GA	-0.855713	3.13994	4.34909
IG_Rv1194c_Rv1195	GA	1.80195	3.13968	2.3726
Rv2985	GA	-0.382446	3.13334	4.07549
Rv0767c	GA	0.0166005	3.11556	3.76379
Rv0645c	GA	0.645886	3.11115	2.1042
Rv1843c	GA	0.417529	3.04219	2.58518
Rv3777	GA	-0.359545	3.00248	2.65007
Rv2184c	GA	-0.139894	2.97241	2.86444
Rv0501	GA	-0.475783	2.93345	2.97381
Rv1364c	GA	-0.0252417	2.92411	2.60552
Rv2434c	GA	-0.491976	2.88301	2.9024
Rv1634	GA	-0.131197	2.83986	3.1549
Rv1183	GA	-0.331577	2.82394	2.52262
Rv1880c	GA	0.403937	2.7538	1.86021
Rv3843c	GA	0.243583	2.72689	1.84091
Rv3304	GA	-0.849797	2.65022	3.0749
Rv1886c	GA	-0.0925405	2.64542	2.73522
IG_Rv0740_Rv0741	GA	0.47505	2.63264	1.95988
IG_Rv0154c_Rv0155	GA	0.219608	2.62189	2.84385
Rv2784c	GA	-1.08766	2.5711	3.31866
Rv2403c	GA	0.0482262	2.53781	1.72169
Rv2688c	GA	1.06126	2.52403	1.32462
Rv3261	GA	-0.870536	2.50376	3.52938
Rv0734	GA	-1.08109	2.50212	3.67071
IG_Rv1588c_Rv1589	GA	0.585172	2.50194	1.26933
Rv3772	GA	0.850474	2.49415	1.19311
Rv3742c	GA	1.22713	2.48576	0.840379
Rv3272	GA	0.826257	2.46079	1.26489
Rv1184c	GA	1.23052	2.4569	1.82458
Rv0503c	GA	-1.82618	2.4495	4.57669
Rv1194c	GA	0.432895	2.44382	1.60268
IG_Rv1169c_Rv1170	GA	0.757816	2.44252	2.36844
Rv2671	GA	-0.00655682	2.42621	2.37617
Rv0644c	GA	-0.313991	2.41045	2.39602
Rv2134c	GA	0.404064	2.4051	2.60302
IG_Rv0500_Rv0500A	GA	-0.840529	2.37373	3.43087
Rv1698	GA	-0.212489	2.35054	2.73089
IG_Rv0317c_Rv0318c	GA	-0.118593	2.32184	2.92347
Rv0731c	GA	0.201819	2.31526	1.98598
Rv1478	GA	-0.380487	2.26303	2.76456
Rv3848	GA	-0.640559	2.2585	2.90463
Rv1830	GA	-0.0584104	2.1877	2.34803
Rv1692	GA	-0.0834859	2.16864	2.31456
Rv0183	GA	-0.0331696	2.16769	2.71598
Rv3148	GA	0.297516	2.16591	1.69279
Rv1964	GA	0.268763	2.14736	0.850994
Rv2333c	GA	0.494539	2.14397	1.2191
Rv2710	GA	-1.13321	2.11003	3.87766
Rv1767	GA	0.26378	2.07823	1.42409
IG_Rv1645c_Rv1646	GA	1.39707	2.06008	0.882472
Rv2567	GA	-0.640168	2.04313	3.08412
IG_Rv2950c_Rv2951c	GA	0.537873	2.02734	0.859322
Rv1279	GA	-0.133581	2.02478	1.62893
IG_Rv1510_Rv1511	GA	0.471831	2.00444	1.49516
Rv1288	GA	-0.34891	2.00382	2.50222
Rv2435c	GA	0.35638	1.9817	1.74485
Rv0309	GA	-0.150931	1.94905	2.13579
Rv2852c	GA	-0.374892	1.9485	2.01567
Rv1855c	GA	0.117135	1.94336	2.51535
Rv1344	GA	0.963086	1.9235	1.76149
Rv2432c	GA	-0.845555	1.9159	2.36605
Rv3220c	GA	-0.878324	1.91203	2.36686
Rv0676c	GA	0.640698	1.89482	1.38668
Rv0155	GA	0.22522	1.85347	1.63222
Rv2713	GA	0.249739	1.82945	1.44016
Rv3376	GA	1.38557	1.82848	1.43218
Rv1101c	GA	0.294526	1.82462	1.52481
Rv1906c	GA	-0.237262	1.78065	1.65835
Rv2453c	GA	-0.731667	1.77493	2.26873
Rv3036c	GA	-0.575544	1.76851	2.28963
Rv3154	GA	-0.356244	1.75577	2.32337
Rv2130c	GA	-0.687516	1.74654	2.78878
Rv1447c	GA	-0.681055	1.73225	2.27909
Rv3152	GA	-0.0987076	1.67279	1.7352
Rv0517	GA	-0.234637	1.66077	2.01856
Rv2047c	GA	0.243225	1.6584	1.71135
Rv2560	GA	-0.327841	1.65626	1.35827
Rv3149	GA	-0.645098	1.58963	1.31216
IG_Rv1184c_Rv1185c	GA	0.2257	1.57962	1.55102
Rv3492c	GA	0.878425	1.56194	0.638711
IG_Rv2690c_Rv2691	GA	0.243454	1.55593	2.02646
Rv1053c	GA	-0.108432	1.5428	1.53929
Rv1422	GA	-0.221754	1.53183	1.29833
Rv0686	GA	0.0314133	1.52535	1.57557
Rv1928c	GA	0.31165	1.51413	1.22838
Rv2141c	GA	-0.269017	1.48409	1.33992
IG_Rv3128c_Rv3129	GA	-0.531628	1.45129	0.880733
Rv3788	GA	-1.06923	1.42955	2.57653
Rv0450c	GA	-0.81784	1.42863	2.25907
Rv2716	GA	-0.0385962	1.41023	1.36856
IG_Rv1176c_Rv1177	GA	-0.747071	1.3736	2.38392
Rv2378c	GA	-0.984748	1.37296	1.36181
Rv0310c	GA	-0.580052	1.37097	1.6364
Rv1872c	GA	-0.659077	1.36834	1.15513
Rv1607	GA	-0.393982	1.36519	1.42862
IG_Rv3063_Rv3064c	GA	0.453859	1.35951	1.42418
Rv1905c	GA	-0.000445786	1.35211	1.8172
Rv3331	GA	-0.438683	1.3514	1.49563
Rv1021	GA	0.145015	1.32592	1.47037
Rv1549	GA	0.224902	1.30612	1.30273
Rv1873	GA	0.253838	1.29561	1.49222
Rv0451c	GA	-0.710515	1.28003	1.43108
Rv0614	GA	-0.317335	1.27553	1.01145
Rv1345	GA	-0.425719	1.26576	1.77889
Rv1927	GA	0.23594	1.26465	1.22403
Rv1165	GA	-0.195806	1.25567	0.831636
IG_Rv1809_Rv1810	GA	-0.00720467	1.24971	1.2941
Rv2386c	GA	-0.188659	1.23006	0.523
Rv0860	GA	-0.546935	1.21652	2.01935
Rv3233c	GA	-0.265847	1.21226	1.41507
Rv2655c	GA	-0.333798	1.20394	1.30418
Rv2390c	GA	-0.868083	1.19199	2.39015
IG_Rv1506c_Rv1507c	GA	0.214568	1.18803	1.2214
IG_Rv1906c_Rv1907c	GA	-0.0423794	1.18803	1.49122
Rv2464c	GA	-0.0677106	1.17411	1.43648
IG_Rv3114_Rv3115	GA	0.0908975	1.1719	0.962596
Rv0755A	GD	2.22376	1.16965	-1.06217
Rv2179c	GA	-1.84068	1.16806	3.12761
Rv0037c	GA	-0.708865	1.16437	2.19997
Rv1810	GA	0.591494	1.14644	0.942462
IG_Rv2783c_Rv2784c	GA	-0.00247306	1.1449	1.88286
Rv0433	GA	-0.25235	1.13612	1.40654
IG_Rv3483c_Rv3484	GA	-1.16883	1.12552	2.29147
Rv2107	GA	-0.322799	1.11648	1.09983
Rv3655c	GA	-0.478357	1.1117	1.25296
IG_Rv2172c_Rv2173	GA	-0.868621	1.08532	1.81043
IG_Rv2335_Rv2336	GA	-0.329502	1.07958	1.07693
IG_Rv3651_Rv3652	GA	-0.567449	1.07561	1.38251
IG_Rv2511_Rv2512c	GA	0.123457	1.06482	1.62317
Rv1362c	GA	0.215155	1.04206	1.45505
Rv3158	GA	-0.377934	1.01497	1.5009
Rv2702	GA	-0.60468	0.991727	1.48064
IG_Rv1614_Rv1615	GA	0.648077	0.94244	0.630004
Rv3568c	GA	-0.252164	0.928163	0.629276
IG_Rv3859c_Rv3860	GA	-0.29779	0.92693	1.17597
IG_Rv2435c_Rv2436	GA	-0.115696	0.924162	1.13654
IG_Rv0020c_Rv0021c	GA	-0.769072	0.912385	0.959555
IG_Rv0767c_Rv0768	GA	-0.293452	0.899046	1.58095
Rv2569c	GA	-0.860619	0.897231	1.75729
Rv0899	GA	-0.435977	0.894639	0.768412
Rv1071c	GA	-0.190329	0.867213	1.32022
Rv1538c	GA	-0.56514	0.848672	1.51529
Rv1862	GA	-0.338778	0.832716	1.22699
Rv3424c	GA	-0.139618	0.786352	1.24672
Rv3755c	GA	-0.612101	0.773159	2.19559
Rv2086	GA	-0.474563	0.764605	1.14909
Rv3150	GA	-0.39538	0.759152	0.39301
Rv2142c	GA	0.577379	0.75874	0.751954
Rv1673c	GA	-0.139365	0.754333	0.863251
Rv0947c	GA	0.0783129	0.749984	1.15531
Rv2266	GA	-0.504567	0.749403	0.927992
Rv2027c	GA	-0.606595	0.74745	0.922503
IG_Rv2560_Rv2561	GA	0.339854	0.742589	1.114
Rv0254c	GA	0.0751822	0.733285	1.07651
Rv1333	GA	-0.125266	0.72127	1.14733
Rv2012	GA	-1.13576	0.720692	1.45543
Rv2696c	GA	-0.781995	0.702521	0.705581
IG_Rv1374c_Rv1375	GA	-0.203903	0.698694	0.799237
Rv0545c	GA	-0.834815	0.697451	1.84911
Rv0740	GA	-0.497862	0.692813	1.07628
Rv3417c	GA	-0.659299	0.692432	0.728022
Rv3569c	GA	-0.558124	0.672973	0.731367
Rv2301	GA	1.12933	0.669859	0.561078
Rv2029c	GA	0.0971226	0.669793	0.881764
Rv1542c	GA	-0.518977	0.664127	1.58202
Rv0546c	GA	-0.0576049	0.650222	1.19162
Rv0497	GD	1.72177	0.645996	-0.819039
Rv1446c	GA	-0.458119	0.642406	0.875708
Rv1271c	GA	-0.418184	0.636553	1.16325
Rv2309A	GD	0.908197	0.627692	-1.46172
Rv2835c	GA	-0.388325	0.617005	0.633337
Rv1833c	GA	-0.515036	0.612906	1.09097
Rv2073c	GA	-0.28921	0.610629	1.09786
Rv1420	GA	-0.632733	0.601983	1.80345
Rv2091c	GA	-0.726401	0.587143	0.90066
Rv0125	GA	-0.259364	0.58013	0.820651
Rv1153c	GA	-0.647238	0.574525	0.576731
Rv2617c	GA	-0.888499	0.572043	1.52793
Rv1143	GA	-0.503327	0.54687	0.874132
Rv3147	GA	-0.902798	0.530836	1.6075
Rv2991	GA	-1.29852	0.530745	1.80051
Rv1894c	GA	-0.185504	0.502284	1.28705
Rv1321	GA	-0.242819	0.501507	0.812112
Rv0820	GA	-1.30131	0.500881	2.39259
Rv2069	GD	0.553308	0.488409	-0.372043
Rv2525c	GA	-0.0263471	0.486648	0.9486
Rv2021c	GA	-0.731139	0.483885	1.14578
Rv1433	GA	-1.71854	0.480952	1.62171
Rv1929c	GA	-0.384707	0.479625	0.966328
Rv2740	GA	-0.405628	0.459651	0.770316
Rv1820	GA	-0.476102	0.458853	0.908934
Rv0793	GA	0.776081	0.448675	0.65312
Rv1173	GA	-0.843038	0.445908	0.752824
Rv1445c	GA	-0.730096	0.444399	1.76946
Rv0593	GA	-0.500384	0.435531	0.331617
IG_Rv1807_Rv1808	GA	-0.247549	0.43207	0.996322
Rv1674c	GA	-0.674631	0.430497	0.721641
Rv2776c	GA	-0.362761	0.42959	0.47966
Rv2375	GD	1.52008	0.426916	-1.1597
IG_Rv2058c_Rv2059	GA	-0.275892	0.416327	0.825363
Rv1225c	GA	-0.44465	0.412562	0.832749
Rv3216	GD	0.955115	0.382478	-0.687178
IG_Rv1842c_Rv1843c	GA	-0.490173	0.373131	0.861148
Rv3111	GA	-0.565933	0.364597	0.785078
Rv3387	GD	0.992884	0.362284	-0.539662
IG_Rv2559c_Rv2560	GA	-0.7569	0.345371	0.926001
Rv3789	GA	0.0819836	0.343081	1.03715
Rv2897c	GA	0.252064	0.339567	0.692607
IG_Rv2942_Rv2943	GA	-0.119789	0.339302	0.732976
IG_Rv1491c_Rv1492	GA	-0.0550583	0.337398	0.814079
Rv1413	GA	-1.05722	0.337176	1.01583
Rv1503c	GA	-0.986689	0.328954	1.0819
Rv3024c	GA	-0.530229	0.323996	0.789469
Rv3688c	GA	-0.497847	0.317137	0.639348
Rv1192	GA	-0.43128	0.312302	1.1074
Rv0568	GA	-0.777446	0.308877	1.61455
Rv0232	GA	-0.624928	0.307116	0.51905
Rv0387c	GA	0.209585	0.29916	0.454712
IG_Rv1220c_Rv1221	GA	-1.0408	0.291848	1.51197
Rv0655	GA	-0.74132	0.281963	1.95367
Rv1508A	GA	-0.264376	0.271641	0.714796
Rv2384	GA	-0.577494	0.266472	0.858752
Rv0452	GD	1.15868	0.260033	-0.741185
IG_Rv2864c_Rv2865	GA	-0.603403	0.257746	0.636225
IG_Rv3210c_Rv3211	GA	-0.488126	0.246676	1.15763
IG_Rv3262_Rv3263	GA	-1.26266	0.243337	1.75191
IG_Rv0242c_Rv0243	GA	-1.01044	0.226652	1.43673
Rv1477	GA	-0.850254	0.223924	0.394883
IG_Rv3722c_Rv3723	GA	-1.13141	0.222487	1.12563
IG_Rv1984c_Rv1985c	GA	-0.672882	0.203232	1.37766
Rv0994	GA	-1.01071	0.202857	1.37801
IG_Rv1356c_Rv1357c	GA	-0.633973	0.200719	0.791098
IG_Rv0893c_Rv0894	GA	-1.13937	0.199024	0.712917
Rv0540	GA	-0.5453	0.196668	0.464944
Rv1078	GA	-0.921474	0.192134	1.30229
Rv1896c	GD	0.849527	0.178383	-0.532405
Rv3632	GD	1.53691	0.174009	-2.50105
Rv0449c	GD	0.788918	0.159407	-0.654118
IG_Rv2990c_Rv2991	GA	-0.771033	0.15244	1.77728
Rv1063c	GA	-0.31279	0.152265	0.625689
Rv3156	GA	-0.70986	0.149644	0.940165
Rv0018c	GA	-0.661815	0.120638	0.941834
IG_Rv1625c_Rv1626	GA	-0.675466	0.118392	1.0636
Rv3690	GD	0.299498	0.118185	-0.457715
Rv1022	GD	0.972956	0.0808144	-1.13713
Rv0445c	GA	-0.503828	0.0799872	0.758902
Rv0243	GA	-1.38873	0.0566867	1.66835
Rv0813c	GA	-0.312993	0.035989	1.15999
Rv2824c	GA	-0.70062	0.0303994	0.823194
Rv0392c	GA	-0.893418	0.0257237	0.641567
Rv0768	GA	-0.345218	0.0250124	0.809677
Rv1619	GA	-0.698742	0.0240242	1.21435
Rv3621c	GA	-0.381526	0.0172938	0.729149
Rv1230c	GA	-0.332308	0.00437729	0.465576
Rv0176	GA	-0.8218	-0.00387905	1.21281
Rv1840c	GA	-0.560538	-0.0183652	0.668126
Rv0865	GA	-0.253714	-0.0288881	0.867508
Rv1775	GA	-0.682753	-0.0431915	0.469579
Rv3268	GD	0.494551	-0.0548408	-0.0564765
Rv0461	GD	3.11369	-0.0651684	-3.24421
Rv0495c	GA	-1.23103	-0.0677288	1.64559
IG_Rv2485c_Rv2486	GA	-0.279574	-0.0691359	0.514994
Rv3892c	GD	0.720506	-0.0698093	-0.746188
IG_Rv2307c_Rv2307A	GA	-0.986685	-0.0745643	1.36163
Rv2511	GA	-0.507895	-0.081885	0.287547
Rv1074c	GD	2.31977	-0.0948676	-1.31451
IG_Rv1730c_Rv1731	GA	-0.776953	-0.101504	1.29241
Rv2405	GA	-1.03893	-0.109396	0.795892
Rv2116	GD	1.58925	-0.110303	-1.80222
Rv1386	GD	1.46688	-0.11065	-0.808826
Rv0057	GA	-0.357393	-0.13282	0.493402
Rv2469c	GA	-0.989229	-0.138284	1.07801
Rv3293	GA	-0.673365	-0.15522	0.427621
Rv0110	GA	-0.717598	-0.169474	0.71123
Rv3590c	GD	-0.0516084	-0.172509	-0.385458
Rv0200	GA	-1.32947	-0.174122	0.875651
Rv0911	GA	-0.802289	-0.175813	0.670447
Rv0577	GA	-0.360317	-0.182232	0.461255
Rv1903	GA	-1.30626	-0.183445	1.05039
Rv2426c	GD	1.75697	-0.18939	-2.20776
Rv0175	GA	-0.858731	-0.194665	0.695262
Rv1773c	GA	-0.947084	-0.19495	0.605759
Rv3639c	GA	-0.645217	-0.214256	0.746963
Rv0092	GA	-1.08359	-0.217149	0.814877
Rv0930	GA	-0.838149	-0.220518	0.667157
Rv2510c	GA	-0.713839	-0.221666	0.565078
IG_Rv3681c_Rv3682	GD	2.03902	-0.233335	-2.00053
Rv0323c	GD	0.186455	-0.241025	-0.807749
Rv3330	GD	1.08275	-0.250989	-0.996606
Rv1010	GA	-0.802268	-0.267129	0.454574
IG_Rv0794c_Rv0795	GA	-0.777638	-0.282928	0.717871
Rv3779	GD	1.95458	-0.283888	-2.0618
IG_Rv0452_Rv0453	GD	0.874964	-0.291166	-0.879161
Rv1899c	GD	0.116053	-0.297248	-0.617185
Rv1085c	GD	7.05439	-0.301382	-6.65125
Rv3615c	GD	0.364799	-0.311694	-0.811142
Rv1455	GA	-0.631608	-0.318655	0.618404
Rv3484	GA	-2.14304	-0.327015	1.76114
Rv2297	GA	-1.1137	-0.327041	0.83526
Rv3830c	GD	0.113523	-0.331739	-0.790833
Rv0122	GA	-0.812516	-0.336186	0.597689
Rv1668c	GA	-0.668721	-0.337682	0.333453
Rv0162c	GD	0.366896	-0.391513	-0.352667
IG_Rv2190c_Rv2191	GD	2.23296	-0.395605	-1.89912
Rv0148	GD	0.533283	-0.396649	-1.04412
Rv3835	GD	0.619016	-0.41379	-1.04992
IG_Rv3018A_Rv3019c	GD	0.334767	-0.427568	-0.559592
IG_Rv1765c_Rv1765A	GA	-0.893184	-0.444254	0.51908
IG_Rv2633c_Rv2634c	GD	1.25654	-0.453402	-1.12643
Rv2886c	GA	-0.602424	-0.473504	0.277615
IG_Rv0103c_Rv0104	GA	-1.75231	-0.485541	0.940286
Rv1302	GD	0.0576663	-0.486897	-0.944262
Rv1614	GA	-0.668881	-0.487768	0.209356
Rv3723	GA	-2.67684	-0.502778	2.8425
Rv2221c	GA	-0.7133	-0.502915	0.293754
Rv1639c	GA	-0.691553	-0.529445	0.52315
Rv0178	GA	-1.55544	-0.531507	1.10236
Rv3908	GA	-0.708809	-0.533865	0.179983
Rv1589	GD	0.0224174	-0.535652	-0.612324
IG_Rv2588c_Rv2589	GA	-1.03819	-0.547186	0.64586
Rv3307	GD	0.850214	-0.550819	-1.30367
Rv2065	GD	0.321157	-0.558877	-0.529952
Rv3737	GD	-0.152735	-0.562857	-0.567474
IG_Rv3507_Rv3508	GD	-0.139126	-0.579948	-0.798646
Rv3230c	GD	1.84243	-0.581261	-2.78615
Rv2457c	GD	0.417208	-0.594745	-0.588995
Rv0169	GA	-1.57431	-0.596846	1.09713
IG_Rv3059_Rv3060c	GD	0.202468	-0.607465	-0.535793
Rv0132c	GD	0.732317	-0.628993	-1.01873
Rv2700	GD	1.21549	-0.647297	-2.06994
IG_Rv0429c_Rv0430	GD	0.600857	-0.647496	-1.37756
IG_Rv3646c_Rv3647c	GD	0.240194	-0.650296	-0.688535
Rv2744c	GD	0.586188	-0.653802	-1.23602
Rv3306c	GD	0.453679	-0.654072	-0.749118
Rv2115c	GA	-1.88097	-0.661728	1.35185
Rv0280	GD	0.433836	-0.685075	-1.22836
Rv1252c	GD	1.62962	-0.690324	-1.92395
Rv2994	GD	-0.174043	-0.691723	-0.741421
Rv1044	GA	-0.970121	-0.697533	0.255705
Rv0182c	GD	0.0729653	-0.701866	-1.27982
Rv3631	GD	0.457415	-0.703627	-0.891889
Rv0852	GA	-0.790088	-0.710467	0.325548
Rv1086	GD	0.783247	-0.718566	-1.5659
Rv1483	GD	-0.623157	-0.722179	-0.0609163
Rv2170	GD	0.626634	-0.730585	-1.23865
IG_Rv3863_Rv3864	GD	0.581839	-0.73952	-1.42667
Rv3682	GD	1.2143	-0.740869	-2.12362
Rv2363	GD	1.68827	-0.75166	-1.53906
Rv3229c	GD	3.47732	-0.754355	-4.70341
Rv0116c	GD	0.423738	-0.764056	-1.09096
Rv3694c	GD	0.0855154	-0.769098	-1.21579
Rv1838c	GD	0.794079	-0.770945	-1.86213
Rv2136c	GD	0.100063	-0.772549	-0.941383
Rv1710	GD	-0.00689457	-0.772713	-1.23317
Rv0477	GD	1.61827	-0.780913	-2.30387
IG_Rv3883c_Rv3884c	GD	-0.455439	-0.790422	-0.802838
Rv0950c	GD	0.737992	-0.791457	-1.21404
Rv0097	GD	-0.0650551	-0.794364	-0.622211
Rv0172	GA	-1.64601	-0.799441	0.961799
Rv3267	GD	2.61637	-0.804024	-3.38244
Rv0135c	GD	-0.325817	-0.815114	-0.737341
Rv3205c	GD	1.4049	-0.819272	-2.08033
Rv2843	GD	-0.29653	-0.82076	-0.513598
Rv3692	GD	-0.000834561	-0.83017	-0.783929
Rv0171	GA	-1.95806	-0.849771	1.15777
Rv2216	GD	0.19882	-0.854939	-1.00735
Rv0712	GD	-0.0363352	-0.856545	-0.627424
Rv0204c	GD	0.695414	-0.861858	-2.01261
Rv1204c	GD	-0.12042	-0.87743	-0.411448
Rv3200c	GD	-0.623713	-0.87951	-0.581996
Rv2092c	GD	-0.212001	-0.905354	-0.689096
Rv0007	GD	1.05797	-0.907021	-2.33
Rv2837c	GD	0.00369403	-0.917642	-0.733477
Rv3689	GD	0.137458	-0.920812	-1.11648
Rv0168	GA	-2.5773	-0.951531	2.06466
Rv0174	GA	-1.79198	-0.959605	1.19354
Rv3207c	GD	0.438637	-0.991016	-1.53338
Rv3890c	GD	0.413717	-0.997849	-1.25306
Rv0296c	GD	-0.170083	-1.00756	-1.22617
IG_Rv3476c_Rv3477	GD	-0.607747	-1.00843	-0.434296
IG_Rv0010c_Rv0011c	GD	-0.654379	-1.01068	-0.983026
Rv3136A	GD	-0.541926	-1.02072	-0.628335
Rv3214	GD	-0.208546	-1.02248	-0.866512
Rv0051	GD	-0.538864	-1.02625	-0.506295
Rv0996	GD	1.11358	-1.02941	-2.08066
Rv3814c	GD	1.73696	-1.05768	-2.38377
Rv0173	GA	-2.2121	-1.06024	1.35934
Rv2714	GD	0.401903	-1.06132	-1.26961
Rv2428	GD	0.0650788	-1.06374	-1.42387
Rv1013	GD	3.27978	-1.13315	-4.26809
Rv3647c	GD	0.357437	-1.14089	-1.83911
Rv3102c	GD	-0.626423	-1.14627	-0.617681
Rv2912c	GD	0.721985	-1.20156	-2.09352
Rv1006	GD	1.24248	-1.215	-2.65172
Rv2613c	GD	0.710165	-1.21589	-2.20909
Rv1213	GD	2.31641	-1.2412	-3.9925
Rv1489	GD	-0.0197978	-1.24165	-0.982591
Rv2553c	GD	-0.902807	-1.26224	-0.907545
Rv0410c	GD	-0.595322	-1.28796	-0.868822
Rv3101c	GD	-0.601108	-1.29013	-0.614879
Rv3813c	GD	-0.775215	-1.29083	-0.564575
Rv3117	GD	-0.441679	-1.3204	-1.45075
Rv1488	GD	0.333727	-1.3259	-1.31224
Rv3194c	GD	0.112067	-1.33038	-1.0525
Rv2462c	GD	0.29147	-1.33922	-1.1753
Rv0412c	GD	-0.273632	-1.36267	-1.3697
Rv1836c	GD	1.36035	-1.3748	-3.03995
Rv2633c	GD	0.178279	-1.39381	-1.50515
Rv3837c	GD	0.291262	-1.39912	-2.2178
Rv3695	GD	0.110833	-1.4299	-1.7665
Rv3316	GD	1.11288	-1.43936	-1.99526
Rv0821c	GD	0.678875	-1.49517	-2.60212
Rv3044	GD	-0.754256	-1.49954	-0.556868
Rv3593	GD	-0.989969	-1.54136	-0.353841
Rv1096	GD	-0.0944468	-1.55068	-1.23009
Rv1322	GD	0.518844	-1.559	-1.30946
Rv2427A	GD	-0.423334	-1.56533	-0.910962
Rv0411c	GD	-1.01391	-1.56664	-0.39272
Rv3584	GD	0.521891	-1.56765	-1.69046
Rv0126	GD	1.59637	-1.5809	-3.19447
IG_Rv1837c_Rv1838c	GD	2.24422	-1.59883	-2.76853
Rv0010c	GD	-0.285781	-1.60823	-1.45333
IG_Rv0505c_Rv0506	GD	-1.07125	-1.62471	-0.897081
IG_Rv0412c_Rv0413	GD	0.229512	-1.67749	-2.45817
Rv2198c	GD	-0.732184	-1.71927	-0.979398
Rv2190c	GD	4.75764	-1.72916	-5.85825
Rv0049	GD	-0.620004	-1.76982	-1.04563
Rv0815c	GD	0.175322	-1.77405	-1.88319
Rv0466	GD	0.538596	-1.78294	-2.29942
Rv0475	GD	-0.776264	-1.82131	-1.06056
Rv0238	GD	-0.547591	-1.8319	-1.51287
Rv2984	GD	1.51478	-1.83552	-3.12016
Rv3804c	GD	-1.55738	-1.93736	-1.16858
Rv3412	GD	-0.665267	-1.96374	-1.15126
Rv3278c	GD	-0.871387	-2.08802	-0.973653
Rv0129c	GD	0.398153	-2.10976	-2.31376
Rv3816c	GD	-1.56388	-2.28575	-0.62159
Rv1234	GD	-0.142557	-2.31957	-2.8792
IG_Rv1302_Rv1303	GD	-0.0428533	-2.37344	-1.93072
Rv0413	GD	1.50469	-2.40087	-2.22613
Rv3600c	GD	0.697855	-2.46388	-3.57637
Rv2374c	GD	0.67986	-2.46963	-3.13081
Rv2707	GD	0.30798	-2.6028	-2.4443
Rv0431	GD	1.91553	-2.6588	-3.98577
Rv1901	GD	0.0242605	-2.77062	-3.06825
Rv0472c	GD	2.395	-2.78819	-6.04795
Rv0158	GD	-0.163792	-6.8998	-6.52522

## Sheet: Fig3a
Call	Frequency	Type
Increased resistance	329	Gene
Increased sensitivity	130	Gene
Not significant	2439	Gene
Not evaluated	795	Gene
Essential	338	Gene
Increased resistance	82	Intergenic region
Possible increased resistance	82	Intergenic region
Increased sensitivity	14	Intergenic region
Possible increased sensitivity	44	Intergenic region
Not significant	449	Intergenic region
Not evaluated	2356	Intergenic region

## Sheet: Fig3b
Call	Frequency Cell Wall	Frequency energy metabolism
Genome	0.122	0.053
Increased resistance	0.116	0.094
Increased sensitivity	0.238	0.038
Not significant	0.122	0.051
Not evaluated	0.109	0.044
Essential	0.112	0.056

## Sheet: Fig3c
Category	Frequency oxidorreductases
All genes	0.0986
TnSeq genes	0.135
Candidates genes	0.214

## Sheet: Fig3d
Category	IR	IS	NS	NV	ES	Total
Arabinogalactan_biosyn	0	1	2	1	7	11
Export_routes	1	0	1	2	1	5
Import_routes	8	0	8	0	0	16
Mycolic_acid_biosyn	3	1	11	1	7	23
Pep_ara_myco_assembly	1	5	2	0	2	10
Peptidoglycan_biosyn	0	0	2	0	6	8
PIM_LM_LAM_assembly	0	0	5	0	4	9
PIM_LM_LAM_biosyn	0	0	1	0	3	4
Trehalose_biosynthesis	1	1	5	0	2	9
All Cell wall genes	14	8	37	4	32	95
All Genes	309	139	2419	824	340	4031

## Sheet: Fig4a
Genomic Feature	Sensitivity	Specificity
IG_Rv1482c_Rv1483	0.0121951	0
IG_Rv2427A_Rv2428	0.0243902	0
Rv2428	0.0243902	0.00531915
Rv1908c	0.097561	0.0212766
Rv0994	0.134146	0.0212766
IG_Rv0237_Rv0238	0.158537	0.0212766
IG_Rv2560_Rv2561	0.182927	0.0212766
IG_Rv0767c_Rv0768	0.195122	0.0212766
Rv3789	0.207317	0.0212766
Rv1053c	0.207317	0.0212766
Rv1086	0.207317	0.0212766
IG_Rv1364c_Rv1365c	0.207317	0.0212766
Rv1767	0.207317	0.0212766
IG_Rv1843c_Rv1844c	0.207317	0.0212766
IG_Rv1900c_Rv1901	0.207317	0.0212766
Rv1928c	0.207317	0.0212766
Rv2021c	0.207317	0.0212766
IG_Rv2208_Rv2209	0.207317	0.0212766
IG_Rv3213c_Rv3214	0.207317	0.0212766
IG_Rv3260c_Rv3261	0.207317	0.0212766
Rv3268	0.207317	0.0212766
Rv3501c	0.207317	0.0212766
Rv2214c	0.231707	0.0265957
Rv3229c	0.256098	0.0319149
Rv1022	0.268293	0.037234
Rv3278c	0.280488	0.0425532
Rv1512	0.280488	0.0478723
Rv1780	0.280488	0.0531915
Rv2886c	0.280488	0.0585106
Rv3154	0.280488	0.0638298
IG_Rv3210c_Rv3211	0.280488	0.0638298
Rv3777	0.280488	0.0691489
Rv3908	0.280488	0.0744681
Rv0740	0.304878	0.0851064
Rv1692	0.317073	0.0957447
IG_Rv2709_Rv2710	0.329268	0.106383
IG_Rv0020c_Rv0021c	0.329268	0.117021
Rv0450c	0.329268	0.12234
Rv2710	0.329268	0.132979
Rv3600c	0.329268	0.138298
Rv3272	0.402439	0.154255
Rv0001	0.426829	0.170213
Rv1830	0.439024	0.180851
Rv1836c	0.463415	0.196809
Rv0134	0.47561	0.207447
Rv1504c	0.487805	0.223404
Rv2386c	0.5	0.234043
Rv2994	0.512195	0.25
IG_Rv1773c_Rv1774	0.512195	0.265957
Rv1905c	0.512195	0.281915
Rv1194c	0.536585	0.303191
Rv3490	0.536585	0.324468
Rv3788	0.536585	0.345745
Rv3843c	0.573171	0.37234
Rv0010c	0.585366	0.404255
Rv0392c	0.585366	0.425532
Rv2333c	0.585366	0.446809

## Sheet: Fig4b
Genomic Feature	Sensitivity	Specificity
IG_Rv1482c_Rv1483	0.019337	0
IG_Rv2427A_Rv2428	0.0359116	0
Rv2428	0.0469613	0.00531915
Rv1908c	0.0939227	0.0212766
IG_Rv3260c_Rv3261	0.110497	0.0212766
Rv0994	0.121547	0.0212766
Rv3501c	0.129834	0.0212766
IG_Rv0767c_Rv0768	0.135359	0.0212766
Rv1928c	0.140884	0.0212766
Rv2021c	0.146409	0.0212766
Rv3268	0.151934	0.0212766
Rv1053c	0.154696	0.0212766
Rv1086	0.157459	0.0212766
Rv1767	0.160221	0.0212766
IG_Rv3213c_Rv3214	0.162983	0.0212766
IG_Rv0237_Rv0238	0.162983	0.0212766
IG_Rv1364c_Rv1365c	0.162983	0.0212766
IG_Rv1843c_Rv1844c	0.162983	0.0212766
IG_Rv1900c_Rv1901	0.162983	0.0212766
IG_Rv2208_Rv2209	0.162983	0.0212766
IG_Rv2560_Rv2561	0.162983	0.0212766
Rv3789	0.162983	0.0212766
Rv3908	0.19337	0.0265957
Rv3229c	0.212707	0.0319149
Rv2886c	0.226519	0.037234
Rv2214c	0.234807	0.0425532
Rv3278c	0.243094	0.0478723
Rv1512	0.248619	0.0531915
Rv3154	0.254144	0.0585106
IG_Rv3210c_Rv3211	0.256906	0.0585106
Rv3777	0.262431	0.0638298
Rv1022	0.265193	0.0691489
Rv1780	0.265193	0.0744681
Rv0450c	0.281768	0.0851064
IG_Rv0020c_Rv0021c	0.290055	0.0904255
Rv1692	0.298343	0.101064
IG_Rv2709_Rv2710	0.303867	0.111702
Rv0740	0.30663	0.12234
Rv2710	0.309392	0.132979
Rv3600c	0.309392	0.138298
Rv0001	0.350829	0.154255
Rv1830	0.361878	0.164894
Rv1836c	0.372928	0.180851
Rv0134	0.372928	0.191489
Rv2386c	0.383978	0.207447
Rv1504c	0.392265	0.218085
Rv3272	0.39779	0.234043
Rv1905c	0.40884	0.25
IG_Rv1773c_Rv1774	0.411602	0.265957
Rv2994	0.414365	0.281915
Rv1194c	0.425414	0.303191
Rv3490	0.428177	0.324468
Rv3788	0.436464	0.345745
Rv3843c	0.444751	0.37234
Rv0010c	0.458564	0.404255
Rv0392c	0.464088	0.425532
Rv2333c	0.464088	0.446809
